# Supplementary material for: Interface-type tunable oxygen ion dynamics for physical reservoir computing
Source: Nat Commun. 2023 Nov 7;14:7176. doi: 10.1038/s41467-023-42993-x (PMC10630289; doi:10.1038/s41467-023-42993-x)
Supplement: Supplementary file 3 — Source Data [file 41467_2023_42993_MOESM3_ESM.zip]

Archive with 3 entries (3 files):
- Figure5b-Myvoice.xls
- Figure5c-4people-voice.xls
- Source data in Figures.xlsx
