# Supplementary material for: Interface-type tunable oxygen ion dynamics for physical reservoir computing
Source: Nat Commun. 2023 Nov 7;14:7176. doi: 10.1038/s41467-023-42993-x (PMC10630289; doi:10.1038/s41467-023-42993-x)
Supplement: Supplementary file 3 — Source Data [file 41467_2023_42993_MOESM3_ESM.zip › Figure5b-Myvoice.xls]

## Sheet: BLUEBERRY
101	101	101	101	101	101	101	101	101	101	101	101	101	101	101	101	101	101	101	101	101	101	101	101	101
101	101	101	101	101	101	101	101	101	101	100	103	107	78	106	132	111	99	60	76	112	132	114	74	68
112	132	123	97	65	97	126	119	86	87	124	113	81	109	107	102	79	119	111	70	118	115	75	78	118
107	78	116	114	75	121	113	71	123	108	75	131	108	85	125	91	96	125	81	99	118	91	96	114	100
97	103	98	103	99	100	101	101	101	101	101	101	101	101	101	101	101	101	101	101	103	116	59	40	185
84	43	81	125	149	130	95	97	116	113	126	114	107	111	104	106	117	129	98	87	105	83	56	49	104
119	129	92	133	131	93	101	126	138	107	76	30	30	32	107	121	139	118	105	75	129	157	147	108	24
37	118	138	148	95	63	125	159	136	65	29	108	143	118	56	96	155	84	36	76	143	130	74	117	146
63	47	103	123	96	91	108	129	127	101	65	63	98	121	111	103	103	113	123	120	115	119	135	133	131
129	125	110	97	90	92	98	105	109	107	102	102	101	103	102	102	100	101	100	101	102	102	102	103	102
3	2	4	3	2	5	12	255	75	59	100	20	28	129	153	43	62	76	39	28	25	21	47	49	45
8	3	2	24	10	23	2	6	5	6	8	5	2	2	3	4	8	16	8	3	2	6	4	10	27
1	8	9	8	7	13	15	2	4	1	5	3	1	2	1	1	3	1	2	1	1	0	1	0	1
0	1	1	3	7	2	3	3	3	2	1	5	4	8	5	14	2	2	1	1	1	1	2	5	1
1	1	0	0	0	0	1	0	0	0	0	0	0	0	1	0	0	0	0	1	1	1	0	1	1
1	1	0	0	0	0	0	0	0	0	0	0	0	0	0	0	0	0	0	0	0	0	0	0	0
0	0	0	0	0	0	0	0	0	0	0	0	0	0	0	0	0	0	0	0	0	0	0	0	0
0	0	0	0	0	0	0	0	0	0	0	0	0	0	0	0	0	0	0	0	0	0	0	0	0
0	0	0	0	0	0	0	0	0	0	0	0	0	0	0	0	0	0	0	0	0	0	0	0	0
0	0	0	0	0	0	0	0	0	0	0	0	0	0	0	0	0	0	0	0	0	0	0	0	0

## Sheet: LYCHEE
101	101	101	101	100	101	102	101	100	101	101	102	101	100	100	101	101	101	102	101	101	101	101	101	101
101	101	101	101	101	101	101	101	101	101	101	101	101	101	101	101	101	101	101	101	101	101	101	101	101
101	101	101	101	101	101	101	101	101	101	101	101	101	101	101	100	103	97	106	97	105	105	89	100	116
122	84	77	109	117	105	98	72	108	118	113	88	126	107	91	111	127	110	83	130	113	65	94	133	99
64	125	119	74	89	111	126	104	97	101	100	101	101	104	100	100	101	102	102	104	103	103	100	97	106
108	83	140	94	48	117	156	80	92	57	108	139	46	109	98	101	77	102	145	100	127	92	99	108	116
93	94	138	118	108	113	60	37	48	72	66	72	64	54	37	26	21	68	132	150	116	30	95	159	134
48	77	147	110	97	120	65	81	93	73	74	76	114	107	123	98	102	114	96	92	97	103	101	97	96
102	100	98	96	99	101	99	103	101	100	100	100	100	103	99	99	100	103	101	101	99	100	100	101	100
100	101	102	99	100	100	101	101	100	100	100	101	101	101	101	101	101	101	101	101	101	101	101	101	101
1	1	2	2	3	2	3	70	84	16	37	15	17	100	58	59	28	8	4	17	9	3	1	1	1
1	0	0	0	0	0	0	0	0	0	0	0	0	0	0	0	0	0	0	0	0	0	0	0	0
0	0	0	0	0	0	0	0	0	0	0	0	0	0	0	1	1	0	0	0	1	2	2	1	4
5	4	1	4	2	4	7	10	2	7	3	1	4	8	13	24	10	4	14	11	8	3	14	4	14
8	35	57	16	25	10	13	11	8	4	3	4	15	5	1	5	5	4	2	11	10	4	6	13	15
3	4	21	10	32	10	11	13	4	12	6	6	3	1	7	6	5	1	2	4	8	2	7	4	2
7	5	7	5	5	3	5	2	8	2	6	2	4	1	2	6	2	4	4	2	10	5	11	8	2
1	1	6	6	3	4	2	4	6	8	2	15	7	4	2	6	7	0	8	4	4	3	9	11	11
12	32	10	17	12	3	11	3	3	13	5	5	7	7	2	14	3	2	2	4	0	4	3	1	2
3	6	5	3	5	2	2	5	3	2	1	1	0	2	1	1	1	0	0	0	0	1	0	0	0

## Sheet: MANGO
101	101	101	101	101	101	102	101	101	101	100	100	101	102	101	101	101	101	101	101	101	101	101	101	101
101	101	101	101	101	101	101	101	101	101	101	101	101	101	101	101	101	101	101	101	101	101	101	101	101
101	101	101	101	101	101	101	104	102	96	101	112	102	86	101	110	101	99	116	102	89	98	110	104	85
100	110	91	87	110	112	91	107	105	106	83	99	82	78	108	89	92	119	119	107	98	109	97	90	106
99	98	107	90	116	103	92	109	110	92	105	106	88	108	104	87	104	112	86	95	121	100	80	100	124
118	79	68	86	111	128	139	138	125	119	115	113	109	104	101	97	112	109	105	100	105	78	105	136	156
160	155	130	103	68	5	81	106	126	104	112	101	113	137	0	116	123	98	67	113	24	134	101	107	152
16	126	109	71	130	75	107	122	106	52	131	104	83	149	64	95	131	100	63	120	96	111	117	120	113
102	83	124	108	79	100	115	82	111	109	100	100	93	91	110	116	113	105	102	94	96	101	99	102	101
101	103	101	102	102	101	100	100	100	100	101	101	101	102	101	101	102	101	101	101	101	101	101	101	101
1	1	3	2	2	5	57	114	27	50	71	25	77	38	68	73	22	21	64	42	56	32	6	5	15
19	16	9	9	12	16	21	29	15	1	31	22	26	8	9	12	19	25	11	3	3	9	2	7	9
5	9	3	4	3	3	1	1	2	1	2	3	2	2	1	0	1	0	1	1	0	0	1	1	1
1	1	1	3	1	3	3	3	2	3	1	1	3	2	3	3	5	1	1	1	1	7	14	8	7
7	3	2	1	2	2	2	6	1	7	3	2	0	1	0	2	3	4	4	4	2	0	2	2	6
2	3	3	2	3	1	3	2	1	2	1	2	2	1	1	1	0	1	1	2	1	1	0	0	0
0	0	0	0	0	0	0	0	0	0	0	0	0	0	0	0	0	0	0	0	0	0	0	0	0
0	0	0	0	0	0	0	0	0	0	0	0	0	0	0	0	0	0	0	0	0	0	0	0	0
0	0	0	0	0	1	1	1	1	1	0	0	0	0	0	0	0	0	0	0	0	1	0	0	0
0	0	0	0	0	0	0	0	0	0	0	0	0	0	0	0	0	0	0	0	0	0	0	0	0

## Sheet: POMEGRANATE
101	101	101	101	101	100	100	101	101	100	101	101	100	101	101	101	101	101	101	100	101	101	101	101	101
101	101	101	101	101	101	101	101	102	101	102	101	100	101	101	101	101	102	101	101	101	101	101	101	102
100	100	101	101	101	101	101	101	101	101	101	101	101	101	101	101	101	101	101	101	101	102	104	97	99
104	100	99	101	102	100	104	104	101	103	98	101	102	101	102	102	103	96	105	96	101	102	103	107	101
85	105	105	101	95	106	102	96	98	107	95	99	103	99	109	101	100	101	101	91	103	104	99	103	103
98	103	105	89	108	99	98	114	93	97	112	101	91	107	114	92	89	107	123	106	94	93	116	125	107
89	106	72	63	114	110	129	134	114	104	96	86	78	83	92	89	91	97	99	104	107	107	103	100	97
95	96	98	99	103	103	104	105	104	98	91	91	116	139	137	81	42	97	98	97	88	88	59	120	110
112	145	108	95	97	88	71	83	83	121	116	142	87	107	100	70	83	84	98	131	111	148	81	92	97
111	51	74	84	76	94	88	98	122	123	116	115	109	108	109	112	114	108	108	106	91	83	62	49	47
3	1	5	2	7	7	6	96	192	37	31	5	10	16	12	44	37	53	10	2	5	9	4	13	7
61	5	1	3	3	2	6	22	50	2	3	2	4	1	2	3	7	26	7	3	4	2	8	17	23
5	16	14	9	5	4	16	7	19	4	11	5	18	22	2	18	8	10	11	6	4	3	6	3	3
4	2	4	2	1	1	1	3	2	1	4	3	4	1	7	2	14	4	5	2	5	2	10	3	1
5	2	5	8	4	2	1	1	3	2	2	2	1	2	2	1	2	1	1	1	1	2	2	3	2
3	2	1	1	1	1	1	2	1	1	2	1	2	1	0	0	0	0	0	0	0	0	0	0	0
0	0	0	0	0	0	0	1	0	1	0	0	1	0	0	0	0	0	0	0	0	0	0	0	0
0	0	0	0	0	0	0	0	0	0	1	0	0	0	1	0	0	0	0	0	0	0	0	0	1
1	0	0	0	0	0	1	0	1	1	0	1	0	0	0	0	0	0	0	0	0	0	0	0	0
0	0	0	0	0	0	0	0	0	0	0	0	0	0	0	0	0	0	0	0	0	0	0	0	0

## Sheet: SHADOCK
101	101	101	101	101	101	101	101	101	102	101	102	101	101	101	101	101	101	101	102	100	101	101	101	100
102	100	101	101	101	101	100	101	101	101	100	100	101	102	102	101	101	102	101	100	102	101	101	100	101
101	101	101	101	101	100	101	101	101	101	100	101	101	101	101	101	100	101	100	100	100	103	102	104	100
101	98	91	98	90	107	105	89	99	101	88	94	83	95	104	91	88	109	112	93	112	98	99	115	90
63	119	124	119	116	113	105	108	92	90	108	91	104	110	118	103	129	111	89	108	106	108	93	103	82
135	104	100	97	40	120	146	83	167	63	87	38	144	117	71	106	88	81	114	94	155	75	73	82	111
108	104	89	109	102	100	106	102	102	102	106	98	105	98	99	102	104	101	100	90	100	102	78	153	155
159	107	128	217	255	40	121	131	116	106	93	115	163	105	53	80	136	118	105	95	142	114	107	113	120
106	98	100	116	112	104	94	107	96	108	107	93	103	102	101	101	100	100	99	101	102	101	101	100	101
101	101	101	101	101	101	101	101	101	99	107	106	139	126	109	103	99	108	99	105	103	101	107	108	113
1	1	1	1	2	2	2	44	31	37	31	4	8	10	21	45	24	11	25	95	8	77	84	7	9
63	20	21	7	53	8	9	16	17	5	6	11	11	5	0	11	15	4	36	56	33	8	66	187	54
45	33	53	40	35	22	9	7	29	5	9	3	7	3	3	4	2	10	7	5	4	5	8	5	7
4	6	6	6	3	4	9	8	6	7	5	2	4	7	5	18	5	4	5	3	15	10	27	6	1
10	2	14	19	15	37	13	8	4	21	4	11	5	6	4	4	5	5	5	7	3	6	5	6	8
7	2	6	6	7	0	3	4	4	2	6	3	3	2	3	1	1	1	1	1	3	2	2	3	0
2	1	1	1	1	1	1	2	2	2	4	1	2	3	1	1	2	1	1	2	1	1	2	2	1
3	4	2	1	2	1	2	2	3	4	2	5	4	2	8	10	5	6	4	1	4	3	7	2	6
5	7	7	14	1	8	8	2	3	1	4	1	2	6	3	2	1	2	1	1	0	1	1	2	1
1	1	1	0	1	1	1	0	1	0	0	0	0	0	1	2	3	1	1	1	1	1	0	0	0
