# Supplementary material for: Interface-type tunable oxygen ion dynamics for physical reservoir computing
Source: Nat Commun. 2023 Nov 7;14:7176. doi: 10.1038/s41467-023-42993-x (PMC10630289; doi:10.1038/s41467-023-42993-x)
Supplement: Supplementary file 3 — Source Data [file 41467_2023_42993_MOESM3_ESM.zip › Figure5c-4people-voice.xls]

## Sheet: people1
			blueberry				lychee				mango				pomegranate				shadock
0	0	0	0	1	1	1	1	0	0	0	0	1	1	1	1	0	0	0	0
0	0	0	0	1	1	1	1	0	0	1	0	1	0	0	1	0	0	0	0
0	0	0	0	1	1	1	1	0	0	0	0	1	0	1	1	0	0	0	0
0	0	0	0	1	1	1	1	0	1	0	0	0	1	1	1	0	0	0	0
0	0	0	0	1	1	1	1	0	0	0	0	1	1	1	0	0	0	0	0
0	0	0	0	1	1	1	1	0	0	0	0	1	1	1	1	0	0	0	0
0	0	0	0	1	1	1	1	0	0	0	0	1	1	1	1	0	0	0	0
0	0	0	0	1	1	1	1	0	0	0	0	1	1	1	1	0	0	0	0
0	0	0	0	1	1	1	1	0	0	0	0	1	1	1	1	0	0	0	0
1	1	0	1	1	1	1	1	0	0	0	0	1	0	1	1	0	0	0	0
1	1	0	0	1	1	1	1	0	0	0	0	1	1	1	1	0	0	0	0
0	1	1	1	1	1	1	1	0	0	0	0	1	1	1	1	0	0	0	0
0	0	1	1	1	1	1	1	0	0	0	0	1	1	0	0	0	0	0	0
1	0	0	0	1	1	1	1	0	0	0	0	1	1	1	1	0	0	0	0
1	1	0	0	1	1	1	1	0	1	1	0	1	1	1	1	0	0	0	0
1	1	0	1	1	1	1	1	0	1	1	0	1	1	1	1	0	0	0	0
1	0	0	1	1	1	1	0	0	1	0	0	1	1	1	1	0	0	0	0
1	0	1	1	1	0	1	1	1	1	0	0	1	1	1	1	0	0	0	0
0	0	1	1	0	1	1	1	1	1	0	0	1	0	0	1	0	1	0	0
0	1	1	0	0	0	1	1	1	0	0	1	0	0	1	1	0	0	0	0
1	1	0	1	1	0	0	1	1	0	1	1	0	1	1	1	1	1	0	0
1	0	1	1	1	1	0	1	1	0	0	0	1	0	1	1	0	0	0	0
0	1	0	0	1	0	1	1	0	1	0	0	1	1	1	1	0	1	0	0
1	0	0	1	1	0	1	1	1	1	1	0	0	1	0	1	1	1	0	1
0	0	1	0	0	0	1	0	1	0	0	1	1	1	1	1	0	0	1	0
0	1	0	1	0	1	1	0	0	0	1	0	0	1	1	1	0	1	1	1
0	0	0	0	0	1	1	1	1	1	0	1	0	1	1	0	1	1	1	1
0	0	0	0	0	1	1	1	1	0	1	1	0	1	0	0	0	0	1	0
0	0	0	0	1	1	1	1	0	1	1	0	1	0	1	1	1	1	1	0
0	0	0	0	1	1	1	1	1	1	0	0	0	1	1	0	1	1	0	1
1	1	0	0	1	1	1	0	1	0	0	0	1	1	0	1	1	1	0	0
1	0	0	0	1	1	0	1	1	1	0	0	1	0	1	1	0	1	1	0
1	1	1	0	0	0	1	1	0	1	1	1	0	1	0	0	0	0	1	1
0	1	1	1	0	0	0	1	1	1	1	1	1	0	0	1	0	1	0	0
1	1	1	1	1	0	1	0	1	1	1	0	1	0	1	1	0	1	1	0
1	1	1	0	1	0	1	1	0	1	1	1	0	0	1	1	1	0	0	1
0	1	0	0	1	1	0	0	0	1	0	1	1	0	0	1	0	1	0	0
0	1	1	1	1	1	0	0	1	1	1	1	1	1	0	1	0	1	1	1
0	1	1	0	1	1	1	1	1	1	0	0	0	0	1	1	0	1	0	0
0	1	1	1	0	0	0	0	0	1	1	1	1	1	1	1	1	0	0	0
0	0	0	0	0	0	0	0	1	0	1	1	0	0	0	0	1	0	1	0
1	1	1	1	0	0	0	0	0	1	1	0	0	0	0	0	0	0	1	0
1	0	1	1	1	1	1	0	0	1	0	1	0	1	1	1	0	0	0	0
1	1	0	0	0	1	1	0	0	1	1	0	1	0	0	0	0	1	1	1
1	1	1	0	0	1	1	0	1	1	0	1	0	0	0	1	1	1	1	1
0	1	1	1	1	0	0	0	0	1	1	1	1	1	1	1	0	1	1	1
0	0	1	1	0	0	0	1	0	1	1	0	0	0	0	1	1	0	1	1
1	0	0	1	1	1	0	1	1	0	0	1	1	1	0	0	1	0	0	1
0	0	0	1	1	0	0	0	0	0	1	0	0	0	0	0	1	1	0	1
1	0	1	1	1	1	0	0	1	1	1	1	0	0	1	1	1	1	1	1
0	0	1	1	1	1	0	0	1	0	1	1	1	1	1	0	1	0	0	1
0	0	1	1	0	1	0	1	0	0	1	0	0	0	0	0	1	1	0	1
1	0	0	0	1	1	1	1	1	1	0	0	0	1	1	1	0	1	1	0
0	1	1	1	1	1	0	0	0	0	1	1	0	1	0	0	0	0	0	0
1	1	1	1	1	1	1	1	1	1	1	0	0	0	0	1	0	0	0	0
1	1	1	1	0	1	1	1	0	0	0	1	1	1	0	0	0	0	0	0
1	1	1	1	1	1	1	1	0	0	1	0	0	1	0	0	0	0	0	0
0	0	0	0	0	1	1	1	1	1	0	0	0	0	0	0	0	0	0	0
1	1	1	0	1	1	1	1	0	0	0	0	0	1	1	1	0	0	0	1
0	0	1	0	1	1	1	1	0	0	1	0	1	1	1	1	1	1	1	1
0	0	0	0	1	1	1	1	0	1	0	0	1	1	1	1	0	0	1	0
0	0	0	0	1	1	1	1	0	0	0	0	1	0	0	0	1	0	0	1
1	0	0	0	1	1	0	0	0	0	0	0	0	0	0	0	1	1	0	0
0	0	0	0	0	0	0	0	0	0	0	0	0	0	1	1	0	0	0	0
1	1	1	1	0	1	1	1	1	1	1	1	1	1	1	1	0	1	1	1
1	1	1	1	1	1	1	1	1	1	1	1	1	0	1	1	1	0	0	1
1	1	1	1	1	1	1	1	1	1	1	1	1	1	1	1	1	1	1	1
1	1	1	1	0	1	1	0	1	1	1	1	1	0	0	1	1	1	0	1
1	1	1	1	0	0	0	0	1	0	1	1	0	1	1	1	1	0	0	1
0	0	1	1	0	0	0	0	1	1	1	1	0	0	0	0	1	1	0	1
1	0	0	0	0	0	0	0	1	1	1	1	0	1	1	1	0	0	1	1
0	1	0	0	0	0	0	0	0	1	1	1	0	0	0	0	0	0	1	1
0	0	0	1	0	0	0	0	1	1	1	1	0	0	0	1	0	0	1	1
1	1	0	0	0	0	0	0	1	1	0	0	1	1	0	0	0	1	1	1
0	0	1	1	0	0	0	0	1	0	1	1	0	1	1	1	0	1	1	1
0	1	1	1	0	0	0	0	0	1	0	0	0	1	1	1	1	1	1	1
1	1	1	0	0	0	0	0	0	0	0	0	0	0	1	1	1	1	0	0
0	0	0	0	0	0	0	0	0	0	0	0	1	0	1	0	1	0	0	0
0	0	0	0	0	0	0	0	0	0	0	0	1	1	0	1	0	0	0	0
0	0	0	0	0	0	0	0	0	0	0	0	1	1	1	1	0	1	0	0
0	0	0	0	0	0	0	0	0	0	0	0	0	0	1	0	0	0	0	0
0	0	0	0	0	0	0	0	0	0	0	0	0	0	0	0	0	0	0	0
0	1	0	0	0	0	0	1	0	0	0	0	0	0	0	0	0	0	0	0
0	0	0	0	1	0	1	0	0	0	0	0	0	0	0	0	0	0	0	0
0	0	1	0	0	0	1	1	0	0	0	0	0	0	0	1	0	0	0	0
1	0	0	0	1	1	0	1	0	0	0	0	0	1	0	0	1	0	0	0
0	0	0	0	1	1	0	1	0	0	1	1	0	0	0	1	0	1	1	1
0	0	0	0	0	1	1	1	1	1	1	0	0	0	0	0	0	0	1	0
0	0	0	0	1	1	1	1	0	0	0	0	0	1	0	0	1	1	1	1
0	0	0	0	1	1	1	0	0	1	0	1	0	0	0	0	1	0	0	1
0	0	0	0	0	0	1	0	0	0	0	0	0	0	0	0	0	1	0	0
0	0	0	0	0	0	0	0	0	0	0	0	0	0	0	0	0	0	0	0
0	0	0	0	0	1	1	0	0	0	0	0	0	0	0	0	0	0	0	0
0	0	0	0	0	1	1	0	0	0	1	0	0	0	0	0	0	0	0	0
0	0	0	0	0	1	1	1	0	0	0	0	0	0	0	0	0	0	0	0
0	0	0	0	1	1	1	0	0	0	0	0	0	0	0	0	0	0	0	0
0	0	0	0	1	0	0	0	0	0	0	0	0	0	0	0	0	0	0	0
0	0	0	0	0	1	0	0	0	0	0	0	0	0	0	0	0	0	0	0
0	0	0	0	0	0	0	1	0	0	0	0	0	0	0	0	0	0	0	0
0	0	0	0	0	1	0	0	0	0	0	0	0	0	0	0	0	0	0	0
0	0	0	0	1	0	1	0	0	0	0	0	0	0	0	0	0	0	0	0
0	0	0	0	0	0	0	0	0	0	0	0	0	0	0	0	0	0	0	0
0	0	0	0	1	0	0	0	0	0	0	0	0	0	0	0	0	0	0	0
0	0	0	0	0	0	0	0	0	0	0	0	0	0	0	0	0	0	0	0
0	0	0	0	0	0	0	0	0	0	0	0	0	0	0	0	0	0	0	0
0	0	0	0	1	0	1	1	0	0	0	0	0	0	0	0	0	0	0	0
0	0	0	0	0	0	0	0	0	0	0	0	0	0	0	0	0	0	0	0
0	0	0	0	0	0	0	0	0	0	0	0	0	0	0	0	0	0	0	0
0	0	0	0	0	0	1	0	0	0	0	0	0	0	0	0	0	0	0	0
0	0	0	0	1	1	0	0	0	0	0	0	0	0	0	0	0	0	0	0
0	0	0	0	0	1	0	1	0	0	0	0	0	0	0	0	1	0	0	0
0	0	0	0	0	0	0	1	0	0	0	0	0	0	0	0	0	0	0	0
0	0	0	0	1	1	1	1	0	0	0	0	0	0	0	0	0	0	0	0
0	0	0	0	1	1	1	0	0	0	0	0	0	0	0	0	0	1	0	0
0	0	0	0	1	0	0	1	0	0	0	0	0	0	0	0	0	0	0	0
0	0	0	0	0	0	1	1	0	0	0	0	0	0	0	0	0	0	0	0
0	0	0	0	0	1	0	0	0	0	0	0	0	0	0	0	0	0	0	0
0	0	0	0	0	0	0	0	0	0	0	0	0	0	0	0	0	0	0	0
0	0	0	0	0	0	0	0	0	0	0	0	0	0	0	0	0	0	0	0
0	0	0	0	0	0	0	0	0	0	0	0	0	0	0	0	0	0	0	0
0	0	0	0	0	0	0	0	0	0	0	0	0	0	0	0	0	0	0	0
0	0	0	0	0	0	0	0	0	0	0	0	0	0	0	0	0	0	0	0
0	0	0	0	0	0	0	0	0	0	0	0	0	0	0	0	0	0	0	0
0	0	0	0	0	0	0	0	0	0	0	0	0	0	0	0	0	0	0	0
0	0	0	0	0	0	0	0	0	0	0	0	0	0	0	0	0	0	0	0

## Sheet: people2
0	0	0	0	0	0	0	0	1	0	0	0	1	1	1	1	1	0	0	0
0	1	0	0	1	1	1	1	0	0	0	0	1	1	1	1	0	1	0	0
0	0	0	0	0	0	0	0	1	1	1	1	1	1	1	1	1	0	1	0
0	0	0	1	0	0	1	1	0	0	0	0	1	1	1	1	1	1	0	0
0	0	0	0	1	1	0	0	1	0	0	0	1	1	1	1	0	1	0	0
0	0	0	0	0	0	0	0	1	1	0	0	1	1	1	1	1	0	0	1
0	0	0	0	1	1	1	1	0	0	0	0	1	1	1	1	1	0	1	1
0	0	0	0	0	0	0	0	0	0	0	0	1	1	1	1	1	1	0	0
0	0	0	0	0	0	0	1	0	0	0	0	1	1	1	1	0	1	1	1
0	0	0	0	1	1	1	0	0	0	1	1	1	1	1	1	1	1	1	0
0	0	0	0	0	0	0	0	0	0	1	0	1	1	1	1	1	0	1	0
0	0	0	0	0	1	1	1	0	0	0	0	1	1	1	1	1	1	0	0
0	0	0	0	1	0	0	0	1	0	0	0	1	1	1	1	0	0	1	0
0	0	0	0	0	0	0	1	0	0	0	0	1	1	1	1	0	0	0	1
0	0	0	0	1	1	1	0	0	0	0	1	1	1	1	1	0	0	1	0
0	0	0	0	0	0	0	0	0	0	0	0	1	1	1	1	0	1	0	0
0	0	0	0	0	1	1	1	0	0	0	0	1	1	1	1	1	1	0	0
0	0	0	0	0	0	0	0	1	0	0	0	1	1	1	1	0	0	1	1
0	0	0	0	0	0	1	1	0	0	0	0	1	1	1	1	1	1	0	1
0	0	1	0	1	1	0	0	0	1	0	0	1	1	0	1	1	0	0	0
0	1	0	1	0	0	0	0	0	0	0	0	0	1	1	1	0	1	1	1
0	0	0	0	0	1	1	1	0	0	0	0	1	1	1	1	1	1	1	1
1	1	0	1	0	0	0	0	0	0	0	0	1	1	1	1	0	0	0	0
0	0	1	1	0	1	1	1	0	0	0	0	0	0	1	0	0	0	1	1
1	1	0	1	1	1	0	0	0	0	0	0	1	1	1	1	1	1	1	1
1	1	0	1	0	0	0	0	0	0	0	0	1	1	1	1	1	1	1	1
1	1	0	1	1	1	1	1	0	1	1	0	1	0	1	1	0	0	0	0
1	1	0	1	0	0	0	0	0	0	0	0	1	1	1	1	0	0	0	1
1	1	0	1	0	0	1	1	0	1	0	0	0	1	1	1	0	1	1	0
1	0	0	1	1	1	0	0	1	1	0	0	1	0	0	0	1	1	0	0
1	1	1	1	0	1	0	0	1	0	0	0	1	0	0	0	1	1	0	0
1	0	0	1	1	0	0	1	1	1	0	0	1	1	0	0	0	0	0	1
1	1	0	0	0	0	1	0	1	1	0	1	1	1	1	0	0	1	0	1
0	1	0	0	0	0	1	0	1	0	0	1	0	0	0	1	1	0	0	1
0	1	0	0	1	0	1	0	1	0	0	1	1	1	0	1	1	0	0	0
0	1	0	0	0	1	0	0	1	1	1	1	1	1	1	0	0	0	0	1
0	1	1	0	0	1	0	1	1	0	1	0	0	1	1	0	1	1	1	1
0	1	1	1	0	1	0	0	0	0	1	1	0	1	1	1	0	0	0	0
1	0	1	0	0	1	0	0	0	0	1	1	0	0	1	1	0	0	0	1
1	0	0	0	1	0	0	0	0	0	1	1	1	0	1	1	0	0	1	0
1	1	0	0	1	0	0	0	0	1	1	1	1	0	0	0	0	0	0	1
1	1	0	1	1	0	1	0	0	1	1	1	1	1	0	0	0	0	1	0
0	1	0	1	1	0	0	0	0	1	1	0	0	0	1	1	1	1	1	0
1	1	1	0	1	0	0	1	1	1	1	0	0	1	1	1	0	1	0	0
1	0	1	1	1	0	0	1	1	1	1	0	0	1	0	0	1	0	1	1
0	1	0	1	0	0	0	1	1	1	0	1	0	1	1	0	1	1	0	0
0	1	1	0	1	0	1	0	1	0	0	1	0	1	1	0	1	0	0	1
1	0	0	0	1	0	1	1	1	0	0	1	0	1	1	0	1	1	0	0
1	1	0	0	0	1	0	1	1	0	1	1	0	1	1	0	1	1	0	0
0	1	0	1	0	1	1	1	0	0	1	1	0	1	1	0	0	1	1	0
1	0	0	0	0	1	1	0	0	1	1	1	0	1	1	0	0	0	1	1
0	1	0	1	1	0	1	0	0	1	1	0	1	1	1	0	0	0	0	1
0	1	1	1	1	1	1	0	0	1	1	0	1	1	1	0	1	1	1	0
1	0	0	0	0	0	0	1	1	1	1	0	1	1	0	0	1	1	1	0
1	0	1	0	0	1	0	1	1	1	0	0	1	1	0	0	0	0	0	0
1	0	0	0	1	0	1	0	0	0	0	1	1	1	0	0	1	1	1	0
1	1	0	0	1	0	1	0	1	1	0	1	1	1	0	0	0	0	0	0
0	1	1	0	1	0	1	0	0	0	0	1	1	1	0	0	1	1	0	1
0	0	0	1	0	1	0	1	1	0	1	0	1	1	0	0	1	1	0	0
0	0	1	1	0	1	0	1	0	0	1	1	1	1	0	0	1	0	0	0
0	0	0	1	0	1	0	1	0	0	1	1	1	1	0	0	0	1	1	1
0	1	0	0	1	0	1	0	0	1	1	0	1	1	0	0	0	0	0	0
0	1	0	1	0	0	0	1	0	1	1	1	1	1	1	1	0	0	1	0
1	1	1	1	1	0	1	1	1	1	1	1	1	1	1	1	1	1	1	1
1	1	1	1	1	0	1	0	1	1	1	1	1	1	1	1	1	1	1	1
1	1	0	1	1	0	0	0	1	1	1	1	1	1	0	1	1	1	1	0
1	1	1	1	0	0	0	0	1	1	1	1	1	1	1	1	1	1	1	1
1	1	1	1	0	0	0	1	1	1	1	1	1	1	1	0	1	1	1	0
1	1	1	1	0	1	0	1	1	1	1	0	0	1	0	0	1	0	1	0
1	1	1	1	0	1	0	1	1	0	0	0	0	0	0	0	0	0	0	0
1	0	1	1	0	1	0	0	1	0	0	0	0	0	0	0	0	0	0	0
1	1	1	0	0	0	0	0	0	0	0	1	0	0	0	0	0	0	0	0
1	1	0	1	0	0	0	0	1	0	0	0	1	1	1	1	0	0	0	0
1	1	1	0	1	0	1	1	0	1	0	0	0	1	0	1	0	0	0	0
0	0	1	1	1	0	1	0	1	0	0	1	0	1	1	0	0	0	0	0
1	1	1	1	1	1	1	1	1	1	0	0	1	1	1	0	0	0	0	1
1	1	0	0	1	0	1	1	1	0	1	0	0	0	0	0	0	0	0	0
0	0	0	0	1	1	1	1	0	0	0	0	1	1	0	0	0	1	0	0
0	0	0	0	1	1	1	0	0	0	0	0	0	0	0	0	0	0	0	0
0	0	0	0	0	1	1	0	0	0	0	0	0	0	0	0	0	0	0	0
0	0	0	0	0	1	1	1	0	0	0	0	0	0	0	0	0	0	0	0
0	0	0	0	0	1	1	1	0	0	0	0	0	0	0	0	0	0	0	0
0	0	0	0	0	1	0	1	0	0	0	0	0	0	0	0	0	0	0	0
0	0	0	0	1	1	1	1	0	0	0	0	0	0	0	0	0	0	0	0
0	0	0	0	1	1	1	0	0	0	0	0	0	0	0	0	0	0	0	0
0	0	0	0	0	1	1	1	0	0	0	0	0	0	0	0	0	0	0	0
0	0	0	0	0	1	1	1	0	0	0	0	0	0	0	0	0	0	0	0
0	0	0	0	0	0	0	0	0	0	0	0	0	0	0	0	0	0	0	0
0	0	0	0	0	0	1	0	0	0	0	0	0	0	0	0	0	0	0	0
0	0	0	0	1	0	0	0	0	0	0	0	0	0	0	0	0	0	0	0
0	0	0	0	0	0	0	0	0	0	0	0	0	0	0	0	0	0	0	0
0	0	0	0	0	0	0	0	0	0	0	0	0	0	0	0	0	0	0	0
0	0	0	0	0	0	0	0	0	0	0	0	0	0	0	0	0	0	0	0
0	0	0	0	0	0	0	0	0	0	0	0	0	0	0	0	0	0	0	0
0	0	0	0	0	0	0	0	0	0	0	0	0	0	0	0	0	0	0	0
0	0	0	0	0	0	0	0	0	0	0	0	0	0	0	0	0	0	0	0
0	0	0	0	0	0	0	0	0	0	0	0	0	0	0	0	0	0	0	0
0	0	0	0	0	0	0	0	0	0	0	0	0	0	0	0	0	0	0	0
0	0	0	0	0	0	0	0	0	0	0	0	0	0	0	0	0	0	0	0
0	0	0	0	0	0	0	0	0	0	0	0	0	0	0	0	0	0	0	0
0	0	0	0	0	0	0	0	0	0	0	0	0	0	0	0	0	0	0	0
0	0	0	0	0	0	0	0	0	0	0	0	0	0	0	0	0	0	0	0
0	0	0	0	0	0	0	0	0	0	0	0	0	0	0	0	0	0	0	0
0	0	0	0	0	0	0	0	0	0	0	0	0	0	0	0	0	0	0	0
0	0	0	0	0	0	0	0	0	0	0	0	0	0	0	0	0	0	0	0
0	0	0	0	0	0	0	0	0	0	0	0	0	0	0	0	0	0	0	0
0	0	0	0	0	0	0	0	0	0	0	0	0	0	0	0	0	0	0	0
0	0	0	0	0	0	0	0	0	0	0	0	0	0	0	0	0	0	0	0
0	0	0	0	0	0	0	0	0	0	0	0	0	0	0	0	0	0	0	0
0	0	0	0	0	0	0	0	0	0	0	0	0	0	0	0	0	0	0	0
0	0	0	0	0	0	0	0	0	0	0	0	0	0	0	0	0	0	0	0
0	0	0	0	0	0	0	0	0	0	0	0	0	0	0	0	0	0	0	0
0	0	0	0	0	0	0	0	0	0	0	0	0	0	0	0	0	0	0	0
0	0	0	0	0	0	0	0	0	0	0	0	0	0	0	0	0	0	0	0
0	0	0	0	0	0	0	0	0	0	0	0	0	0	0	0	0	0	0	0
0	0	0	0	0	0	0	0	0	0	0	0	0	0	0	0	0	0	0	0
0	0	0	0	0	0	0	0	0	0	0	0	0	0	0	0	0	0	0	0
0	0	0	0	0	0	0	0	0	0	0	0	0	0	0	0	0	0	0	0
0	0	0	0	0	0	0	0	0	0	0	0	0	0	0	0	0	0	0	0
0	0	0	0	0	0	0	0	0	0	0	0	0	0	0	0	0	0	0	0
0	0	0	0	0	0	0	0	0	0	0	0	0	0	0	0	0	0	0	0
0	0	0	0	0	0	0	0	0	0	0	0	0	0	0	0	0	0	0	0
0	0	0	0	0	0	0	0	0	0	0	0	0	0	0	0	0	0	0	0
0	0	0	0	0	0	0	0	0	0	0	0	0	0	0	0	0	0	0	0
0	0	0	0	0	0	0	0	0	0	0	0	0	0	0	0	0	0	0	0

## Sheet: people3
0	0	0	0	1	1	1	1	0	0	0	0	1	1	1	1	1	0	0	1
0	0	0	0	1	1	0	0	0	0	1	1	0	1	1	1	1	1	0	0
1	1	0	0	0	0	1	0	0	1	0	0	0	0	0	0	1	1	1	0
0	0	0	0	1	1	1	1	0	0	0	0	1	1	1	1	0	1	1	0
0	0	0	0	0	0	0	0	0	1	1	0	1	1	0	0	0	1	1	1
0	1	0	0	1	1	1	0	1	0	0	0	0	0	1	1	0	1	1	0
0	0	0	1	0	1	0	0	0	0	0	1	1	1	1	1	0	1	0	1
0	1	0	0	0	1	0	0	1	1	1	0	0	0	0	1	1	1	1	0
0	0	0	0	1	1	1	1	0	0	0	0	0	1	1	1	0	1	0	0
0	1	0	0	0	0	0	0	1	1	1	0	1	1	0	0	1	1	1	0
0	0	0	0	0	1	1	1	0	0	0	0	0	0	1	1	0	0	1	0
1	0	0	0	0	1	0	0	0	0	0	1	1	1	0	1	0	1	1	1
0	0	0	0	0	0	1	1	1	0	0	0	0	0	1	0	0	0	0	0
0	0	0	0	1	1	1	1	0	0	0	0	0	1	1	1	1	1	1	1
0	0	0	0	1	0	0	0	0	1	1	0	1	1	0	0	0	1	0	0
0	0	0	0	1	1	0	1	0	0	0	0	0	1	1	1	1	0	0	1
0	0	0	0	0	1	0	1	0	1	0	1	1	1	1	0	1	1	1	0
0	0	0	0	0	1	1	1	1	1	0	0	0	0	0	1	0	0	0	0
0	0	0	1	0	1	0	0	0	0	1	1	1	1	1	1	1	1	1	0
0	0	0	0	0	0	1	1	1	1	0	0	1	0	0	0	0	0	0	0
1	0	1	0	1	0	1	0	0	0	0	0	0	1	1	1	1	1	1	1
0	0	1	0	0	0	0	0	0	1	1	1	1	1	0	0	0	0	1	1
0	0	0	1	1	1	1	1	1	0	0	0	0	1	1	0	0	1	0	0
0	0	0	0	1	1	0	0	0	0	1	0	1	1	1	1	1	0	1	1
1	0	1	0	0	1	1	0	1	1	0	0	0	0	0	1	1	0	0	0
0	1	1	1	1	1	0	1	0	0	0	0	0	0	1	1	1	1	0	1
1	1	0	1	0	0	0	0	1	1	1	0	1	0	0	0	0	1	1	0
0	0	0	0	1	1	1	1	0	0	0	0	0	1	1	1	1	1	1	1
0	0	1	0	1	1	1	1	0	0	1	1	1	1	1	0	0	0	0	0
1	0	1	0	0	0	1	0	1	1	0	0	0	0	1	0	1	1	0	0
1	0	1	0	1	1	1	1	0	0	0	0	0	1	1	1	1	1	0	0
1	0	0	0	0	0	0	0	1	1	1	1	1	0	0	0	0	0	0	0
0	0	0	1	1	0	1	0	0	0	0	0	0	1	0	1	0	0	0	0
1	1	0	0	1	1	0	1	0	0	1	1	1	0	0	0	1	0	1	0
0	0	1	1	0	1	1	1	1	1	0	0	0	0	0	1	0	0	1	1
1	0	0	0	0	1	0	1	0	0	0	1	0	0	0	0	0	0	0	0
0	1	0	1	0	1	0	1	1	1	1	1	0	1	1	1	0	1	0	0
0	0	1	1	0	1	0	0	0	0	0	0	1	1	1	0	1	0	1	1
1	0	0	1	0	0	0	0	0	1	1	1	0	0	1	0	0	1	1	1
1	1	0	0	1	0	1	0	1	0	0	0	1	1	1	1	1	0	1	0
0	1	1	0	1	0	0	0	0	0	1	1	0	0	0	0	1	1	1	1
1	0	0	1	0	0	0	1	1	1	0	0	1	0	1	1	0	1	0	0
0	1	0	0	0	1	0	1	0	0	0	0	1	0	0	1	1	1	1	1
1	0	1	0	0	0	0	0	1	1	1	0	0	1	0	1	0	0	1	0
0	1	0	1	1	1	1	0	0	0	0	0	1	0	1	0	0	1	0	0
0	0	1	0	1	0	0	0	0	0	1	1	0	1	1	0	0	1	1	1
1	0	0	1	0	1	0	1	1	0	0	0	0	1	0	1	1	0	0	1
0	1	0	0	0	1	0	1	0	0	1	1	0	0	1	0	0	0	0	1
1	0	1	0	0	0	1	0	1	1	0	1	1	1	1	0	0	0	1	0
0	1	0	1	1	0	1	0	0	1	0	0	0	1	0	0	0	0	1	0
0	0	1	0	1	0	0	0	1	0	1	0	1	1	0	0	0	1	0	0
1	0	1	1	0	1	0	1	1	0	1	0	1	0	0	1	1	1	0	1
0	1	0	0	0	1	0	1	1	0	0	0	1	0	1	1	1	1	1	0
0	0	1	0	0	0	0	0	0	1	1	1	0	1	1	1	0	1	1	0
1	0	0	1	1	0	1	0	0	1	1	1	0	1	0	1	0	1	1	1
0	1	0	0	1	0	0	0	1	1	0	1	0	1	0	1	1	1	0	1
1	0	1	0	1	1	1	0	0	0	0	0	1	0	1	0	0	0	1	0
0	0	0	1	1	1	1	1	1	1	1	0	1	0	1	0	1	1	1	0
1	0	1	1	0	0	0	0	1	1	1	0	1	0	1	1	0	0	1	1
0	0	0	0	0	0	0	0	1	0	0	0	0	1	0	1	1	1	0	1
0	1	0	1	0	0	0	0	0	1	0	1	0	1	0	1	0	0	1	0
1	1	1	0	1	0	0	1	0	1	1	1	0	1	1	0	1	1	1	0
1	0	0	0	1	1	0	1	0	1	1	1	1	0	0	1	1	0	1	1
0	1	1	1	1	1	1	1	1	1	1	1	1	1	1	1	1	0	1	1
1	1	1	1	1	1	1	1	1	1	1	0	0	1	1	1	1	1	1	1
1	1	1	1	1	0	0	0	0	0	1	1	0	1	1	1	1	1	1	1
1	1	1	1	0	0	0	0	0	0	1	0	1	1	1	1	1	1	0	1
1	0	1	1	0	0	0	0	0	1	1	0	0	0	1	1	1	1	1	1
1	1	1	1	0	0	0	1	0	1	1	1	1	1	0	1	1	1	1	1
1	1	1	1	1	0	1	1	1	0	1	1	1	0	0	1	1	1	1	1
1	1	0	0	1	0	0	1	0	1	1	0	1	0	0	0	0	1	1	0
1	0	0	0	1	0	1	1	0	0	0	0	1	0	0	0	1	1	0	0
0	0	1	0	1	1	1	1	0	0	0	0	0	0	0	0	0	1	0	0
0	1	0	0	0	1	0	1	0	0	0	0	1	1	0	0	1	0	0	0
0	0	0	0	1	1	1	1	0	0	0	0	0	1	0	1	0	0	0	0
0	0	0	0	1	1	1	0	0	0	0	0	0	0	0	0	0	0	0	0
0	0	0	0	1	0	1	0	0	0	0	0	0	0	0	0	0	0	0	1
0	0	0	0	0	1	0	0	0	0	0	0	0	0	0	0	1	1	1	1
0	0	0	0	1	1	1	1	0	0	0	0	0	0	0	0	0	1	1	1
0	0	0	1	1	1	1	1	0	0	0	0	0	0	1	0	0	1	0	0
1	0	1	1	1	1	1	1	0	0	0	0	0	0	0	0	1	1	0	0
1	1	0	0	0	1	0	0	0	0	0	0	0	0	0	0	1	0	0	1
1	0	0	0	0	1	1	0	0	0	0	0	0	0	0	0	1	1	1	0
0	0	0	0	0	1	0	0	0	0	0	0	0	0	0	0	0	0	0	0
0	0	0	0	1	1	1	1	0	0	0	0	0	0	0	0	1	1	1	1
0	0	0	0	1	0	1	1	0	0	0	0	0	0	0	0	0	0	0	0
0	0	0	0	1	1	1	1	0	0	0	0	0	0	0	0	0	0	1	0
0	0	0	0	1	1	1	1	0	0	0	0	0	0	0	0	1	1	1	0
0	0	0	0	1	1	1	1	0	0	0	0	0	0	0	0	0	0	0	0
0	0	0	0	1	0	1	1	0	0	0	0	0	0	0	0	0	1	1	1
0	0	0	0	0	1	1	1	0	0	0	0	0	0	0	0	1	1	1	0
0	0	0	0	1	0	1	1	0	0	0	0	0	0	0	0	0	1	0	1
0	0	0	0	1	1	0	1	0	0	0	0	0	0	0	0	1	0	0	0
0	0	0	0	1	1	1	1	0	0	0	0	0	0	0	0	0	1	0	1
0	0	0	0	0	0	0	0	0	0	0	0	0	0	0	0	0	0	0	0
0	0	0	0	0	0	1	0	0	0	0	0	0	0	0	0	0	0	0	0
0	0	0	0	0	0	1	0	0	0	0	0	0	0	0	0	0	0	0	0
0	0	0	0	0	0	1	1	0	0	0	0	0	0	0	0	0	0	0	0
0	0	0	0	1	0	1	0	0	0	0	0	0	0	0	0	0	0	0	0
0	0	0	0	0	0	0	0	0	0	0	0	0	0	0	0	0	0	0	0
0	0	0	0	1	1	0	0	0	0	0	0	0	0	0	0	0	0	0	0
0	0	0	0	0	1	0	0	0	0	0	0	0	0	0	0	0	0	0	0
0	0	0	0	0	0	0	0	0	0	0	0	0	0	0	0	0	0	0	0
0	0	0	0	0	0	0	0	0	0	0	0	0	0	0	0	0	0	0	0
0	0	0	0	0	0	0	0	0	0	0	0	0	0	0	0	0	0	0	0
0	0	0	0	0	0	0	0	0	0	0	0	0	0	0	0	0	0	0	0
0	0	0	0	0	0	0	0	0	0	0	0	0	0	0	0	0	0	0	0
0	0	0	0	0	0	0	0	0	0	0	0	0	0	0	0	0	0	0	0
0	0	0	0	0	0	0	0	0	0	0	0	0	0	0	0	0	0	0	0
0	0	0	0	0	0	0	0	0	0	0	0	0	0	0	0	0	0	0	0
0	0	0	0	0	0	0	0	0	0	0	0	0	0	0	0	0	0	0	0
0	0	0	0	0	0	0	0	0	0	0	0	0	0	0	0	0	0	0	0
0	0	0	0	0	0	0	0	0	0	0	0	0	0	0	0	0	0	0	0
0	0	0	0	0	0	0	0	0	0	0	0	0	0	0	0	0	0	0	0
0	0	0	0	0	0	0	0	0	0	0	0	0	0	0	0	0	0	0	0
0	0	0	0	0	0	0	0	0	0	0	0	0	0	0	0	0	0	0	0
0	0	0	0	0	0	0	0	0	0	0	0	0	0	0	0	0	0	0	0
0	0	0	0	0	0	0	0	0	0	0	0	0	0	0	0	0	0	0	0
0	0	0	0	0	0	0	0	0	0	0	0	0	0	0	0	0	0	0	0
0	0	0	0	0	0	0	0	0	0	0	0	0	0	0	0	0	0	0	0
0	0	0	0	0	0	0	0	0	0	0	0	0	0	0	0	0	0	0	0
0	0	0	0	0	0	0	0	0	0	0	0	0	0	0	0	0	0	0	0
0	0	0	0	0	0	0	0	0	0	0	0	0	0	0	0	0	0	0	0
0	0	0	0	0	0	0	0	0	0	0	0	0	0	0	0	0	0	0	0
0	0	0	0	0	0	0	0	0	0	0	0	0	0	0	0	0	0	0	0

## Sheet: people4
0	1	0	0	0	1	1	1	1	1	1	1	1	1	1	1	0	0	0	0
0	1	0	0	1	1	1	0	1	1	1	1	1	1	1	1	0	0	0	0
0	0	1	1	1	1	1	0	1	1	1	1	1	1	1	1	0	0	0	0
1	0	0	0	1	1	1	0	1	1	1	1	1	1	1	1	0	0	0	0
0	0	0	1	0	1	1	1	1	1	1	1	1	1	1	1	0	0	0	0
1	1	0	0	1	1	1	1	1	1	1	1	1	1	1	1	0	0	0	0
1	1	0	0	0	0	1	1	1	1	1	1	1	1	1	1	0	0	0	0
0	1	1	0	1	1	1	1	0	1	1	1	1	1	1	1	0	0	0	0
0	0	0	0	1	1	0	0	1	1	1	1	1	1	1	1	0	0	0	0
1	1	0	1	0	1	1	1	1	1	0	0	1	1	1	0	0	0	0	0
0	0	0	1	1	1	1	0	1	1	0	1	1	1	1	1	0	0	0	1
0	0	0	0	1	1	1	1	1	1	1	0	1	1	1	1	1	0	0	0
0	0	0	0	0	1	1	1	1	1	1	1	1	1	1	1	0	0	0	0
1	1	1	0	1	1	0	0	0	0	1	1	1	0	1	1	0	1	0	0
0	0	0	0	1	1	0	1	1	1	1	1	1	1	0	1	0	0	0	1
1	0	0	1	1	0	1	1	1	0	0	1	1	1	0	0	0	0	0	1
0	0	0	0	0	0	1	0	1	1	1	0	1	1	1	1	1	0	0	1
1	1	0	1	0	1	0	1	1	1	0	0	1	1	1	1	0	1	0	0
1	0	1	0	0	1	0	0	1	1	0	1	1	1	1	1	1	0	0	0
0	0	0	1	1	0	1	0	1	0	1	0	0	1	1	1	0	0	1	1
0	0	0	0	1	1	0	1	1	0	1	0	0	0	0	0	0	0	1	0
0	0	1	0	0	1	1	0	1	0	0	0	0	0	1	0	0	0	0	0
1	0	1	0	1	0	1	0	1	1	0	1	0	1	1	1	1	1	0	1
1	0	1	0	0	1	0	0	0	1	0	1	0	1	0	1	1	0	0	0
1	0	1	0	1	0	1	0	0	1	1	0	0	0	0	1	0	0	1	0
1	0	1	0	0	1	0	0	0	1	1	1	1	1	0	0	0	0	0	1
1	0	1	0	1	0	0	1	0	1	1	1	0	0	1	1	0	1	0	1
1	0	1	0	0	1	1	0	1	0	1	1	0	1	0	0	0	0	0	1
1	0	1	0	1	0	0	1	0	1	0	1	1	0	0	1	1	0	0	0
0	1	0	1	0	0	1	0	1	1	0	0	0	0	1	0	0	0	0	1
0	1	0	0	1	1	0	1	1	1	0	1	1	1	0	1	1	1	0	0
1	0	1	0	1	0	1	0	1	0	1	0	1	0	0	1	0	0	1	1
1	0	0	1	0	1	0	0	1	1	1	0	1	1	0	1	0	0	0	1
0	1	0	1	1	0	0	1	0	1	1	0	1	0	0	1	0	0	1	1
0	0	1	0	0	0	1	0	1	1	0	1	0	1	0	1	1	1	0	1
1	0	0	1	1	1	0	1	0	1	0	0	0	0	1	1	1	0	0	0
0	1	0	0	1	0	1	1	1	1	0	1	0	1	0	1	0	1	1	1
1	0	1	0	0	1	1	0	1	0	1	1	1	0	1	1	1	1	0	0
0	1	0	1	1	0	1	0	0	1	0	1	0	0	1	1	1	0	1	1
1	0	1	0	0	1	0	0	0	0	1	1	1	0	1	1	1	1	1	0
0	1	0	1	1	1	0	1	0	1	1	0	0	1	0	1	0	1	0	1
1	0	1	0	1	0	1	0	1	1	0	1	0	0	1	1	1	0	0	1
0	1	0	0	0	1	0	1	1	0	1	1	0	1	0	1	1	0	1	0
1	0	1	1	1	0	1	1	0	1	1	0	1	0	1	1	1	0	1	0
0	1	1	0	0	1	0	0	1	1	0	1	0	1	0	1	1	1	0	1
1	1	0	1	1	1	0	1	1	0	1	0	1	0	0	0	0	1	1	1
0	0	1	0	1	0	0	0	0	1	0	0	1	1	0	1	0	0	1	0
0	1	0	0	0	1	1	0	1	0	1	1	0	1	1	0	1	0	0	0
1	0	0	1	1	0	0	1	0	1	1	0	1	0	1	1	0	0	0	0
0	0	1	0	1	1	1	0	1	1	0	1	0	1	0	0	1	1	1	0
0	1	0	0	1	1	1	0	0	1	1	0	1	0	1	0	1	1	1	1
1	0	0	1	0	1	0	1	1	1	0	1	0	1	0	1	1	0	1	0
0	0	1	0	0	0	0	1	0	0	1	0	0	1	1	0	1	0	0	0
0	1	0	0	0	0	1	1	1	1	0	1	1	0	1	1	0	1	1	1
1	0	0	1	1	1	1	1	0	1	0	1	0	1	0	1	1	1	1	1
0	0	1	0	0	1	1	0	0	1	1	0	0	0	1	0	0	0	0	1
0	1	0	1	0	0	0	1	1	0	1	0	1	0	1	0	1	0	0	0
1	0	1	0	0	0	1	0	1	0	1	0	0	1	0	1	1	1	0	0
0	1	0	1	0	0	1	0	1	1	1	1	0	1	0	1	1	1	0	0
0	0	1	0	1	0	0	0	0	1	0	0	0	1	0	1	1	1	1	1
1	1	0	1	1	1	0	1	1	0	1	0	0	1	1	0	0	0	0	1
1	0	0	1	0	0	1	0	1	0	0	0	0	1	1	1	1	0	0	0
0	1	0	1	1	1	1	1	0	0	1	0	0	1	0	1	1	1	0	0
1	1	1	1	1	1	1	1	1	1	1	1	1	1	1	1	0	0	1	1
1	1	1	1	1	1	1	1	1	1	1	1	1	1	1	1	1	1	1	1
1	1	1	1	1	1	0	0	1	1	1	1	1	1	1	1	1	1	1	1
1	1	0	0	0	0	0	0	1	1	1	0	1	1	1	1	0	1	1	1
0	1	1	0	0	0	0	0	1	1	1	0	1	1	1	1	0	0	0	1
1	0	0	1	0	0	0	0	0	0	1	1	1	1	0	1	1	0	0	1
0	0	0	1	0	0	0	0	1	1	1	1	0	0	0	1	1	1	1	1
1	0	0	0	0	0	0	0	1	0	1	1	0	0	1	1	0	1	1	0
0	0	0	0	0	0	0	1	0	0	0	0	0	0	0	0	1	1	0	0
0	0	0	0	1	1	1	1	0	0	0	0	0	0	0	0	0	1	0	0
0	0	0	0	1	1	0	1	0	0	0	0	0	0	0	0	0	1	1	0
1	0	0	0	1	0	0	1	0	0	0	0	1	0	1	0	0	0	0	0
0	0	0	0	0	0	1	0	0	1	0	0	0	0	0	0	0	0	1	0
0	0	0	0	1	1	1	1	1	0	0	0	0	0	0	0	0	1	1	1
0	0	0	0	1	1	0	1	0	0	1	0	0	0	0	0	1	1	1	1
0	0	0	0	1	1	0	0	0	0	0	0	0	0	0	0	0	0	1	1
0	0	0	0	0	0	0	0	0	0	0	0	1	1	0	0	1	1	0	1
0	0	0	0	0	1	0	1	0	0	0	0	0	0	0	0	0	1	0	0
0	0	0	0	1	1	0	1	0	0	0	0	0	0	0	0	1	1	0	0
0	0	0	0	0	1	1	0	0	0	0	0	0	0	0	0	1	1	0	0
0	0	0	0	0	1	1	1	0	0	0	0	0	0	0	0	0	0	0	0
0	0	0	0	0	0	1	1	0	0	0	0	0	0	0	0	0	0	0	1
0	0	0	0	1	1	1	1	0	0	0	0	0	0	0	0	0	0	0	0
0	0	0	0	1	1	1	1	0	0	0	0	0	0	0	0	0	1	1	0
0	0	0	0	1	0	1	1	0	0	0	0	0	0	0	0	0	0	0	0
0	0	0	0	1	1	1	1	0	0	0	0	0	0	0	0	1	1	1	1
0	0	0	0	0	0	0	0	0	0	0	0	0	0	0	0	1	1	1	1
0	0	0	0	0	1	0	1	0	0	0	0	0	0	0	0	1	0	0	0
0	0	0	0	0	0	1	0	0	0	0	0	0	0	0	0	0	0	0	0
0	0	0	0	0	0	1	1	0	0	0	0	0	0	0	0	0	0	0	0
0	0	0	0	0	1	0	0	0	0	0	0	0	0	0	0	0	0	0	0
0	0	0	0	0	0	1	0	0	0	0	0	0	0	0	0	0	0	0	0
0	0	0	0	0	0	0	0	0	0	0	0	0	0	0	0	0	0	0	0
0	0	0	0	0	0	0	0	0	0	0	0	0	0	0	0	0	0	0	0
0	0	0	0	0	0	0	0	0	0	0	0	0	0	0	0	0	0	0	0
0	0	0	0	0	0	0	0	0	0	0	0	0	0	0	0	0	0	0	0
0	0	0	0	0	0	0	0	0	0	0	0	0	0	0	0	0	0	0	0
0	0	0	0	0	0	0	0	0	0	0	0	0	0	0	0	0	0	0	0
0	0	0	0	0	0	0	0	0	0	0	0	0	0	0	0	0	0	0	0
0	0	0	0	0	0	0	0	0	0	0	0	0	0	0	0	0	0	0	0
0	0	0	0	0	0	0	0	0	0	0	0	0	0	0	0	0	0	0	0
0	0	0	0	0	0	0	0	0	0	0	0	0	0	0	0	0	0	0	0
0	0	0	0	0	0	0	0	0	0	0	0	0	0	0	0	0	0	0	0
0	0	0	0	0	0	0	0	0	0	0	0	0	0	0	0	0	0	0	0
0	0	0	0	0	0	0	0	0	0	0	0	0	0	0	0	0	0	0	0
0	0	0	0	0	0	0	0	0	0	0	0	0	0	0	0	0	0	0	0
0	0	0	0	0	0	0	0	0	0	0	0	0	0	0	0	0	0	0	0
0	0	0	0	0	0	0	0	0	0	0	0	0	0	0	0	0	0	0	0
0	0	0	0	0	0	0	0	0	0	0	0	0	0	0	0	0	0	0	0
0	0	0	0	0	0	0	0	0	0	0	0	0	0	0	0	0	0	0	0
0	0	0	0	0	0	0	0	0	0	0	0	0	0	0	0	0	0	0	0
0	0	0	0	0	0	0	0	0	0	0	0	0	0	0	0	0	0	0	0
0	0	0	0	0	0	0	0	0	0	0	0	0	0	0	0	0	0	0	0
0	0	0	0	0	0	0	0	0	0	0	0	0	0	0	0	0	0	0	0
0	0	0	0	0	0	0	0	0	0	0	0	0	0	0	0	0	0	0	0
0	0	0	0	0	0	0	0	0	0	0	0	0	0	0	0	0	0	0	0
0	0	0	0	0	0	0	0	0	0	0	0	0	0	0	0	0	0	0	0
0	0	0	0	0	0	0	0	0	0	0	0	0	0	0	0	0	0	0	0
0	0	0	0	0	0	0	0	0	0	0	0	0	0	0	0	0	0	0	0
0	0	0	0	0	0	0	0	0	0	0	0	0	0	0	0	0	0	0	0
0	0	0	0	0	0	0	0	0	0	0	0	0	0	0	0	0	0	0	0
0	0	0	0	0	0	0	0	0	0	0	0	0	0	0	0	0	0	0	0
