# Supplementary material for: Interface-type tunable oxygen ion dynamics for physical reservoir computing
Source: Nat Commun. 2023 Nov 7;14:7176. doi: 10.1038/s41467-023-42993-x (PMC10630289; doi:10.1038/s41467-023-42993-x)
Supplement: Supplementary file 3 — Source Data [file 41467_2023_42993_MOESM3_ESM.zip › Source data in Figures.xlsx]

## Sheet: Figure1d
time	current
	3V		2.5V		2V
2.35694	230.211	2.35694	230.211	2.35691	230.763
4.41229	230.199	4.41229	230.199	4.41225	230.747
6.46768	230.193	6.46768	230.193	6.4676	230.749
8.52304	230.18	8.52304	230.18	8.52297	230.785
10.5784	230.187	10.5784	230.187	10.5783	230.78
12.6339	230.194	12.6339	230.194	12.6337	230.772
14.6902	230.194	14.6902	230.194	14.6891	230.782
16.7456	230.198	16.7456	230.198	16.7445	230.805
18.801	230.195	18.801	230.195	18.7998	230.785
20.8564	230.201	20.8564	230.201	20.8552	230.763
22.9118	230.201	22.9118	230.201	22.9106	230.744
24.9672	230.187	24.9672	230.187	24.966	230.748
27.0225	230.186	27.0225	230.186	27.0214	230.776
29.0779	230.188	29.0779	230.188	29.0768	230.773
31.1333	230.201	31.1333	230.201	31.1321	230.783
33.1897	230.19	33.1897	230.19	33.1875	230.798
35.2451	230.194	35.2451	230.194	35.2429	230.789
37.3005	230.208	37.3005	230.208	37.2983	230.717
39.3559	230.205	39.3559	230.205	39.3536	230.734
41.4113	230.197	41.4113	230.197	41.409	230.764
43.4667	226.451	43.4667	226.451	43.4644	229.082
45.5221	225.302	45.5221	225.302	45.5198	228.949
47.5776	224.157	47.5776	224.157	47.5753	228.829
49.633	223.051	49.633	223.051	49.6307	228.73
51.6884	221.964	51.6884	221.964	51.6862	228.634
53.7439	220.894	53.7439	220.894	53.7417	228.563
55.7993	219.858	55.7993	219.858	55.7971	228.454
57.8547	218.88	57.8547	218.88	57.8526	228.313
59.9101	217.925	59.9101	217.925	59.908	228.219
61.9655	216.99	61.9655	216.99	61.9635	228.057
64.021	220.137	64.021	220.137	64.0189	229.644
66.0764	220.244	66.0764	220.244	66.0743	229.691
68.1317	220.293	68.1317	220.293	68.1297	229.741
70.1871	220.358	70.1871	220.358	70.1851	229.763
72.2425	220.388	72.2425	220.388	72.2405	229.74
74.2979	220.438	74.2979	220.438	74.2959	229.727
76.3532	220.49	76.3532	220.49	76.3512	229.738
78.4086	220.525	78.4086	220.525	78.4066	229.706
80.464	220.547	80.464	220.547	80.462	229.709
82.5194	220.588	82.5194	220.588	82.5174	229.723
84.5747	220.611	84.5747	220.611	84.5728	229.778
86.6301	220.572	86.6301	220.572	86.6281	229.768
88.6855	220.664	88.6855	220.664	88.6835	229.775
90.7408	220.681	90.7408	220.681	90.7389	229.764
92.7962	220.736	92.7962	220.736	92.7943	229.774
94.8516	220.76	94.8516	220.76	94.8497	229.811
96.9069	220.76	96.9069	220.76	96.9051	229.832
98.9623	220.833	98.9623	220.833	98.9604	229.845
101.018	220.877	101.018	220.877	101.016	229.846
103.073	220.914	103.073	220.914	103.071	229.843
105.128	220.942	105.128	220.942	105.127	229.858
107.184	220.96	107.184	220.96	107.182	229.853
109.239	220.971	109.239	220.971	109.237	229.871
111.294	221.006	111.294	221.006	111.293	229.891
113.35	221.029	113.35	221.029	113.348	229.925
115.405	221.041	115.405	221.041	115.403	229.898
117.461	221.051	117.461	221.051	117.459	229.876
119.516	221.071	119.516	221.071	119.514	229.902
121.571	221.087	121.571	221.087	121.569	229.906
123.627	221.088	123.627	221.088	123.625	229.874
125.682	221.102	125.682	221.102	125.68	229.894
127.737	221.139	127.737	221.139	127.736	229.899
129.793	221.157	129.793	221.157	129.791	229.914
131.848	221.184	131.848	221.184	131.846	229.941
133.904	221.215	133.904	221.215	133.902	229.943
135.959	221.231	135.959	221.231	135.957	229.937
138.014	221.265	138.014	221.265	138.012	229.931
140.07	221.274	140.07	221.274	140.068	229.925
142.125	221.276	142.125	221.276	142.123	229.942
144.18	221.263	144.18	221.263	144.178	229.959
146.236	221.301	146.236	221.301	146.234	229.948
148.291	221.339	148.291	221.339	148.289	229.913
150.347	221.36	150.347	221.36	150.345	229.915
152.402	221.377	152.402	221.377	152.4	229.947
154.457	221.391	154.457	221.391	154.455	229.949
156.513	221.389	156.513	221.389	156.511	229.967
158.568	221.402	158.568	221.402	158.566	229.969
160.624	221.421	160.624	221.421	160.621	229.974
162.679	221.457	162.679	221.457	162.677	229.999
164.734	221.462	164.734	221.462	164.732	230.002
166.79	217.222	166.79	217.222	166.787	228.309
168.845	216.136	168.845	216.136	168.843	228.179
170.9	215.162	170.9	215.162	170.898	228.071
172.956	214.23	172.956	214.23	172.954	227.929
175.011	213.352	175.011	213.352	175.009	227.781
177.067	212.518	177.067	212.518	177.065	227.67
179.122	211.69	179.122	211.69	179.12	227.545
181.178	210.898	181.178	210.898	181.176	227.442
183.233	210.106	183.233	210.106	183.231	227.339
185.288	209.332	185.288	209.332	185.286	227.239
187.344	212.807	187.344	212.807	187.342	228.856
189.399	212.976	189.399	212.976	189.397	228.868
191.455	213.095	191.455	213.095	191.453	228.881
193.51	213.23	193.51	213.23	193.508	228.878
195.565	213.315	195.565	213.315	195.563	228.856
197.621	213.406	197.621	213.406	197.619	228.871
199.676	213.478	199.676	213.478	199.674	228.923
201.732	213.551	201.732	213.551	201.729	228.949
203.787	213.632	203.787	213.632	203.785	228.964
205.842	213.709	205.842	213.709	205.84	228.978
207.898	213.781	207.898	213.781	207.896	228.976
209.953	213.84	209.953	213.84	209.951	228.989
212.008	213.897	212.008	213.897	212.006	229.009
214.064	213.956	214.064	213.956	214.062	229.027
216.119	214.017	216.119	214.017	216.117	229.043
218.175	214.071	218.175	214.071	218.172	229.052
220.23	214.13	220.23	214.13	220.228	229.055
222.285	214.186	222.285	214.186	222.283	229.045
224.341	214.24	224.341	214.24	224.339	229.027
226.396	214.295	226.396	214.295	226.394	229.039
228.451	214.327	228.451	214.327	228.449	229.042
230.507	214.375	230.507	214.375	230.505	229.051
232.562	214.415	232.562	214.415	232.56	229.039
234.617	214.459	234.617	214.459	234.615	229.054
236.673	214.507	236.673	214.507	236.671	229.084
238.728	214.551	238.728	214.551	238.726	229.088
240.784	214.589	240.784	214.589	240.782	229.094
242.839	214.637	242.839	214.637	242.837	229.094
244.894	214.672	244.894	214.672	244.892	229.1
246.95	214.706	246.95	214.706	246.948	229.119
249.005	214.743	249.005	214.743	249.003	229.153
251.06	214.727	251.06	214.727	251.058	229.157
253.116	214.771	253.116	214.771	253.114	229.16
255.171	214.828	255.171	214.828	255.169	229.156
257.226	214.848	257.226	214.848	257.225	229.152
259.282	214.888	259.282	214.888	259.28	229.164
261.337	214.933	261.337	214.933	261.335	229.174
263.393	214.979	263.393	214.979	263.391	229.19
265.448	215.01	265.448	215.01	265.446	229.201
267.503	215.048	267.503	215.048	267.502	229.196
269.559	215.064	269.559	215.064	269.557	229.189
271.614	215.102	271.614	215.102	271.612	229.174
273.669	215.07	273.669	215.07	273.668	229.181
275.725	215.135	275.725	215.135	275.723	229.185
277.78	215.185	277.78	215.185	277.778	229.184
279.835	215.243	279.835	215.243	279.834	229.175
281.891	215.28	281.891	215.28	281.889	229.195
283.946	215.319	283.946	215.319	283.944	229.176
286.002	215.351	286.002	215.351	286	229.19
288.057	215.373	288.057	215.373	288.055	229.204
290.112	210.892	290.112	210.892	290.111	227.476
292.168	209.778	292.168	209.778	292.166	227.34
294.223	208.789	294.223	208.789	294.221	227.238
296.279	207.888	296.279	207.888	296.277	227.106
298.334	207.043	298.334	207.043	298.332	227.018
300.389	206.208	300.389	206.208	300.388	226.898
302.445	205.385	302.445	205.385	302.443	226.784
304.5	204.579	304.5	204.579	304.498	226.663
306.556	203.78	306.556	203.78	306.554	226.552
308.611	202.992	308.611	202.992	308.609	226.431
310.667	206.802	310.667	206.802	310.665	228.053
312.722	207.028	312.722	207.028	312.72	228.034
314.777	207.203	314.777	207.203	314.776	228.07
316.833	207.333	316.833	207.333	316.831	228.034
318.888	207.47	318.888	207.47	318.886	228.069
320.944	207.624	320.944	207.624	320.942	228.094
322.999	207.753	322.999	207.753	322.997	228.099
325.054	207.88	325.054	207.88	325.052	228.145
327.11	207.979	327.11	207.979	327.108	228.135
329.165	208.065	329.165	208.065	329.163	228.159
331.22	208.166	331.22	208.166	331.218	228.193
333.276	208.258	333.276	208.258	333.274	228.165
335.331	208.356	335.331	208.356	335.329	228.124
337.387	208.425	337.387	208.425	337.384	228.174
339.442	208.459	339.442	208.459	339.44	228.213
341.497	208.542	341.497	208.542	341.495	228.219
343.553	208.629	343.553	208.629	343.551	228.189
345.608	208.711	345.608	208.711	345.606	228.201
347.664	208.779	347.664	208.779	347.661	228.231
349.719	208.826	349.719	208.826	349.717	228.204
351.774	208.892	351.774	208.892	351.772	228.252
353.83	208.976	353.83	208.976	353.827	228.213
355.885	209.046	355.885	209.046	355.883	228.197
357.94	209.112	357.94	209.112	357.938	228.214
359.996	209.183	359.996	209.183	359.994	228.252
362.051	209.256	362.051	209.256	362.049	228.256
364.107	209.282	364.107	209.282	364.104	228.246
366.162	209.347	366.162	209.347	366.16	228.266
368.217	209.425	368.217	209.425	368.215	228.273
370.273	209.458	370.273	209.458	370.27	228.271
372.328	209.508	372.328	209.508	372.326	228.275
374.383	209.549	374.383	209.549	374.381	228.302
376.439	209.615	376.439	209.615	376.437	228.326
378.494	209.685	378.494	209.685	378.492	228.335
380.55	209.759	380.55	209.759	380.547	228.323
382.605	209.807	382.605	209.807	382.603	228.314
384.66	209.867	384.66	209.867	384.658	228.339
386.716	209.922	386.716	209.922	386.714	228.345
388.771	209.983	388.771	209.983	388.769	228.307
390.827	210.014	390.827	210.014	390.824	228.304
392.882	210.071	392.882	210.071	392.88	228.342
394.937	210.114	394.937	210.114	394.935	228.38
396.993	210.159	396.993	210.159	396.99	228.341
399.048	210.216	399.048	210.216	399.046	228.33
401.103	210.24	401.103	210.24	401.101	228.321
403.159	210.287	403.159	210.287	403.157	228.323
405.214	210.318	405.214	210.318	405.212	228.344
407.27	210.373	407.27	210.373	407.267	228.364
409.325	210.415	409.325	210.415	409.323	228.321
411.38	210.422	411.38	210.422	411.378	228.36
413.436	205.661	413.436	205.661	413.433	226.591
415.491	204.485	415.491	204.485	415.489	226.481
417.546	203.442	417.546	203.442	417.544	226.358
419.602	202.468	419.602	202.468	419.6	226.255
421.657	201.551	421.657	201.551	421.655	226.133
423.713	200.683	423.713	200.683	423.711	226.036
425.768	199.834	425.768	199.834	425.766	225.91
427.824	198.975	427.824	198.975	427.822	225.805
429.879	198.187	429.879	198.187	429.877	225.675
431.934	197.39	431.934	197.39	431.932	225.6
433.99	201.446	433.99	201.446	433.988	227.258
436.045	201.721	436.045	201.721	436.043	227.309
438.101	201.94	438.101	201.94	438.099	227.32
440.156	202.138	440.156	202.138	440.154	227.319
442.211	202.328	442.211	202.328	442.209	227.354
444.267	202.499	444.267	202.499	444.265	227.346
446.322	202.629	446.322	202.629	446.32	227.321
448.377	202.775	448.377	202.775	448.375	227.356
450.433	202.918	450.433	202.918	450.431	227.378
452.488	203.062	452.488	203.062	452.486	227.367
454.544	203.205	454.544	203.205	454.542	227.372
456.599	203.332	456.599	203.332	456.597	227.392
458.654	203.452	458.654	203.452	458.652	227.428
460.71	203.498	460.71	203.498	460.708	227.427
462.765	203.608	462.765	203.608	462.763	227.428
464.82	203.735	464.82	203.735	464.818	227.422
466.876	203.856	466.876	203.856	466.874	227.401
468.931	203.958	468.931	203.958	468.929	227.426
470.987	204.052	470.987	204.052	470.984	227.401
473.042	204.144	473.042	204.144	473.04	227.44
475.097	204.234	475.097	204.234	475.095	227.458
477.153	204.324	477.153	204.324	477.151	227.472
479.208	204.409	479.208	204.409	479.206	227.444
481.263	204.492	481.263	204.492	481.261	227.431
483.319	204.524	483.319	204.524	483.317	227.462
485.374	204.591	485.374	204.591	485.372	227.487
487.43	204.691	487.43	204.691	487.427	227.49
489.485	204.781	489.485	204.781	489.483	227.517
491.54	204.841	491.54	204.841	491.538	227.529
493.596	204.938	493.596	204.938	493.593	227.573
495.651	205.02	495.651	205.02	495.649	227.594
497.706	205.104	497.706	205.104	497.704	227.582
499.762	205.171	499.762	205.171	499.76	227.5
501.817	205.227	501.817	205.227	501.815	227.536
503.873	205.312	503.873	205.312	503.87	227.544
505.928	205.377	505.928	205.377	505.926	227.589
507.983	205.423	507.983	205.423	507.981	227.634
510.039	205.48	510.039	205.48	510.036	227.609
512.094	205.55	512.094	205.55	512.092	227.604
514.15	205.609	514.15	205.609	514.147	227.626
516.205	205.675	516.205	205.675	516.202	227.647
518.26	205.737	518.26	205.737	518.258	227.667
520.316	205.815	520.316	205.815	520.313	227.678
522.371	205.871	522.371	205.871	522.369	227.703
524.427	205.922	524.427	205.922	524.424	227.693
526.482	205.989	526.482	205.989	526.479	227.694
528.537	206.056	528.537	206.056	528.535	227.713
530.593	206.118	530.593	206.118	530.59	227.718
532.648	206.182	532.648	206.182	532.645	227.713
534.703	206.245	534.703	206.245	534.701	227.72
536.759	201.2	536.759	201.2	536.756	225.734
538.814	199.927	538.814	199.927	538.812	225.652
540.87	198.799	540.87	198.799	540.867	225.493
542.925	197.806	542.925	197.806	542.922	225.36
544.981	196.868	544.981	196.868	544.978	225.225
547.036	195.969	547.036	195.969	547.033	225.045
549.091	195.117	549.091	195.117	549.089	225.029
551.147	194.279	551.147	194.279	551.144	224.871
553.202	193.462	553.202	193.462	553.2	224.753
555.258	192.663	555.258	192.663	555.255	224.741
557.313	196.881	557.313	196.881	557.311	226.459
559.368	197.198	559.368	197.198	559.366	226.463
561.424	197.464	561.424	197.464	561.421	226.471
563.479	197.688	563.479	197.688	563.477	226.518
565.535	197.903	565.535	197.903	565.532	226.533
567.59	198.109	567.59	198.109	567.588	226.563
569.645	198.287	569.645	198.287	569.643	226.575
571.701	198.413	571.701	198.413	571.698	226.579
573.756	198.58	573.756	198.58	573.754	226.61
575.811	198.76	575.811	198.76	575.809	226.658
577.867	198.899	577.867	198.899	577.864	226.681
579.922	199.026	579.922	199.026	579.92	226.648
581.977	199.161	581.977	199.161	581.975	226.671
584.033	199.316	584.033	199.316	584.031	226.659
586.088	199.463	586.088	199.463	586.086	226.684
588.143	199.589	588.143	199.589	588.141	226.689
590.199	199.715	590.199	199.715	590.197	226.716
592.254	199.798	592.254	199.798	592.252	226.674
594.31	199.924	594.31	199.924	594.307	226.667
596.365	200.06	596.365	200.06	596.363	226.709
598.42	200.17	598.42	200.17	598.418	226.694
600.476	200.256	600.476	200.256	600.474	226.732
602.531	200.354	602.531	200.354	602.529	226.754
604.586	200.445	604.586	200.445	604.584	226.757
606.642	200.547	606.642	200.547	606.64	226.783
608.697	200.652	608.697	200.652	608.695	226.804
610.753	200.763	610.753	200.763	610.75	226.761
612.808	200.863	612.808	200.863	612.806	226.796
614.863	200.946	614.863	200.946	614.861	226.806
616.919	201.052	616.919	201.052	616.916	226.827
618.974	201.145	618.974	201.145	618.972	226.821
621.029	201.249	621.029	201.249	621.027	226.862
623.085	201.333	623.085	201.333	623.082	226.862
625.14	201.42	625.14	201.42	625.138	226.86
627.195	201.487	627.195	201.487	627.193	226.884
629.251	201.565	629.251	201.565	629.248	226.896
631.306	201.648	631.306	201.648	631.304	226.906
633.362	201.726	633.362	201.726	633.359	226.923
635.417	201.804	635.417	201.804	635.414	226.945
637.472	201.876	637.472	201.876	637.47	226.94
639.528	201.961	639.528	201.961	639.525	226.967
641.583	202.024	641.583	202.024	641.581	226.984
643.638	202.082	643.638	202.082	643.636	226.99
645.694	202.159	645.694	202.159	645.691	227.011
647.749	202.234	647.749	202.234	647.747	227.011
649.805	202.322	649.805	202.322	649.802	227.022
651.86	202.387	651.86	202.387	651.857	226.973
653.915	202.454	653.915	202.454	653.913	226.957
655.971	202.525	655.971	202.525	655.968	226.949
658.026	202.586	658.026	202.586	658.024	226.966
660.081	197.317	660.081	197.317	660.079	225.172
662.137	196.049	662.137	196.049	662.134	225.066
664.192	194.926	664.192	194.926	664.19	224.953
666.248	193.9	666.248	193.9	666.245	224.824
668.303	192.957	668.303	192.957	668.301	224.688
670.359	192.071	670.359	192.071	670.356	224.566
672.414	191.214	672.414	191.214	672.412	224.466
674.469	190.377	674.469	190.377	674.467	224.357
676.525	189.592	676.525	189.592	676.522	224.224
678.58	188.814	678.58	188.814	678.578	224.104
680.636	193.098	680.636	193.098	680.633	225.855
682.691	193.438	682.691	193.438	682.689	225.878
684.747	193.722	684.747	193.722	684.744	225.882
686.802	193.981	686.802	193.981	686.799	225.899
688.857	194.219	688.857	194.219	688.855	225.922
690.913	194.425	690.913	194.425	690.91	225.923
692.968	194.621	692.968	194.621	692.966	225.94
695.023	194.821	695.023	194.821	695.021	225.973
697.079	195.001	697.079	195.001	697.076	225.94
699.134	195.182	699.134	195.182	699.132	225.961
701.19	195.343	701.19	195.343	701.187	225.978
703.245	195.497	703.245	195.497	703.242	226.009
705.3	195.58	705.3	195.58	705.298	226.022
707.356	195.741	707.356	195.741	707.353	226.049
709.411	195.904	709.411	195.904	709.409	226.066
711.466	196.063	711.466	196.063	711.464	226.098
713.522	196.158	713.522	196.158	713.519	226.087
715.577	196.307	715.577	196.307	715.575	226.101
717.633	196.47	717.633	196.47	717.63	226.122
719.688	196.59	719.688	196.59	719.685	226.138
721.743	196.736	721.743	196.736	721.741	226.149
723.799	196.835	723.799	196.835	723.796	226.121
725.854	196.941	725.854	196.941	725.852	226.112
727.909	197.059	727.909	197.059	727.907	226.157
729.965	197.182	729.965	197.182	729.962	226.195
732.02	197.298	732.02	197.298	732.018	226.179
734.075	197.415	734.075	197.415	734.073	226.168
736.131	197.518	736.131	197.518	736.129	226.205
738.186	197.626	738.186	197.626	738.184	226.238
740.241	197.749	740.241	197.749	740.239	226.245
742.297	197.851	742.297	197.851	742.295	226.266
744.352	197.95	744.352	197.95	744.35	226.281
746.408	198.047	746.408	198.047	746.405	226.289
748.463	198.146	748.463	198.146	748.461	226.303
750.518	198.233	750.518	198.233	750.516	226.349
752.574	198.331	752.574	198.331	752.572	226.342
754.629	198.423	754.629	198.423	754.627	226.336
756.684	198.497	756.684	198.497	756.682	226.335
758.74	198.578	758.74	198.578	758.738	226.346
760.795	198.66	760.795	198.66	760.793	226.355
762.851	198.766	762.851	198.766	762.849	226.33
764.906	198.854	764.906	198.854	764.904	226.313
766.961	198.942	766.961	198.942	766.959	226.358
769.017	199.004	769.017	199.004	769.015	226.365
771.072	199.078	771.072	199.078	771.07	226.369
773.127	199.142	773.127	199.142	773.125	226.379
775.183	199.182	775.183	199.182	775.181	226.367
777.238	199.245	777.238	199.245	777.236	226.402
779.294	199.348	779.294	199.348	779.291	226.353
781.349	199.422	781.349	199.422	781.347	226.245
783.404	199.517	783.404	199.517	783.402	226.268
785.46	199.62	785.46	199.62	785.458	226.347
787.515	199.702	787.515	199.702	787.513	226.309
789.57	199.781	789.57	199.781	789.568	226.365
791.626	199.844	791.626	199.844	791.624	226.421
793.681	199.908	793.681	199.908	793.679	226.429
795.737	199.983	795.737	199.983	795.734	226.451
797.792	200.047	797.792	200.047	797.79	226.454
799.847	200.121	799.847	200.121	799.845	226.411
801.903	200.188	801.903	200.188	801.9	226.422
803.958	200.249	803.958	200.249	803.956	226.439
806.013	200.309	806.013	200.309	806.011	226.442
808.069	200.38	808.069	200.38	808.067	226.465
810.124	200.422	810.124	200.422	810.122	226.463
812.18	200.503	812.18	200.503	812.177	226.474
814.235	200.562	814.235	200.562	814.233	226.48
816.29	200.646	816.29	200.646	816.288	226.48
818.346	200.703	818.346	200.703	818.343	226.51
820.401	200.729	820.401	200.729	820.399	226.522
822.457	200.806	822.457	200.806	822.454	226.54
824.512	200.886	824.512	200.886	824.51	226.553
826.567	200.943	826.567	200.943	826.565	226.567
828.623	200.979	828.623	200.979	828.62	226.565
830.678	201.026	830.678	201.026	830.676	226.57
832.733	201.078	832.733	201.078	832.731	226.55
834.789	201.145	834.789	201.145	834.786	226.49
836.844	201.214	836.844	201.214	836.842	226.545
838.9	201.282	838.9	201.282	838.897	226.523
840.955	201.333	840.955	201.333	840.952	226.511
843.01	201.361	843.01	201.361	843.008	226.542
845.066	201.382	845.066	201.382	845.063	226.578
847.121	201.464	847.121	201.464	847.119	226.595
849.176	201.49	849.176	201.49	849.174	226.613
851.232	201.533	851.232	201.533	851.229	226.594
853.287	201.591	853.287	201.591	853.285	226.608
855.343	201.671	855.343	201.671	855.34	226.624
857.398	201.726	857.398	201.726	857.396	226.619
859.453	201.782	859.453	201.782	859.451	226.582
861.509	201.83	861.509	201.83	861.506	226.608
863.564	201.889	863.564	201.889	863.562	226.622
865.619	201.947	865.619	201.947	865.617	226.636
867.675	201.997	867.675	201.997	867.672	226.667
869.73	202.034	869.73	202.034	869.728	226.679
871.786	202.095	871.786	202.095	871.783	226.654
873.841	202.141	873.841	202.141	873.839	226.653
875.896	202.195	875.896	202.195	875.894	226.652
877.952	202.235	877.952	202.235	877.949	226.678
880.007	202.29	880.007	202.29	880.005	226.692
882.062	202.341	882.062	202.341	882.06	226.702
884.118	202.376	884.118	202.376	884.115	226.693
886.173	202.414	886.173	202.414	886.171	226.7
888.229	202.463	888.229	202.463	888.226	226.731
890.284	202.531	890.284	202.531	890.281	226.735
892.339	202.56	892.339	202.56	892.337	226.743
894.395	202.628	894.395	202.628	894.392	226.76
896.45	202.657	896.45	202.657	896.448	226.774
898.505	202.709	898.505	202.709	898.503	226.786
900.561	202.751	900.561	202.751	900.558	226.754
902.616	202.791	902.616	202.791	902.614	226.769
904.671	202.831	904.671	202.831	904.669	226.789
906.727	202.839	906.727	202.839	906.724	226.781
908.782	202.89	908.782	202.89	908.78	226.769
910.838	202.939	910.838	202.939	910.835	226.792
912.893	202.998	912.893	202.998	912.891	226.767
914.948	203.008	914.948	203.008	914.946	226.772
917.004	203.065	917.004	203.065	917.001	226.803
919.059	203.115	919.059	203.115	919.057	226.772
921.114	203.167	921.114	203.167	921.112	226.781
923.17	203.211	923.17	203.211	923.168	226.807
925.225	203.258	925.225	203.258	925.223	226.796
927.28	203.315	927.28	203.315	927.278	226.823
929.336	203.356	929.336	203.356	929.334	226.828
931.391	203.402	931.391	203.402	931.389	226.854
933.447	203.438	933.447	203.438	933.444	226.843
935.502	203.48	935.502	203.48	935.5	226.845
937.557	203.515	937.557	203.515	937.555	226.86
939.613	203.555	939.613	203.555	939.61	226.861
941.668	203.589	941.668	203.589	941.666	226.889
943.723	203.64	943.723	203.64	943.721	226.899
945.779	203.667	945.779	203.667	945.777	226.915
947.834	203.697	947.834	203.697	947.832	226.916
949.89	203.73	949.89	203.73	949.887	226.93
951.945	203.774	951.945	203.774	951.943	226.944
954	203.83	954	203.83	953.998	226.952
956.056	203.876	956.056	203.876	956.053	226.956
958.111	203.905	958.111	203.905	958.109	226.95
960.166	203.903	960.166	203.903	960.164	226.971
962.222	203.919	962.222	203.919	962.219	226.984
964.277	203.983	964.277	203.983	964.275	226.994
966.332	204.021	966.332	204.021	966.33	226.992
968.388	204.068	968.388	204.068	968.385	226.974
970.443	204.121	970.443	204.121	970.441	226.93
972.499	204.157	972.499	204.157	972.496	226.957
974.554	204.189	974.554	204.189	974.551	226.992
976.609	204.223	976.609	204.223	976.607	226.98
978.665	204.248	978.665	204.248	978.662	226.988
980.72	204.294	980.72	204.294	980.718	226.959
982.776	204.326	982.776	204.326	982.773	226.961
984.831	204.364	984.831	204.364	984.828	226.985
986.886	204.393	986.886	204.393	986.884	227.005
988.942	204.428	988.942	204.428	988.939	226.98
990.997	204.467	990.997	204.467	990.994	226.965
993.052	204.489	993.052	204.489	993.05	226.97
995.108	204.535	995.108	204.535	995.105	226.995
997.163	204.579	997.163	204.579	997.161	227.009
999.219	204.606	999.219	204.606	999.216	226.989
1001.27	204.637	1001.27	204.637	1001.27	226.971
1003.33	204.663	1003.33	204.663	1003.33	226.996
1005.38	204.667	1005.38	204.667	1005.38	227.017
1007.44	204.692	1007.44	204.692	1007.44	227.021
1009.5	204.71	1009.5	204.71	1009.49	227.036
1011.55	204.777	1011.55	204.777	1011.55	227.047
1013.61	204.79	1013.61	204.79	1013.6	227.056
1015.66	204.807	1015.66	204.807	1015.66	227.073
1017.72	204.826	1017.72	204.826	1017.71	227.076
1019.77	204.839	1019.77	204.839	1019.77	227.057
1021.83	204.864	1021.83	204.864	1021.83	227.069
1023.88	204.918	1023.88	204.918	1023.88	227.086
1025.94	204.945	1025.94	204.945	1025.94	227.104
1027.99	204.978	1027.99	204.978	1027.99	227.107
1030.05	205.019	1030.05	205.019	1030.05	227.128
1032.1	205.051	1032.1	205.051	1032.1	227.107
1034.16	205.094	1034.16	205.094	1034.16	227.09
1036.22	205.115	1036.22	205.115	1036.21	227.118
1038.27	205.156	1038.27	205.156	1038.27	227.12
1040.33	205.186	1040.33	205.186	1040.32	227.13
1042.38	205.185	1042.38	205.185	1042.38	227.118
1044.44	205.179	1044.44	205.179	1044.43	227.133
1046.49	205.179	1046.49	205.179	1046.49	227.145
1048.55	205.161	1048.55	205.161	1048.55	227.152
1050.6	205.187	1050.6	205.187	1050.6	227.157
1052.66	205.237	1052.66	205.237	1052.66	227.153
1054.71	205.219	1054.71	205.219	1054.71	227.128
1056.77	205.261	1056.77	205.261	1056.77	227.12
1058.82	205.264	1058.82	205.264	1058.82	227.153
1060.88	205.291	1060.88	205.291	1060.88	227.18
1062.93	205.311	1062.93	205.311	1062.93	227.181
1064.99	205.341	1064.99	205.341	1064.99	227.148
1067.05	205.442	1067.05	205.442	1067.04	227.148
1069.1	205.498	1069.1	205.498	1069.1	227.148
1071.16	205.549	1071.16	205.549	1071.15	227.152
1073.21	205.598	1073.21	205.598	1073.21	227.162
1075.27	205.64	1075.27	205.64	1075.27	227.172
1077.32	205.677	1077.32	205.677	1077.32	227.217
1079.38	205.672	1079.38	205.672	1079.38	227.21
1081.43	205.711	1081.43	205.711	1081.43	227.186
1083.49	205.732	1083.49	205.732	1083.49	227.195
1085.54	205.745	1085.54	205.745	1085.54	227.214
1087.6	205.79	1087.6	205.79	1087.6	227.227
1089.65	205.826	1089.65	205.826	1089.65	227.225
1091.71	205.818	1091.71	205.818	1091.71	227.225
1093.77	205.869	1093.77	205.869	1093.76	227.23
1095.82	205.929	1095.82	205.929	1095.82	227.241
1097.88	205.946	1097.88	205.946	1097.87	227.253
1099.93	205.957	1099.93	205.957	1099.93	227.271
1101.99	206.002	1101.99	206.002	1101.98	227.284
1104.04	206.046	1104.04	206.046	1104.04	227.289
1106.1	206.046	1106.1	206.046	1106.1	227.288
1108.15	206.067	1108.15	206.067	1108.15	227.3
1110.21	206.089	1110.21	206.089	1110.21	227.299
1112.26	206.122	1112.26	206.122	1112.26	227.305
1114.32	206.16	1114.32	206.16	1114.32	227.303
1116.37	206.2	1116.37	206.2	1116.37	227.313
1118.43	206.226	1118.43	206.226	1118.43	227.305
1120.49	206.25	1120.49	206.25	1120.48	227.288
1122.54	206.265	1122.54	206.265	1122.54	227.315
1124.6	206.289	1124.6	206.289	1124.59	227.323
1126.65	206.308	1126.65	206.308	1126.65	227.34
1128.71	206.334	1128.71	206.334	1128.7	227.304
1130.76	206.351	1130.76	206.351	1130.76	227.222
1132.82	206.362	1132.82	206.362	1132.82	227.26
1134.87	206.385	1134.87	206.385	1134.87	227.25
1136.93	206.406	1136.93	206.406	1136.93	227.271
1138.98	206.458	1138.98	206.458	1138.98	227.303
1141.04	206.476	1141.04	206.476	1141.04	227.277
1143.09	206.52	1143.09	206.52	1143.09	227.239
1145.15	206.55	1145.15	206.55	1145.15	227.289
1147.21	206.579	1147.21	206.579	1147.2	227.325
1149.26	206.611	1149.26	206.611	1149.26	227.345
1151.32	206.64	1151.32	206.64	1151.31	227.345
1153.37	206.635	1153.37	206.635	1153.37	227.346
1155.43	206.665	1155.43	206.665	1155.42	227.354
1157.48	206.706	1157.48	206.706	1157.48	227.385
1159.54	206.724	1159.54	206.724	1159.53	227.385
1161.59	206.769	1161.59	206.769	1161.59	227.381
1163.65	206.786	1163.65	206.786	1163.65	227.397
1165.7	206.822	1165.7	206.822	1165.7	227.407
1167.76	206.859	1167.76	206.859	1167.76	227.42
1169.81	206.876	1169.81	206.876	1169.81	227.416
1171.87	206.896	1171.87	206.896	1171.87	227.4
1173.93	206.909	1173.93	206.909	1173.92	227.381
1175.98	206.917	1175.98	206.917	1175.98	227.408
1178.04	206.93	1178.04	206.93	1178.03	227.405
1180.09	206.963	1180.09	206.963	1180.09	227.424
1182.15	206.973	1182.15	206.973	1182.14	227.418
1184.2	207	1184.2	207	1184.2	227.418
1186.26	207.005	1186.26	207.005	1186.25	227.426
1188.31	207.07	1188.31	207.07	1188.31	227.433
1190.37	207.092	1190.37	207.092	1190.37	227.447
1192.42	207.104	1192.42	207.104	1192.42	227.454
1194.48	207.139	1194.48	207.139	1194.48	227.46
1196.53	207.158	1196.53	207.158	1196.53	227.439
1198.59	207.186	1198.59	207.186	1198.59	227.464
1200.65	207.213	1200.65	207.213	1200.64	227.469
1202.7	207.223	1202.7	207.223	1202.7	227.48
1204.76	207.263	1204.76	207.263	1204.75	227.474
1206.81	207.284	1206.81	207.284	1206.81	227.459
1208.87	207.31	1208.87	207.31	1208.86	227.471
1210.92	207.327	1210.92	207.327	1210.92	227.458
1212.98	207.337	1212.98	207.337	1212.97	227.465

## Sheet: Figure1e
Time	Current		Time	Current
s	nA		s	nA
Experimental data	Experimental		Fitting	Fitting
2.35697	230.238	--	125.684	184.952
4.41231	230.239		126.684	185.14
6.46769	230.231		127.684	185.324
8.52308	230.227		128.684	185.504
10.5785	230.226		129.684	185.679
12.6338	230.234		130.684	185.849
14.6902	230.223		131.684	186.015
16.7456	230.239		132.684	186.178
18.8009	230.252		133.684	186.336
20.8563	230.263		134.684	186.491
22.9127	226.391		135.684	186.642
24.9681	225.094		136.684	186.789
27.0235	223.773		137.684	186.933
29.079	222.448		138.684	187.074
31.1344	221.148		139.684	187.212
33.1898	219.891		140.684	187.347
35.2453	218.684		141.684	187.478
37.3007	217.544		142.684	187.607
39.3561	216.449		143.684	187.733
41.4115	215.396		144.684	187.857
43.467	214.354		145.684	187.977
45.5224	213.351		146.684	188.096
47.5778	212.358		147.684	188.212
49.6332	211.395		148.684	188.325
51.6887	210.432		149.684	188.437
53.7441	209.487		150.684	188.546
55.7995	208.526		151.684	188.653
57.8549	207.573		152.684	188.758
59.9104	206.619		153.684	188.862
61.9658	205.657		154.684	188.963
64.0212	204.703		155.684	189.062
66.0767	203.748		156.684	189.16
68.1321	202.772		157.684	189.256
70.1876	201.816		158.684	189.35
72.243	200.861		159.684	189.443
74.2985	199.902		160.684	189.534
76.3539	198.967		161.684	189.624
78.4094	198.041		162.684	189.712
80.4648	197.117		163.684	189.799
82.5202	196.236		164.684	189.884
84.5756	195.349		165.684	189.969
86.631	194.474		166.684	190.051
88.6865	193.601		167.684	190.133
90.7419	192.743		168.684	190.214
92.7973	191.894		169.684	190.293
94.8528	191.055		170.684	190.371
96.9082	190.236		171.684	190.448
98.9637	189.421		172.684	190.524
101.019	188.604		173.684	190.599
103.074	187.794		174.684	190.673
105.13	187.005		175.684	190.746
107.185	186.217		176.684	190.818
109.241	185.446		177.684	190.889
111.296	184.647		178.684	190.959
113.352	183.88		179.684	191.029
115.407	183.1		180.684	191.098
117.462	182.341		181.684	191.165
119.518	181.565		182.684	191.232
121.573	180.813		183.684	191.299
123.629	180.036		184.684	191.364
125.684	184.743	184.952	185.684	191.429
127.74	185.287	185.14	186.684	191.493
129.795	185.724	185.324	187.684	191.556
131.85	186.099	185.504	188.684	191.619
133.906	186.446	185.679	189.684	191.681
135.961	186.766	185.849	190.684	191.743
138.016	187.057	186.015	191.684	191.804
140.072	187.318	186.178	192.684	191.864
142.127	187.575	186.336	193.684	191.924
144.182	187.828	186.491	194.684	191.983
146.238	188.072	186.642	195.684	192.042
148.293	188.303	186.789	196.684	192.1
150.348	188.52	186.933	197.684	192.157
152.404	188.729	187.074	198.684	192.214
154.459	188.939	187.212	199.684	192.271
156.515	189.135	187.347	200.684	192.327
158.57	189.335	187.478	201.684	192.383
160.625	189.513	187.607	202.684	192.438
162.681	189.696	187.733	203.684	192.493
164.736	189.872	187.857	204.684	192.547
166.791	190.049	187.977	205.684	192.601
168.847	190.211	188.096	206.684	192.654
170.902	190.372	188.212	207.684	192.707
172.957	190.53	188.325	208.684	192.76
175.013	190.68	188.437	209.684	192.812
177.068	190.827	188.546	210.684	192.864
179.124	190.98	188.653	211.684	192.916
181.179	191.132	188.758	212.684	192.967
183.234	191.255	188.862	213.684	193.018
185.29	191.379	188.963	214.684	193.068
187.345	191.494	189.062	215.684	193.118
189.4	191.612	189.16	216.684	193.168
191.456	191.746	189.256	217.684	193.218
193.511	191.861	189.35	218.684	193.267
195.567	192.021	189.443	219.684	193.316
197.622	192.111	189.534	220.684	193.364
199.677	192.18	189.624	221.684	193.412
201.733	192.282	189.712	222.684	193.46
203.788	192.461	189.799	223.684	193.508
205.843	192.584	189.884	224.684	193.555
207.899	192.696	189.969	225.684	193.602
209.954	192.797	190.051	226.684	193.649
212.01	192.921	190.133	227.684	193.696
214.065	193.037	190.214	228.684	193.742
216.12	193.158	190.293	229.684	193.788
218.176	193.264	190.371	230.684	193.834
220.231	193.367	190.448	231.684	193.879
222.287	193.472	190.524	232.684	193.924
224.342	193.567	190.599	233.684	193.969
226.397	193.658	190.673	234.684	194.014
228.453	193.762	190.746	235.684	194.059
230.508	193.871	190.818	236.684	194.103
232.563	193.965	190.889	237.684	194.147
234.619	194.049	190.959	238.684	194.191
236.674	194.115	191.029	239.684	194.234
238.73	194.175	191.098	240.684	194.278
240.785	194.29	191.165	241.684	194.321
242.84	194.403	191.232	242.684	194.364
244.896	194.454	191.299	243.684	194.407
246.951	194.552	191.364	244.684	194.449
249.006	194.615	191.429	245.684	194.491
251.062	194.69	191.493	246.684	194.534
253.117	194.787	191.556	247.684	194.576
255.173	194.829	191.619	248.684	194.617
257.228	194.901	191.681	249.684	194.659
259.283	195.003	191.743	250.684	194.7
261.339	195.1	191.804	251.684	194.741
263.394	195.186	191.864	252.684	194.782
265.45	195.276	191.924	253.684	194.823
267.505	195.361	191.983	254.684	194.864
269.56	195.447	192.042	255.684	194.904
271.616	195.56	192.1	256.684	194.944
273.671	195.641	192.157	257.684	194.984
275.726	195.721	192.214	258.684	195.024
277.782	195.802	192.271	259.684	195.064
279.837	195.889	192.327	260.684	195.103
281.892	195.967	192.383	261.684	195.143
283.948	196.032	192.438	262.684	195.182
286.003	196.107	192.493	263.684	195.221
288.059	196.171	192.547	264.684	195.26
290.114	196.243	192.601	265.684	195.298
292.169	196.32	192.654	266.684	195.337
294.225	196.389	192.707	267.684	195.375
296.28	196.458	192.76	268.684	195.413
298.335	196.525	192.812	269.684	195.452
300.391	196.606	192.864	270.684	195.489
302.446	196.657	192.916	271.684	195.527
304.501	196.733	192.967	272.684	195.565
306.557	196.791	193.018	273.684	195.602
308.612	196.865	193.068	274.684	195.639
310.668	196.94	193.118	275.684	195.676
312.723	197.002	193.168	276.684	195.713
314.778	197.043	193.218	277.684	195.75
316.834	197.105	193.267	278.684	195.787
318.889	197.164	193.316	279.684	195.823
320.944	197.215	193.364	280.684	195.86
323	197.281	193.412	281.684	195.896
325.055	197.335	193.46	282.684	195.932
327.11	197.406	193.508	283.684	195.968
329.166	197.474	193.555	284.684	196.004
331.221	197.539	193.602	285.684	196.039
333.277	197.602	193.649	286.684	196.075
335.332	197.666	193.696	287.684	196.11
337.387	197.705	193.742	288.684	196.146
339.443	197.748	193.788	289.684	196.181
341.498	197.81	193.834	290.684	196.216
343.553	197.861	193.879	291.684	196.25
345.609	197.929	193.924	292.684	196.285
347.664	197.988	193.969	293.684	196.32
349.72	198.022	194.014	294.684	196.354
351.775	198.088	194.059	295.684	196.388
353.83	198.139	194.103	296.684	196.423
355.886	198.199	194.147	297.684	196.457
357.941	198.247	194.191	298.684	196.49
359.996	198.306	194.234	299.684	196.524
362.052	198.378	194.278	300.684	196.558
364.107	198.441	194.321	301.684	196.591
366.163	198.507	194.364	302.684	196.625
368.218	198.581	194.407	303.684	196.658
370.273	198.645	194.449	304.684	196.691
372.329	198.683	194.491	305.684	196.724
374.384	198.74	194.534	306.684	196.757
376.44	198.799	194.576	307.684	196.79
378.495	198.847	194.617	308.684	196.822
380.55	198.89	194.659	309.684	196.855
382.606	198.905	194.7	310.684	196.887
384.661	198.956	194.741	311.684	196.919
386.716	199.019	194.782	312.684	196.952
388.772	199.06	194.823	313.684	196.984
390.827	199.111	194.864	314.684	197.016
392.883	199.145	194.904	315.684	197.047
394.938	199.202	194.944	316.684	197.079
396.993	199.242	194.984	317.684	197.111
399.049	199.302	195.024	318.684	197.142
401.104	199.358	195.064	319.684	197.173
403.159	199.421	195.103	320.684	197.204
405.215	199.466	195.143	321.684	197.236
407.27	199.518	195.182	322.684	197.267
409.326	199.573	195.221	323.684	197.297
411.381	199.614	195.26	324.684	197.328
413.436	199.651	195.298	325.684	197.359
415.492	199.699	195.337	326.684	197.389
417.547	199.75	195.375	327.684	197.42
419.602	199.792	195.413	328.684	197.45
421.658	199.853	195.452	329.684	197.48
423.713	199.89	195.489	330.684	197.51
425.769	199.94	195.527	331.684	197.54
427.824	199.988	195.565	332.684	197.57
429.879	200.037	195.602	333.684	197.6
431.935	200.093	195.639	334.684	197.629
433.99	200.129	195.676	335.684	197.659
436.045	200.161	195.713	336.684	197.688
438.101	200.201	195.75	337.684	197.717
440.156	200.239	195.787	338.684	197.747
442.212	200.278	195.823	339.684	197.776
444.267	200.299	195.86	340.684	197.805
446.322	200.336	195.896	341.684	197.834
448.378	200.385	195.932	342.684	197.862
450.433	200.411	195.968	343.684	197.891
452.488	200.452	196.004	344.684	197.919
454.544	200.437	196.039	345.684	197.948
456.599	200.35	196.075	346.684	197.976
458.654	200.457	196.11	347.684	198.004
460.71	200.517	196.146	348.684	198.033
462.765	200.546	196.181	349.684	198.061
464.821	200.557	196.216	350.684	198.089
466.876	200.65	196.25	351.684	198.116
468.931	200.71	196.285	352.684	198.144
470.987	200.721	196.32	353.684	198.172
473.042	200.757	196.354	354.684	198.199
475.097	200.812	196.388	355.684	198.227
477.153	200.811	196.423	356.684	198.254
479.208	200.85	196.457	357.684	198.281
481.264	200.87	196.49	358.684	198.308
483.319	200.972	196.524	359.684	198.335
485.374	201.032	196.558	360.684	198.362
487.43	201.037	196.591	361.684	198.389
489.485	201.068	196.625	362.684	198.416
491.54	201.116	196.658	363.684	198.442
493.596	201.163	196.691	364.684	198.469
495.651	201.241	196.724	365.684	198.495
497.707	201.272	196.757	366.684	198.522
499.762	201.301	196.79	367.684	198.548
501.817	201.345	196.822	368.684	198.574
503.873	201.383	196.855	369.684	198.6
505.928	201.41	196.887	370.684	198.626
507.983	201.474	196.919	371.684	198.652
510.039	201.517	196.952	372.684	198.678
512.094	201.545	196.984	373.684	198.704
514.15	201.583	197.016	374.684	198.729
516.205	201.606	197.047	375.684	198.755
518.26	201.647	197.079	376.684	198.78
520.316	201.693	197.111	377.684	198.805
522.371	201.736	197.142	378.684	198.831
524.427	201.765	197.173	379.684	198.856
526.482	201.809	197.204	380.684	198.881
528.537	201.828	197.236	381.684	198.906
530.593	201.871	197.267	382.684	198.93
532.648	201.885	197.297	383.684	198.955
534.703	201.933	197.328	384.684	198.98
		197.359	385.684	199.004
		197.389	386.684	199.029
		197.42	387.684	199.053
		197.45	388.684	199.078
		197.48	389.684	199.102
		197.51	390.684	199.126
		197.54	391.684	199.15
		197.57	392.684	199.174
		197.6	393.684	199.198
		197.629	394.684	199.222
		197.659	395.684	199.245
		197.688	396.684	199.269
		197.717	397.684	199.293
		197.747	398.684	199.316
		197.776	399.684	199.339
		197.805	400.684	199.363
		197.834	401.684	199.386
		197.862	402.684	199.409
		197.891	403.684	199.432
		197.919	404.684	199.455
		197.948	405.684	199.478
		197.976	406.684	199.501
		198.004	407.684	199.523
		198.033	408.684	199.546
		198.061	409.684	199.568
		198.089	410.684	199.591
		198.116	411.684	199.613
		198.144	412.684	199.635
		198.172	413.684	199.658
		198.199	414.684	199.68
		198.227	415.684	199.702
		198.254	416.684	199.724
		198.281	417.684	199.746
		198.308	418.684	199.768
		198.335	419.684	199.789
		198.362	420.684	199.811
		198.389	421.684	199.832
		198.416	422.684	199.854
		198.442	423.684	199.875
		198.469	424.684	199.897
		198.495	425.684	199.918
		198.522	426.684	199.939
		198.548	427.684	199.96
		198.574	428.684	199.981
		198.6	429.684	200.002
		198.626	430.684	200.023
		198.652	431.684	200.044
		198.678	432.684	200.065
		198.704	433.684	200.085
		198.729	434.684	200.106
		198.755	435.684	200.126
		198.78	436.684	200.147
		198.805	437.684	200.167
		198.831	438.684	200.187
		198.856	439.684	200.208
		198.881	440.684	200.228
		198.906	441.684	200.248
		198.93	442.684	200.268
		198.955	443.684	200.288
		198.98	444.684	200.308
		199.004	445.684	200.327
		199.029	446.684	200.347
		199.053	447.684	200.367
		199.078	448.684	200.386
		199.102	449.684	200.406
		199.126	450.684	200.425
		199.15	451.684	200.444
		199.174	452.684	200.464
		199.198	453.684	200.483
		199.222	454.684	200.502
		199.245	455.684	200.521
		199.269	456.684	200.54
		199.293	457.684	200.559
		199.316	458.684	200.578
		199.339	459.684	200.597
		199.363	460.684	200.615
		199.386	461.684	200.634
		199.409	462.684	200.653
		199.432	463.684	200.671
		199.455	464.684	200.69
		199.478	465.684	200.708
		199.501	466.684	200.726
		199.523	467.684	200.745
		199.546	468.684	200.763
		199.568	469.684	200.781
		199.591	470.684	200.799
		199.613	471.684	200.817
		199.635	472.684	200.835
		199.658	473.684	200.853
		199.68	474.684	200.871
		199.702	475.684	200.888
		199.724	476.684	200.906
		199.746	477.684	200.924
		199.768	478.684	200.941
		199.789	479.684	200.959
		199.811	480.684	200.976
		199.832	481.684	200.993
		199.854	482.684	201.011
		199.875	483.684	201.028
		199.897	484.684	201.045
		199.918	485.684	201.062
		199.939	486.684	201.079
		199.96	487.684	201.096
		199.981	488.684	201.113
		200.002	489.684	201.13
		200.023	490.684	201.147
		200.044	491.684	201.163
		200.065	492.684	201.18
		200.085	493.684	201.197
		200.106	494.684	201.213
		200.126	495.684	201.23
		200.147	496.684	201.246
		200.167	497.684	201.263
		200.187	498.684	201.279
		200.208	499.684	201.295
		200.228	500.684	201.311
		200.248	501.684	201.327
		200.268	502.684	201.344
		200.288	503.684	201.36
		200.308	504.684	201.376
		200.327	505.684	201.391
		200.347	506.684	201.407
		200.367	507.684	201.423
		200.386	508.684	201.439
		200.406	509.684	201.454
		200.425	510.684	201.47
		200.444	511.684	201.486
		200.464	512.684	201.501
		200.483	513.684	201.517
		200.502	514.684	201.532
		200.521	515.684	201.547
		200.54	516.684	201.563
		200.559	517.684	201.578
		200.578	518.684	201.593
		200.597	519.684	201.608
		200.615	520.684	201.623
		200.634	521.684	201.638
		200.653	522.684	201.653
		200.671	523.684	201.668
		200.69	524.684	201.683
		200.708	525.684	201.698
		200.726	526.684	201.712
		200.745	527.684	201.727
		200.763	528.684	201.742
		200.781	529.684	201.756
		200.799	530.684	201.771
		200.817	531.684	201.785
		200.835	532.684	201.8
		200.853	533.684	201.814
		200.871	534.684	201.829
		200.888	535.684	201.843
		200.906	536.684	201.857
		200.924	537.684	201.871
		200.941	538.684	201.885
		200.959	539.684	201.899
		200.976	540.684	201.913
		200.993	541.684	201.927
		201.011	542.684	201.941
		201.028	543.684	201.955
		201.045	544.684	201.969
		201.062	545.684	201.983
		201.079	546.684	201.996
		201.096	547.684	202.01
		201.113	548.684	202.024
		201.13	549.684	202.037
		201.147	550.684	202.051
		201.163	551.684	202.064
		201.18	552.684	202.078
		201.197	553.684	202.091
		201.213	554.684	202.104
		201.23	555.684	202.118
		201.246	556.684	202.131
		201.263	557.684	202.144
		201.279	558.684	202.157
		201.295	559.684	202.17
		201.311	560.684	202.183
		201.327	561.684	202.196
		201.344	562.684	202.209
		201.36	563.684	202.222
		201.376	564.684	202.235
		201.391	565.684	202.248
		201.407	566.684	202.26
		201.423	567.684	202.273
		201.439	568.684	202.286
		201.454	569.684	202.298
		201.47	570.684	202.311
		201.486	571.684	202.323
		201.501	572.684	202.336
		201.517	573.684	202.348
		201.532	574.684	202.361
		201.547	575.684	202.373
		201.563
		201.578
		201.593
		201.608
		201.623
		201.638
		201.653
		201.668
		201.683
		201.698
		201.712
		201.727
		201.742
		201.756
		201.771
		201.785
		201.8
		201.814
		201.829
		201.843
		201.857
		201.871
		201.885
		201.899
		201.913
		201.927
		201.941
		201.955
		201.969
		201.983
		201.996
		202.01
		202.024
		202.037
		202.051
		202.064
		202.078
		202.091
		202.104
		202.118
		202.131
		202.144
		202.157
		202.17
		202.183
		202.196
		202.209
		202.222
		202.235
		202.248
		202.26
		202.273
		202.286
		202.298
		202.311
		202.323
		202.336
		202.348
		202.361
		202.373

## Sheet: figure2g
Energy Loss	Intensity	Energy Loss	Intensity	Energy Loss	Intensity
eV	arb. units	eV	arb. units	eV	arb. units
	Pristine		Positviely Pulsed		Negatively Pulsed
630	544.581	630	3677.36	630.2	21210.5
630.1	76.6864	630.1	-166.245	630.45	20844.7
630.2	1001.95	630.2	657.914	630.7	20699.7
630.3	4940.55	630.3	604.786	630.95	21028.8
630.4	2803.81	630.4	1037.02	631.2	21132.1
630.5	1718.46	630.5	-917.693	631.45	20305.7
630.6	863.644	630.6	1043.89	631.7	20278.7
630.7	3426.28	630.7	-103.214	631.95	20592
630.8	1005.72	630.8	-1275.26	632.2	21078.6
630.9	-597.495	630.9	-1535.79	632.45	20292.9
631	2041.21	631	623.527	632.7	19848.8
631.1	4270.98	631.1	-1568.57	632.95	20148.3
631.2	1191.77	631.2	-1917.98	633.2	20691.4
631.3	-1623.84	631.3	-202.357	633.45	20606.3
631.4	-1701.27	631.4	-1778.19	633.7	20218.8
631.5	1968.92	631.5	-1069.28	633.95	20334
631.6	5854.92	631.6	1770.88	634.2	20626.7
631.7	4582	631.7	-1631.31	634.45	20775.8
631.8	3166.04	631.8	437.737	634.7	19786.5
631.9	1137.29	631.9	-2203.18	634.95	19093.3
632	738.818	632	-1566.2	635.2	19333.4
632.1	-167.274	632.1	-1965.12	635.45	20523.9
632.2	-5961.73	632.2	813.917	635.7	20837.4
632.3	-3329.73	632.3	-15.7137	635.95	21136.2
632.4	609.263	632.4	-1215.09	636.2	20802.2
632.5	691.499	632.5	-1178.53	636.45	20434.6
632.6	-514.441	632.6	-807.13	636.7	20102.8
632.7	-1677.6	632.7	-1643.27	636.95	20571.1
632.8	-1397.66	632.8	-3309.62	637.2	20274.6
632.9	-2726.79	632.9	-391.691	637.45	20207.4
633	-4230.53	633	-1642.97	637.7	20658
633.1	-5567.13	633.1	-2158.57	637.95	21537.6
633.2	-932.68	633.2	-235.529	638.2	21845.2
633.3	-3124.31	633.3	-313.981	638.45	22278.1
633.4	-3311.28	633.4	2974.44	638.7	22944.2
633.5	-667.976	633.5	-159.086	638.95	24074.7
633.6	-4087.66	633.6	-430.354	639.2	25482.6
633.7	-803.886	633.7	-1070.63	639.45	27645.9
633.8	-1282.88	633.8	-2041.79	639.7	30958.1
633.9	448.828	633.9	-1622.81	639.95	35948.3
634	905.774	634	-104.287	640.2	41274.6
634.1	-3137.85	634.1	-413.791	640.45	46764.5
634.2	-2465.94	634.2	1542.34	640.7	52291.4
634.3	-3334.65	634.3	-981.608	640.95	57949.2
634.4	-1411.68	634.4	-1774.15	641.2	62297.7
634.5	2304.24	634.5	332.982	641.45	66860.1
634.6	-314.97	634.6	-1718.43	641.7	71479.9
634.7	-2612.65	634.7	-1549.24	641.95	76233.4
634.8	-1198.41	634.8	-2351.84	642.2	79353.6
634.9	-712.691	634.9	1114.91	642.45	81882.2
635	-1371.61	635	-2940.68	642.7	83019.2
635.1	-3087.89	635.1	-92.5308	642.95	83626
635.2	-354.335	635.2	445.143	643.2	82742.3
635.3	-576.394	635.3	581.799	643.45	80014.3
635.4	-774.653	635.4	137.261	643.7	75897
635.5	-4734.63	635.5	-1312.72	643.95	72068.7
635.6	-3919.31	635.6	-346.125	644.2	69476
635.7	2890.35	635.7	-4509.42	644.45	66759.8
635.8	562.619	635.8	-527.918	644.7	63830.6
635.9	1110.85	635.9	1717.77	644.95	60466.5
636	-48.7199	636	-1260.6	645.2	57348.9
636.1	-3402.49	636.1	830.346	645.45	53730.3
636.2	-1124.55	636.2	694.761	645.7	50281.7
636.3	-705.32	636.3	-66.3545	645.95	46806
636.4	-4300.44	636.4	1072.48	646.2	44489.6
636.5	-1223.74	636.5	1930.93	646.45	42566.7
636.6	-986.397	636.6	-1097.1	646.7	40675.6
636.7	642.884	636.7	3176.54	646.95	38351.2
636.8	3483.5	636.8	1343.2	647.2	36385.7
636.9	-3059.92	636.9	3094.73	647.45	35019.5
637	-2315.42	637	-1576.83	647.7	33510.2
637.1	-830.032	637.1	714.798	647.95	32297.9
637.2	-2646.04	637.2	-220.506	648.2	31638.5
637.3	-1746.1	637.3	-308.628	648.45	31500.9
637.4	-1595.77	637.4	763.582	648.7	31243.9
637.5	-1066.16	637.5	1212.89	648.95	31253.3
637.6	-1330.17	637.6	-1923.96	649.2	31118.6
637.7	-4324.37	637.7	837.979	649.45	31050.5
637.8	-924.337	637.8	1137.41	649.7	31213.9
637.9	-318.615	637.9	-1616.07	649.95	32012.4
638	-2897.16	638	-11.1441	650.2	32386.5
638.1	1181.66	638.1	4062.66	650.45	32354.5
638.2	3300.33	638.2	433.875	650.7	32817.1
638.3	4383.17	638.3	2727.93	650.95	34552.9
638.4	3547.29	638.4	1816.74	651.2	37138.8
638.5	6529.37	638.5	3053.34	651.45	38935
638.6	8652.85	638.6	2584.32	651.7	40507.8
638.7	4342.34	638.7	3180.88	651.95	42374.6
638.8	3878.85	638.8	2329.7	652.2	44756.9
638.9	8397.12	638.9	5640.93	652.45	46379.1
639	10594	639	4856.16	652.7	47680.6
639.1	12988.6	639.1	6869.37	652.95	49248.3
639.2	10700.8	639.2	6699.87	653.2	50966.2
639.3	11702.3	639.3	7725.29	653.45	52050.9
639.4	18082.2	639.4	9883.15	653.7	52869.7
639.5	19977.7	639.5	11414.7	653.95	53499.2
639.6	24005.9	639.6	13287.9	654.2	53042.7
639.7	31168	639.7	17271.5	654.45	51209.5
639.8	40331.8	639.8	21448.8	654.7	49045.2
639.9	47370.9	639.9	25698	654.95	46878.9
640	47601.8	640	28581	655.2	45306.2
640.1	53200.6	640.1	33276.9	655.45	44038.4
640.2	62039.5	640.2	41713.1	655.7	42235.6
640.3	66811.6	640.3	45856.6	655.95	39607.1
640.4	68662	640.4	55344.9	656.2	37143.2
640.5	76254.4	640.5	59237.6	656.45	35701.6
640.6	84450.5	640.6	66464.6	656.7	35209.2
640.7	86338.7	640.7	77726.7	656.95	35119
640.8	84260.5	640.8	83439.8	657.2	34351.8
640.9	83771.4	640.9	91151.7	657.45	32732.6
641	86772.6	641	103350	657.7	31855.6
641.1	87398.4	641.1	106865	657.95	32198.8
641.2	89979.4	641.2	114512	658.2	32653.8
641.3	98124.4	641.3	117746	658.45	32591.3
641.4	106687	641.4	125675	658.7	32383.4
641.5	111365	641.5	122832	658.95	31863.4
641.6	105846	641.6	118370	659.2	30976.7
641.7	112689	641.7	118380	659.45	30550.6
641.8	118749	641.8	115572	659.7	31120.5
641.9	117822	641.9	109894	659.95	30959.2
642	118482	642	109787	660.2	30500.5
642.1	122374	642.1	109785
642.2	125675	642.2	105213
642.3	120793	642.3	101449
642.4	115180	642.4	101133
642.5	123054	642.5	103584
642.6	124149	642.6	100079
642.7	118072	642.7	99247
642.8	112623	642.8	97098.9
642.9	107163	642.9	93032.9
643	106428	643	90118.6
643.1	101035	643.1	87987.1
643.2	92834	643.2	86357.2
643.3	90119.7	643.3	85357.3
643.4	88885.8	643.4	82811.8
643.5	85238.9	643.5	79277.9
643.6	80176.7	643.6	74607.1
643.7	78489.6	643.7	74446.3
643.8	76727.4	643.8	70126.9
643.9	72478.4	643.9	66178.6
644	65226.6	644	67086.9
644.1	63591.7	644.1	62952.1
644.2	62379	644.2	61011.5
644.3	62162	644.3	60733.6
644.4	60477.2	644.4	56725.3
644.5	55217.5	644.5	59949.1
644.6	55356.3	644.6	54285.5
644.7	51592.1	644.7	55305.9
644.8	48090.6	644.8	52029.1
644.9	44096.1	644.9	49215.1
645	42256.8	645	50210.1
645.1	41854.3	645.1	44855.5
645.2	39227	645.2	45288.1
645.3	42952.8	645.3	39733.5
645.4	41571.1	645.4	39126.6
645.5	40441.1	645.5	36706.4
645.6	40759.2	645.6	36206.1
645.7	40893.9	645.7	32582.9
645.8	33786.4	645.8	34795.7
645.9	26969.6	645.9	31669.7
646	25010.3	646	32241.7
646.1	27294.6	646.1	30774.7
646.2	27975	646.2	29360.5
646.3	20947.4	646.3	28187.6
646.4	26462.9	646.4	27143
646.5	23045.7	646.5	25874.7
646.6	20136	646.6	22996.8
646.7	23231.1	646.7	27910.2
646.8	23044	646.8	22163.6
646.9	21640.3	646.9	22335.2
647	22487.3	647	26885.5
647.1	17211	647.1	23258.8
647.2	23377.5	647.2	24025.6
647.3	21064	647.3	21546.1
647.4	23986.6	647.4	24041.9
647.5	25041.2	647.5	18564.8
647.6	22493.2	647.6	16589.9
647.7	24051.7	647.7	20601
647.8	21684.6	647.8	19912.3
647.9	19985.5	647.9	14919.8
648	22061.8	648	18928.2
648.1	22081.7	648.1	16178.6
648.2	21362.9	648.2	16146.4
648.3	14723.2	648.3	16189.8
648.4	16312.3	648.4	14880.8
648.5	17836.4	648.5	16795.9
648.6	19933.5	648.6	12983.6
648.7	16876.3	648.7	16521.7
648.8	15075.9	648.8	15729.8
648.9	13656.5	648.9	14527.7
649	11905.3	649	12029.1
649.1	9300.69	649.1	12557.5
649.2	14096.3	649.2	14870.5
649.3	15555.6	649.3	13515
649.4	15173.6	649.4	15754.1
649.5	12261.5	649.5	12641.4
649.6	13076.5	649.6	13770.3
649.7	16467.5	649.7	11887.3
649.8	15137.7	649.8	13231.6
649.9	16155.2	649.9	13384.2
650	24072	650	14910.3
650.1	25130	650.1	13107.9
650.2	22593.1	650.2	12759.2
650.3	20790.4	650.3	15005
650.4	23271.4	650.4	14259.4
650.5	26155.8	650.5	14911
650.6	27838.8	650.6	13558.5
650.7	29510	650.7	18009.1
650.8	29527.6	650.8	14977.1
650.9	28374	650.9	20294
651	31179.5	651	22374.5
651.1	40223.9	651.1	25111.9
651.2	42476.1	651.2	22649.9
651.3	38981.4	651.3	27564.2
651.4	38080.8	651.4	27020.8
651.5	41249.8	651.5	27984.2
651.6	44789.3	651.6	29779.5
651.7	47840.5	651.7	33584.5
651.8	47889.3	651.8	33760.7
651.9	48012	651.9	34683.8
652	46387.1	652	37267
652.1	46663.3	652.1	40704.8
652.2	45935.9	652.2	39384.8
652.3	49942.9	652.3	40358
652.4	55981.3	652.4	40603.5
652.5	58598.9	652.5	42134
652.6	57002.1	652.6	40929.2
652.7	58638.9	652.7	44415.6
652.8	60537	652.8	44124
652.9	59968.2	652.9	47900
653	57694.7	653	45604.4
653.1	62073.7	653.1	49017.8
653.2	65041.1	653.2	52040.9
653.3	65189	653.3	51713
653.4	62408.9	653.4	53661
653.5	63672	653.5	51717.8
653.6	63176.5	653.6	54279.4
653.7	60482.7	653.7	53975.7
653.8	52197.8	653.8	53054
653.9	55197	653.9	53437.4
654	55095.8	654	52241.5
654.1	53179.6	654.1	48792.7
654.2	51414.2	654.2	46378.5
654.3	51171.1	654.3	46574.6
654.4	52092.3	654.4	44452.3
654.5	44431.7	654.5	42805.9
654.6	38066.7	654.6	42084.9
654.7	42141.6	654.7	40088.9
654.8	41503.9	654.8	40334.2
654.9	39274.1	654.9	35707.7
655	37956.6	655	39433.2
655.1	40976.5	655.1	35357.9
655.2	32977.5	655.2	32100.1
655.3	28218.8	655.3	31407.9
655.4	26426.8	655.4	31667.9
655.5	28882.2	655.5	26166.4
655.6	27269.9	655.6	27729
655.7	25569.7	655.7	26346.3
655.8	22177.4	655.8	26491.4
655.9	23500.3	655.9	24008.3
656	25458	656	24280.4
656.1	24066.2	656.1	26013.8
656.2	20612.7	656.2	22917.1
656.3	22100.6	656.3	24796.5
656.4	23892.9	656.4	23713.4
656.5	19101	656.5	21976.5
656.6	13507.2	656.6	21968.5
656.7	13483.2	656.7	21154.7
656.8	17951.3	656.8	20860.5
656.9	18055.9	656.9	18559.2
657	13562.2	657	19513.8
657.1	16583	657.1	18058.5
657.2	17421	657.2	19171
657.3	16165.1	657.3	18638.5
657.4	16734.7	657.4	20914.4
657.5	17956.1	657.5	17430.3
657.6	18464.9	657.6	19661.2
657.7	14746.9	657.7	18495
657.8	9312.7	657.8	17230.6
657.9	11470.7	657.9	17775.2
658	16466.5	658	16146.1
658.1	16936.4	658.1	20220.6
658.2	16244.4	658.2	16417.6
658.3	17316	658.3	21544.7
658.4	16291.3	658.4	17588.4
658.5	15190.4	658.5	20118.9
658.6	20019.1	658.6	17563.5
658.7	20969.4	658.7	17548.2
658.8	21694.3	658.8	17246.4
658.9	17601.7	658.9	16318
659	20303.9	659	19804
659.1	23394.1	659.1	18614.6
659.2	18309.3	659.2	17797.1
659.3	16920.9	659.3	16833.5
659.4	19885.1	659.4	20429.9
659.5	19508.4	659.5	15688.4
659.6	18985.4	659.6	15089.1
659.7	16249.4	659.7	19191.9
659.8	20358.9	659.8	16442.2
659.9	27783.2	659.9	16717.8
660	27636.9	660	16524.7

## Sheet: figure2h
Energy Loss	Intensity	Energy Loss	Intensity	Energy Loss	Intensity
eV	arb. units	eV	arb. units	eV	arb. units
	Pristine		Positviely Pulsed		Negatively Pulsed
520	-72.1133	520	0	520.2	521.812
520.1	-343.848	520.1	0	520.45	676.156
520.2	318.668	520.2	0	520.7	603.789
520.3	450.766	520.3	0	520.95	-333.211
520.4	244.856	520.4	0	521.2	-561.242
520.5	-132.356	520.5	0	521.45	-1050.2
520.6	-352.836	520.6	0	521.7	175.211
520.7	-241.176	520.7	0	521.95	147.766
520.8	408.871	520.8	0	522.2	588.242
520.9	1182.51	520.9	0	522.45	1462.18
521	1010.12	521	897.844	522.7	1252.73
521.1	-350.289	521.1	-1414.14	522.95	157.055
521.2	-178.547	521.2	621.734	523.2	509.18
521.3	27.7383	521.3	-437.756	523.45	-249.453
521.4	307.75	521.4	-1656.03	523.7	-90.4922
521.5	48.5859	521.5	12.2702	523.95	556.305
521.6	106.074	521.6	519.322	524.2	-635.953
521.7	-237.684	521.7	1249.78	524.45	-654.211
521.8	-1487.8	521.8	1194.39	524.7	218.789
521.9	177.148	521.9	1635.5	524.95	-388.375
522	-8.50781	522	2382.93	525.2	-1357.84
522.1	-273.738	522.1	3095.31	525.45	-761.625
522.2	-12.8477	522.2	559.753	525.7	188.648
522.3	-395.644	522.3	-225.4	525.95	509
522.4	-554.231	522.4	628.637	526.2	1536.52
522.5	-517.738	522.5	-842.815	526.45	406.211
522.6	-1350.94	522.6	-2581.65	526.7	919.609
522.7	-1271.3	522.7	-2179.44	526.95	1057.62
522.8	-1350.25	522.8	-2518.41	527.2	1128.09
522.9	-1621.28	522.9	-1655.76	527.45	276.359
523	24.8555	523	-403.96	527.7	-601.766
523.1	39.0781	523.1	428.495	527.95	-394.148
523.2	-731.348	523.2	1294.16	528.2	1156.74
523.3	-1193.41	523.3	162.308	528.45	3395.6
523.4	-808.957	523.4	645.968	528.7	3846.48
523.5	-799.945	523.5	546.453	528.95	6023.16
523.6	-727.168	523.6	-801.423	529.2	8966.06
523.7	-278.957	523.7	982.106	529.45	11133.6
523.8	115.188	523.8	1610.46	529.7	13494.3
523.9	1128.38	523.9	1520.36	529.95	16044.5
524	792.832	524	-53.256	530.2	17043
524.1	639.293	524.1	-1410.59	530.45	19465.5
524.2	13.7266	524.2	-1496.1	530.7	19599.5
524.3	109.734	524.3	167.201	530.95	20108.2
524.4	-77.5234	524.4	-2900.74	531.2	20157.5
524.5	-500.418	524.5	-99.8089	531.45	20179.8
524.6	-323.57	524.6	482.643	531.7	19573.8
524.7	-182.894	524.7	1096.72	531.95	20389.6
524.8	-1367.7	524.8	149.976	532.2	22744.5
524.9	-765.262	524.9	-1513.58	532.45	23903.7
525	-799.957	525	-3346.23	532.7	26842.3
525.1	-545.773	525.1	-64.8833	532.95	28093.5
525.2	-146.766	525.2	-702.345	533.2	31776.7
525.3	589.676	525.3	201.397	533.45	34648.8
525.4	214.754	525.4	175.321	533.7	37328
525.5	299.305	525.5	656.915	533.95	39506.6
525.6	534.137	525.6	-245.634	534.2	41681.6
525.7	154.402	525.7	-1354.44	534.45	43858.1
525.8	440.652	525.8	871.05	534.7	44499.5
525.9	20.7539	525.9	1492.2	534.95	47191.2
526	228.981	526	3200.9	535.2	46621.4
526.1	974.637	526.1	362.719	535.45	47333.1
526.2	729.828	526.2	-2002.87	535.7	46288.6
526.3	430.168	526.3	-1750.48	535.95	45776.7
526.4	1020.31	526.4	-924.712	536.2	44993
526.5	1070.43	526.5	438.568	536.45	43860.6
526.6	389.406	526.6	-1140.89	536.7	42763.2
526.7	323.312	526.7	142.623	536.95	40409.2
526.8	-357.144	526.8	134.061	537.2	37497.6
526.9	-375.516	526.9	199.662	537.45	35373.8
527	-606.203	527	334.14	537.7	33613.4
527.1	-304.203	527.1	86.0471	537.95	32159.9
527.2	-45.2461	527.2	456.118	538.2	30310.8
527.3	568.992	527.3	-249.522	538.45	28579.3
527.4	1025.04	527.4	-1109.58	538.7	28243.8
527.5	537.816	527.5	-686.28	538.95	26472.8
527.6	-99.418	527.6	-428.55	539.2	26525.5
527.7	-434.504	527.7	-893.487	539.45	26333.2
527.8	-540.644	527.8	-339.501	539.7	27489.5
527.9	-809.566	527.9	1729.92	539.95	28889.9
528	-434.922	528	874.807	540.2	30342.8
528.1	559.781	528.1	1070.32	540.45	29463.7
528.2	1582.91	528.2	1069.38	540.7	31918.4
528.3	1588.84	528.3	883.732	540.95	33548.4
528.4	827.758	528.4	65.5511	541.2	33238.8
528.5	64.3984	528.5	222.354	541.45	34329.6
528.6	75.543	528.6	1275.3	541.7	36670.4
528.7	-48.2891	528.7	2127.99	541.95	36340.5
528.8	-419.672	528.8	2122.43	542.2	34063.5
528.9	-51.0508	528.9	3208.68	542.45	35475.6
529	766.106	529	3264.5	542.7	36541.7
529.1	1332.3	529.1	6228.23	542.95	37847.3
529.2	1755.36	529.2	7107.7	543.2	36710.4
529.3	1036.37	529.3	6291.02	543.45	36540.9
529.4	987.945	529.4	4405.99	543.7	36457.6
529.5	1544.37	529.5	6610.59	543.95	34756.8
529.6	1236.87	529.6	8067.21	544.2	33998.7
529.7	1398.73	529.7	9069.7	544.45	34759.7
529.8	1933.76	529.8	11228.2	544.7	34588.3
529.9	1958.79	529.9	12641.6	544.95	33061.8
530	2199.59	530	12533.5	545.2	31960.7
530.1	2652.55	530.1	11891	545.45	30843.4
530.2	4114.84	530.2	11385	545.7	30225.2
530.3	4368.68	530.3	10722.5	545.95	30116.7
530.4	4424.7	530.4	10780.4	546.2	30325.4
530.5	5724.21	530.5	11622.2	546.45	28922.1
530.6	7165.4	530.6	12405.3	546.7	27413.8
530.7	8402.71	530.7	13389.9	546.95	27562.8
530.8	8094.84	530.8	11341.9	547.2	26766
530.9	7790.57	530.9	12439.4	547.45	27047.3
531	8708.08	531	10309.2	547.7	26208.2
531.1	9739.81	531.1	8391.48	547.95	24853.8
531.2	8944.83	531.2	9548.9	548.2	25235.3
531.3	9278.61	531.3	9177.04	548.45	24449.7
531.4	9694.72	531.4	9516.12	548.7	24581.1
531.5	10292.4	531.5	10172.7	548.95	23361.9
531.6	10218.7	531.6	8773.08	549.2	23430.1
531.7	10687.5	531.7	8835.86	549.45	22759.5
531.8	10108.5	531.8	9183.36	549.7	23549.5
531.9	9992.3	531.9	11858.5	549.95	23186.1
532	10110.5	532	12582	550.2	23094.6
532.1	11262	532.1	11961.9	550.45	23502.2
532.2	11129.1	532.2	12131	550.7	25635.6
532.3	11436.2	532.3	13679.7	550.95	26136.1
532.4	11786.3	532.4	15456.9	551.2	26321.1
532.5	12392.8	532.5	16635.1	551.45	25079.8
532.6	13412.5	532.6	14201.4	551.7	24269.4
532.7	14273	532.7	12987.1	551.95	23927.2
532.8	14904	532.8	15211	552.2	24539.3
532.9	16321.5	532.9	15096.6	552.45	24578.6
533	17008.1	533	13962.5	552.7	25926.3
533.1	17181.9	533.1	14306	552.95	26294.8
533.2	17775.9	533.2	18142.5	553.2	25067
533.3	18957.4	533.3	17798.7	553.45	25437.4
533.4	18523	533.4	16300.5	553.7	23866.3
533.5	19025.6	533.5	16724.6	553.95	23953.6
533.6	18138.3	533.6	18589.5	554.2	24379.7
533.7	19202.8	533.7	19053.8	554.45	24989.4
533.8	19911.9	533.8	19936.7	554.7	25713
533.9	21617.2	533.9	21876.5	554.95	25924.8
534	21415.6	534	21970.3	555.2	25905.4
534.1	22050.3	534.1	21555.5	555.45	25240.1
534.2	21973.7	534.2	20760.5	555.7	25545
534.3	23311.8	534.3	24625.8	555.95	25627
534.4	23655.7	534.4	23307.2	556.2	24775.4
534.5	23947.5	534.5	25404.1	556.45	25468.7
534.6	24380.5	534.6	25912.5	556.7	26160.2
534.7	24319.4	534.7	24479.9	556.95	25561.2
534.8	24446.4	534.8	25424.1	557.2	26921.1
534.9	25133.6	534.9	25514.4	557.45	27058.4
535	26265.9	535	26644.1	557.7	27049.1
535.1	26419.5	535.1	26175.6	557.95	27896.3
535.2	25984.5	535.2	26511.6	558.2	28232.1
535.3	27055.5	535.3	27055.5	558.45	28243.5
535.4	26870.1	535.4	25689.5	558.7	27997.9
535.5	25713.2	535.5	23778.1	558.95	28918.1
535.6	26168.4	535.6	24254.4	559.2	29039.5
535.7	25060.7	535.7	25960.9	559.45	27245.8
535.8	24364.5	535.8	26304.2	559.7	28038.1
535.9	23903.4	535.9	25171.7	559.95	28393.7
536	23655.2	536	22255.5	560.2	28055.3
536.1	24244.1	536.1	23097.3
536.2	25227.1	536.2	23315.7
536.3	24746.3	536.3	24629.4
536.4	24611.4	536.4	24417.1
536.5	24634.5	536.5	25870.5
536.6	24861.7	536.6	24401.7
536.7	25125.8	536.7	23258.4
536.8	25224.5	536.8	23201.1
536.9	26819.5	536.9	22602.2
537	26496	537	20350.5
537.1	26125.2	537.1	19346.6
537.2	25943.5	537.2	20163.2
537.3	24952.5	537.3	20010.6
537.4	24648	537.4	18360.4
537.5	23683.1	537.5	18960.1
537.6	23483	537.6	17892
537.7	24293	537.7	16991.8
537.8	24153.7	537.8	15339.1
537.9	23479.5	537.9	13634.7
538	22201.6	538	13970.8
538.1	20225.9	538.1	13552.3
538.2	19169.2	538.2	11115.1
538.3	19041.6	538.3	13148.6
538.4	20107.9	538.4	12670.4
538.5	19891.7	538.5	12332.7
538.6	19641.6	538.6	12163.2
538.7	19195.1	538.7	11492.5
538.8	18737.5	538.8	10264.1
538.9	18834.1	538.9	9316.66
539	18107.4	539	9028.17
539.1	16982.4	539.1	12362.8
539.2	16135.8	539.2	10753.8
539.3	16242.6	539.3	9340.62
539.4	15661.5	539.4	8922.04
539.5	15771.2	539.5	10203.4
539.6	15352.3	539.6	10256.9
539.7	15451.4	539.7	13395.4
539.8	15927.1	539.8	15027
539.9	15891	539.9	14459
540	14919.4	540	12899.8
540.1	15707.8	540.1	12272.1
540.2	15987.4	540.2	13937.7
540.3	15834.9	540.3	13491.6
540.4	16088.9	540.4	14907.7
540.5	15235.4	540.5	12501.3
540.6	15357.4	540.6	14738
540.7	16108	540.7	14086
540.8	15819.9	540.8	16623.4
540.9	15743.1	540.9	16210.7
541	16937	541	16026
541.1	16492.5	541.1	14363.4
541.2	15554.3	541.2	14194.8
541.3	15886.8	541.3	16043.2
541.4	15754.7	541.4	15201.6
541.5	15986.2	541.5	16133.1
541.6	15390	541.6	15869.5
541.7	14670.2	541.7	14805.9
541.8	15256.3	541.8	15810.9
541.9	15936.4	541.9	15331.2
542	16128.4	542	15725.6
542.1	16580.1	542.1	16158.5
542.2	16798.2	542.2	16004.6
542.3	15897.5	542.3	16991.6
542.4	16429.3	542.4	19292.7
542.5	18023.8	542.5	18541.7
542.6	17007.9	542.6	16870.1
542.7	16181.1	542.7	17076
542.8	16366.3	542.8	19357.3
542.9	16559.9	542.9	21203.2
543	17370.1	543	19912.9
543.1	18636.5	543.1	18092.6
543.2	17985.8	543.2	17847.9
543.3	18596.8	543.3	18670.3
543.4	18158.5	543.4	18921.2
543.5	18337	543.5	18600.2
543.6	17341.3	543.6	16596.3
543.7	17988.4	543.7	17545.2
543.8	18798	543.8	17197.9
543.9	18270.9	543.9	18484.4
544	18733.3	544	17984.5
544.1	18804.1	544.1	18150.7
544.2	17809.4	544.2	18926.7
544.3	17299	544.3	18164.3
544.4	16617.1	544.4	16782.6
544.5	16459.4	544.5	18761.3
544.6	16172.9	544.6	18068.1
544.7	16073.2	544.7	16167.1
544.8	15497.6	544.8	16073.1
544.9	16440.4	544.9	16091.4
545	16209.8	545	14929.8
545.1	15029	545.1	14793.7
545.2	15343.9	545.2	15786.7
545.3	15095.6	545.3	16229
545.4	14355	545.4	15627.8
545.5	15349.9	545.5	16996.9
545.6	15673.9	545.6	16052.1
545.7	15854.9	545.7	15789.8
545.8	15879.4	545.8	16879.4
545.9	15196.5	545.9	15832.1
546	14601.6	546	15007.2
546.1	13754.7	546.1	13252.6
546.2	14312.8	546.2	12460
546.3	14288.3	546.3	11613.8
546.4	13395.7	546.4	15091.9
546.5	14431.8	546.5	14566.5
546.6	14566	546.6	13445.4
546.7	14369.6	546.7	14343.4
546.8	13979.7	546.8	14361.1
546.9	13852.3	546.9	13753.4
547	14773.8	547	14020.7
547.1	14867.5	547.1	13770
547.2	13457.5	547.2	10975.5
547.3	11798.3	547.3	10624
547.4	12512.2	547.4	10192.8
547.5	12714.9	547.5	9971.29
547.6	13680.9	547.6	10432.2
547.7	13500.5	547.7	11424.4
547.8	13114	547.8	11173
547.9	13085.6	547.9	10210.1
548	12994.9	548	8566.86
548.1	13620.1	548.1	9315.52
548.2	12765.6	548.2	11387.4
548.3	12522.8	548.3	12136.4
548.4	12362.2	548.4	9647.21
548.5	12077.1	548.5	10598.4
548.6	12924.3	548.6	11476
548.7	13315.5	548.7	12314.7
548.8	13518.9	548.8	12467.3
548.9	14436.1	548.9	13443.7
549	14676.1	549	12275.9
549.1	12662.9	549.1	14772.3
549.2	12553.4	549.2	13205.5
549.3	12568.6	549.3	12071.4
549.4	13068.5	549.4	11364
549.5	13185.9	549.5	9956.54
549.6	14007.4	549.6	7998.45
549.7	13441.4	549.7	10668.3
549.8	13078.6	549.8	9667.74
549.9	13420.4	549.9	9676.84
550	13309.7	550	10743.6
550.1	13445.6	550.1	11304.1
550.2	13581.4	550.2	8737
550.3	13818.5	550.3	6569.06
550.4	13577.4	550.4	7950.74
550.5	13884.9	550.5	9005.24
550.6	14217.6	550.6	10801.5
550.7	14710.6	550.7	11620.7
550.8	14647	550.8	9219.03
550.9	13969.4	550.9	9729.89
551	13474.9	551	10370.9
551.1	14384	551.1	11421.5
551.2	14206.7	551.2	11024.6
551.3	14550.4	551.3	12090.6
551.4	13196.7	551.4	12180.4
551.5	13194.2	551.5	10849.8
551.6	13594.2	551.6	10488.2
551.7	13238.8	551.7	11330.4
551.8	13132	551.8	11534.9
551.9	14088.6	551.9	10801
552	14286.8	552	9056.64
552.1	15498.8	552.1	10001.1
552.2	14320.4	552.2	10998.9
552.3	14378.6	552.3	11876.3
552.4	14686.1	552.4	10897.7
552.5	14748.6	552.5	11692.7
552.6	13693.4	552.6	12427.1
552.7	12803.7	552.7	10681.7
552.8	13738.9	552.8	9452.68
552.9	12526.2	552.9	8407.74
553	13509.8	553	8439.56
553.1	13485.4	553.1	9478.82
553.2	13936.1	553.2	8553.64
553.3	13906.4	553.3	9390.1
553.4	13757.4	553.4	10281.2
553.5	13737.5	553.5	11826.7
553.6	14026.4	553.6	9074.39
553.7	14298.9	553.7	9854.49
553.8	14003	553.8	10377
553.9	14270.2	553.9	9951.82
554	14343.8	554	9036.75
554.1	14104	554.1	8973.16
554.2	14244.5	554.2	9715.31
554.3	13926.1	554.3	8456.08
554.4	14543.4	554.4	9911.42
554.5	14295.2	554.5	9018.89
554.6	13573	554.6	9290.99
554.7	12552.1	554.7	8655.58
554.8	13637.2	554.8	9720.95
554.9	14443	554.9	7804.69
555	15449.2	555	9393.59
555.1	15761.7	555.1	10517.8
555.2	14210.1	555.2	8943.73
555.3	14342.1	555.3	9047.66
555.4	14417.3	555.4	8931.59
555.5	15296	555.5	9823.29
555.6	14557.4	555.6	10886.8
555.7	13707.9	555.7	9531.34
555.8	13592.8	555.8	8531.13
555.9	13858.8	555.9	8842.55
556	14348.5	556	11417.3
556.1	14632	556.1	11007.2
556.2	13268.2	556.2	8399.28
556.3	12928.1	556.3	8453.9
556.4	12641.4	556.4	8647.51
556.5	13008.3	556.5	10806.8
556.6	13364.5	556.6	11605.4
556.7	14063.5	556.7	12115.5
556.8	14255.6	556.8	9814.18
556.9	14650.5	556.9	10914.2
557	15364.9	557	12534
557.1	15157.1	557.1	11051.5
557.2	15231.8	557.2	13036.9
557.3	14855	557.3	12575.3
557.4	13925.3	557.4	11448.8
557.5	13737.8	557.5	11660.5
557.6	13221	557.6	10910.1
557.7	13857.8	557.7	10079.6
557.8	13484.6	557.8	8930.17
557.9	14525.4	557.9	10181
558	15422.6	558	11443.7
558.1	13817.1	558.1	10970.4
558.2	14527.5	558.2	12733.5
558.3	14619.5	558.3	13155.6
558.4	14623.8	558.4	11996.8
558.5	15115.5	558.5	12352
558.6	14731.1	558.6	11821.2
558.7	13084.6	558.7	10925.5
558.8	13365.8	558.8	9959.36
558.9	14103.9	558.9	10897.1
559	14532.5	559	11196.4
559.1	14101.7	559.1	11484.2
559.2	14439.2	559.2	11435.6
559.3	14949.5	559.3	11810.9
559.4	15502	559.4	11802.6
559.5	15176.3	559.5	12761.4
559.6	14570.6	559.6	10645.3
559.7	14819.3	559.7	10231
559.8	16294.1	559.8	11070.8
559.9	15895.3	559.9	10402.8
560	15125.8	560	8269.66

## Sheet: figure4b
Time	Current
	1111		1110		1101		1100		1011		1010		1001		1000		0111		0110		0101		0100		0011		0010		0001		0000
0.36439	2.30201e-07	0.36409	2.30156e-07	0.37098	2.30292e-07	0.3641	2.30197e-07	0.36429	2.30372e-07	0.36403	2.30951e-07	0.36437	2.30157e-07	0.36435	2.30381e-07	0.36394	2.30407e-07	0.36414	2.30202e-07	0.36402	2.30204e-07	0.36417	2.30575e-07	0.36394	2.30542e-07	0.36413	2.3031e-07	0.36444	2.30116e-07	0.36396	2.30651e-07
0.42579	2.30183e-07	0.42549	2.30143e-07	0.43236	2.30288e-07	0.4255	2.30194e-07	0.42568	2.30371e-07	0.42543	2.30944e-07	0.42576	2.30147e-07	0.42574	2.30379e-07	0.42534	2.30407e-07	0.42555	2.30211e-07	0.42544	2.30193e-07	0.42557	2.30565e-07	0.42535	2.30536e-07	0.42552	2.3031e-07	0.42584	2.30116e-07	0.42535	2.30646e-07
0.48719	2.30195e-07	0.4869	2.30148e-07	0.49377	2.30281e-07	0.48693	2.30195e-07	0.4871	2.30371e-07	0.48684	2.30951e-07	0.48716	2.3015e-07	0.48715	2.30395e-07	0.48675	2.30407e-07	0.48697	2.30199e-07	0.48686	2.30197e-07	0.48697	2.30564e-07	0.48675	2.30531e-07	0.48694	2.30297e-07	0.48726	2.30111e-07	0.48676	2.30638e-07
0.5486	2.30195e-07	0.54832	2.30141e-07	0.55619	2.30287e-07	0.54836	2.30195e-07	0.54852	2.30367e-07	0.54925	2.30942e-07	0.5486	2.30146e-07	0.54856	2.30388e-07	0.54816	2.30418e-07	0.54837	2.302e-07	0.54829	2.30201e-07	0.54935	2.30553e-07	0.54914	2.30534e-07	0.54835	2.30303e-07	0.54868	2.3011e-07	0.54817	2.30642e-07
0.61	2.30203e-07	0.60975	2.30151e-07	0.6176	2.30284e-07	0.60977	2.302e-07	0.60993	2.30378e-07	0.61067	2.30953e-07	0.61003	2.30149e-07	0.60996	2.30378e-07	0.60957	2.30413e-07	0.60979	2.30196e-07	0.60971	2.30202e-07	0.61075	2.30564e-07	0.61057	2.30532e-07	0.60974	2.30298e-07	0.61009	2.30112e-07	0.60957	2.30638e-07
0.67143	2.30186e-07	0.67118	2.30142e-07	0.679	2.30288e-07	0.67118	2.30204e-07	0.67134	2.30365e-07	0.6721	2.30941e-07	0.67143	2.30141e-07	0.67138	2.30368e-07	0.67096	2.30415e-07	0.67121	2.302e-07	0.67113	2.302e-07	0.67216	2.30567e-07	0.67299	2.30531e-07	0.67116	2.30304e-07	0.67152	2.30113e-07	0.67097	2.30631e-07
0.73283	2.30191e-07	0.7326	2.30144e-07	0.74042	2.30291e-07	0.73261	2.30191e-07	0.73277	2.30361e-07	0.73351	2.30952e-07	0.73283	2.30146e-07	0.7328	2.30362e-07	0.73237	2.30415e-07	0.73265	2.30197e-07	0.73256	2.302e-07	0.73356	2.3057e-07	0.73442	2.30533e-07	0.73257	2.30288e-07	0.73295	2.3011e-07	0.73239	2.30626e-07
0.79426	2.30182e-07	0.79401	2.30133e-07	0.80282	2.30291e-07	0.79404	2.30198e-07	0.79419	2.30368e-07	0.79592	2.30938e-07	0.79427	2.30134e-07	0.79422	2.30371e-07	0.79379	2.30414e-07	0.79408	2.30205e-07	0.79399	2.30208e-07	0.79596	2.30567e-07	0.79582	2.3053e-07	0.79398	2.30295e-07	0.79436	2.30124e-07	0.79381	2.30631e-07
0.85568	2.30196e-07	0.85543	2.30152e-07	0.86425	2.30301e-07	0.85546	2.30197e-07	0.85563	2.30368e-07	0.85832	2.3095e-07	0.85669	2.30141e-07	0.85661	2.30373e-07	0.85522	2.30409e-07	0.85647	2.30204e-07	0.85542	2.3021e-07	0.85833	2.30572e-07	0.85724	2.30523e-07	0.85636	2.30299e-07	0.85675	2.30116e-07	0.85619	2.30628e-07
0.91709	2.3019e-07	0.91686	2.30139e-07	0.92566	2.30299e-07	0.91687	2.30201e-07	0.91704	2.30367e-07	0.92073	2.30939e-07	0.9191	2.30142e-07	0.919	2.30377e-07	0.91662	2.30413e-07	0.91886	2.30209e-07	0.91686	2.30199e-07	0.92072	2.30562e-07	0.91867	2.30521e-07	0.91876	2.30292e-07	0.91916	2.30114e-07	0.91858	2.30631e-07
0.97947	2.26968e-07	0.97924	2.26886e-07	0.98805	2.27185e-07	0.97926	2.26923e-07	0.97945	2.27154e-07	0.98314	2.27857e-07	0.98149	2.26876e-07	0.98139	2.27201e-07	0.979	2.30415e-07	0.98126	2.30196e-07	0.97925	2.30206e-07	0.98312	2.30577e-07	0.98107	2.30528e-07	0.98117	2.30296e-07	0.98154	2.30122e-07	0.98098	2.30627e-07
1.04094	2.26703e-07	1.0407	2.2662e-07	1.04949	2.26939e-07	1.04073	2.26682e-07	1.04092	2.26916e-07	1.0446	2.27643e-07	1.04294	2.26618e-07	1.04286	2.26985e-07	1.04042	2.30406e-07	1.04267	2.30198e-07	1.04068	2.30202e-07	1.04451	2.30566e-07	1.04252	2.30523e-07	1.04257	2.30302e-07	1.04296	2.30111e-07	1.0424	2.30623e-07
1.10238	2.26542e-07	1.10214	2.26457e-07	1.11095	2.26792e-07	1.1022	2.2651e-07	1.10237	2.26746e-07	1.10607	2.27512e-07	1.10439	2.26465e-07	1.10429	2.2686e-07	1.10185	2.30406e-07	1.1041	2.30201e-07	1.10213	2.30207e-07	1.10591	2.30572e-07	1.10393	2.30531e-07	1.10398	2.30297e-07	1.10438	2.30114e-07	1.10381	2.30627e-07
1.16383	2.26392e-07	1.16358	2.26308e-07	1.17242	2.26661e-07	1.16366	2.26383e-07	1.16382	2.26616e-07	1.16753	2.27396e-07	1.16584	2.26326e-07	1.16576	2.26756e-07	1.16326	2.30401e-07	1.16552	2.30198e-07	1.16357	2.30199e-07	1.16731	2.30561e-07	1.16536	2.30529e-07	1.16539	2.30294e-07	1.1658	2.30116e-07	1.1652	2.30635e-07
1.22529	2.26258e-07	1.22503	2.26185e-07	1.23388	2.26555e-07	1.22513	2.26248e-07	1.22528	2.26493e-07	1.229	2.27301e-07	1.22731	2.2621e-07	1.22721	2.26648e-07	1.22468	2.30412e-07	1.22694	2.302e-07	1.22499	2.30205e-07	1.22872	2.30561e-07	1.22679	2.30529e-07	1.22681	2.30296e-07	1.22721	2.30114e-07	1.22662	2.30631e-07
1.28675	2.26126e-07	1.28651	2.26045e-07	1.29536	2.26433e-07	1.2866	2.26129e-07	1.28675	2.26364e-07	1.29047	2.27191e-07	1.28879	2.26076e-07	1.28867	2.26571e-07	1.2861	2.3041e-07	1.28838	2.30202e-07	1.28642	2.30195e-07	1.29012	2.3056e-07	1.28822	2.30522e-07	1.28821	2.30299e-07	1.28862	2.30119e-07	1.28804	2.30635e-07
1.34821	2.26e-07	1.34798	2.25927e-07	1.35684	2.26323e-07	1.34809	2.26e-07	1.34823	2.26239e-07	1.35192	2.27088e-07	1.35028	2.25962e-07	1.35014	2.26472e-07	1.34752	2.30415e-07	1.3498	2.30194e-07	1.34782	2.30199e-07	1.35151	2.30565e-07	1.34964	2.30526e-07	1.34962	2.30299e-07	1.35004	2.30114e-07	1.34946	2.30623e-07
1.40969	2.25871e-07	1.40946	2.25799e-07	1.41832	2.26199e-07	1.40956	2.25888e-07	1.40971	2.26114e-07	1.4134	2.26983e-07	1.41174	2.25838e-07	1.41163	2.26374e-07	1.40894	2.3041e-07	1.41125	2.30199e-07	1.40925	2.30203e-07	1.41292	2.30559e-07	1.41103	2.30514e-07	1.41103	2.30299e-07	1.41145	2.30114e-07	1.41087	2.30632e-07
1.47117	2.25746e-07	1.47094	2.25675e-07	1.47976	2.26084e-07	1.47101	2.25764e-07	1.47119	2.25998e-07	1.47485	2.26885e-07	1.47321	2.25718e-07	1.4731	2.26275e-07	1.47034	2.30407e-07	1.47265	2.302e-07	1.47069	2.30205e-07	1.47433	2.30567e-07	1.47243	2.30525e-07	1.47245	2.30307e-07	1.47289	2.30122e-07	1.47227	2.30624e-07
1.53262	2.25624e-07	1.53243	2.25541e-07	1.54121	2.25976e-07	1.53247	2.25646e-07	1.53266	2.25873e-07	1.53632	2.26783e-07	1.53466	2.256e-07	1.53458	2.26192e-07	1.53175	2.30406e-07	1.53407	2.30203e-07	1.53212	2.30206e-07	1.53574	2.30566e-07	1.53385	2.30516e-07	1.53385	2.30303e-07	1.53431	2.30118e-07	1.5337	2.30627e-07
1.59407	2.25499e-07	1.5939	2.25426e-07	1.60265	2.25869e-07	1.59394	2.25525e-07	1.59412	2.25749e-07	1.59778	2.26687e-07	1.59611	2.25479e-07	1.59604	2.26099e-07	1.59317	2.30407e-07	1.59548	2.30204e-07	1.59355	2.30215e-07	1.59714	2.30566e-07	1.59529	2.30524e-07	1.59526	2.30291e-07	1.59572	2.30126e-07	1.59511	2.3062e-07
1.65552	2.25368e-07	1.65537	2.25301e-07	1.66409	2.25757e-07	1.65538	2.25403e-07	1.65555	2.2563e-07	1.65925	2.26594e-07	1.65756	2.25367e-07	1.65753	2.26017e-07	1.6546	2.30413e-07	1.65691	2.30197e-07	1.65496	2.3021e-07	1.65856	2.30563e-07	1.6567	2.30515e-07	1.65667	2.30291e-07	1.65715	2.30122e-07	1.65652	2.30629e-07
1.71696	2.2525e-07	1.7168	2.25184e-07	1.72555	2.25646e-07	1.71682	2.25275e-07	1.71699	2.25509e-07	1.72072	2.26489e-07	1.71901	2.25262e-07	1.71897	2.25923e-07	1.716	2.3042e-07	1.71833	2.30193e-07	1.71639	2.30216e-07	1.71996	2.30567e-07	1.71812	2.30519e-07	1.7181	2.30294e-07	1.71857	2.30122e-07	1.71793	2.30619e-07
1.7784	2.25123e-07	1.77825	2.25055e-07	1.787	2.25529e-07	1.77828	2.25174e-07	1.77844	2.25378e-07	1.78219	2.26393e-07	1.78046	2.25145e-07	1.78045	2.25838e-07	1.77741	2.30413e-07	1.77974	2.30195e-07	1.7778	2.30212e-07	1.78136	2.30552e-07	1.77954	2.30516e-07	1.77952	2.30291e-07	1.77998	2.3012e-07	1.77936	2.3063e-07
1.83987	2.24995e-07	1.83968	2.2494e-07	1.84846	2.25414e-07	1.83974	2.25058e-07	1.83989	2.25263e-07	1.84365	2.26293e-07	1.8419	2.2503e-07	1.84193	2.25744e-07	1.83882	2.30411e-07	1.84114	2.30191e-07	1.83923	2.30211e-07	1.84276	2.30558e-07	1.84097	2.30523e-07	1.84093	2.30295e-07	1.8414	2.30119e-07	1.84076	2.30628e-07
1.90131	2.24871e-07	1.90114	2.24817e-07	1.90991	2.25303e-07	1.9012	2.2494e-07	1.90135	2.25134e-07	1.90509	2.26199e-07	1.90337	2.2491e-07	1.90338	2.25651e-07	1.90024	2.30408e-07	1.90256	2.30197e-07	1.90067	2.30196e-07	1.90418	2.30561e-07	1.90241	2.30522e-07	1.90234	2.30292e-07	1.90282	2.30112e-07	1.90216	2.30626e-07
1.96277	2.24745e-07	1.9626	2.24702e-07	1.97135	2.25196e-07	1.96267	2.2482e-07	1.9628	2.2502e-07	1.96654	2.26103e-07	1.96484	2.24813e-07	1.96482	2.25565e-07	1.96166	2.30408e-07	1.96398	2.30197e-07	1.96207	2.30215e-07	1.96559	2.30562e-07	1.96383	2.30523e-07	1.96375	2.30298e-07	1.96424	2.30131e-07	1.96358	2.30621e-07
2.02421	2.24631e-07	2.02406	2.24586e-07	2.03279	2.25089e-07	2.02413	2.24708e-07	2.02425	2.24902e-07	2.028	2.26007e-07	2.02631	2.24688e-07	2.02625	2.25478e-07	2.02308	2.30405e-07	2.0254	2.30204e-07	2.02349	2.30199e-07	2.02699	2.30568e-07	2.02525	2.30519e-07	2.02516	2.3029e-07	2.02566	2.30117e-07	2.025	2.30632e-07
2.08565	2.24509e-07	2.08553	2.24474e-07	2.09423	2.24986e-07	2.08559	2.24594e-07	2.0857	2.24796e-07	2.08946	2.25911e-07	2.08776	2.24579e-07	2.08772	2.25388e-07	2.0845	2.30408e-07	2.08682	2.3021e-07	2.08493	2.30206e-07	2.08839	2.30568e-07	2.08668	2.30531e-07	2.08657	2.303e-07	2.08706	2.30118e-07	2.0864	2.30626e-07
2.14711	2.24392e-07	2.147	2.24349e-07	2.15567	2.24866e-07	2.14707	2.24487e-07	2.14714	2.24659e-07	2.15092	2.25809e-07	2.14923	2.24468e-07	2.14917	2.25305e-07	2.14592	2.30406e-07	2.14825	2.302e-07	2.14634	2.30208e-07	2.14979	2.30569e-07	2.1481	2.30526e-07	2.14797	2.30299e-07	2.14846	2.30112e-07	2.14781	2.30631e-07
2.20857	2.24269e-07	2.20849	2.24231e-07	2.21713	2.2476e-07	2.20853	2.24368e-07	2.2086	2.24552e-07	2.21238	2.25719e-07	2.21068	2.24366e-07	2.21062	2.25211e-07	2.20732	2.30411e-07	2.20968	2.3021e-07	2.20776	2.30208e-07	2.2112	2.30577e-07	2.20952	2.30533e-07	2.20939	2.30299e-07	2.2099	2.30123e-07	2.2092	2.30628e-07
2.27	2.24143e-07	2.26997	2.24117e-07	2.27858	2.24658e-07	2.26998	2.24259e-07	2.27005	2.2442e-07	2.27384	2.25621e-07	2.27214	2.24251e-07	2.27206	2.2513e-07	2.26872	2.304e-07	2.27112	2.30202e-07	2.26918	2.302e-07	2.27261	2.30582e-07	2.27093	2.30533e-07	2.27082	2.30297e-07	2.27132	2.30119e-07	2.27063	2.30627e-07
2.33145	2.24022e-07	2.33143	2.24006e-07	2.34003	2.24551e-07	2.33144	2.24138e-07	2.33151	2.24311e-07	2.33528	2.25521e-07	2.33358	2.2415e-07	2.33352	2.25038e-07	2.33014	2.30404e-07	2.33253	2.30207e-07	2.33059	2.30199e-07	2.33402	2.30572e-07	2.33232	2.30526e-07	2.33223	2.30295e-07	2.33273	2.30126e-07	2.33205	2.30627e-07
2.3929	2.23907e-07	2.3929	2.23888e-07	2.40149	2.24439e-07	2.39289	2.24036e-07	2.39297	2.24194e-07	2.39674	2.25432e-07	2.39504	2.24037e-07	2.39498	2.24964e-07	2.39157	2.30402e-07	2.39392	2.30201e-07	2.39202	2.30196e-07	2.39542	2.30572e-07	2.39374	2.30524e-07	2.39362	2.30297e-07	2.39414	2.30118e-07	2.39348	2.30637e-07
2.45435	2.23787e-07	2.45437	2.23789e-07	2.46295	2.24332e-07	2.45435	2.2392e-07	2.45443	2.24084e-07	2.45819	2.25331e-07	2.4565	2.23929e-07	2.45643	2.24877e-07	2.45299	2.30408e-07	2.45534	2.30208e-07	2.45345	2.30206e-07	2.45682	2.30576e-07	2.45514	2.30529e-07	2.45505	2.30301e-07	2.45556	2.30122e-07	2.45489	2.30632e-07
2.5158	2.23673e-07	2.51583	2.23675e-07	2.5244	2.24223e-07	2.51581	2.23822e-07	2.51589	2.23962e-07	2.51966	2.25242e-07	2.51797	2.23828e-07	2.51789	2.24807e-07	2.51439	2.30405e-07	2.51677	2.30192e-07	2.51486	2.30204e-07	2.51823	2.30572e-07	2.51655	2.30537e-07	2.51647	2.30302e-07	2.51698	2.30113e-07	2.5163	2.30632e-07
2.57724	2.23558e-07	2.5773	2.23557e-07	2.58584	2.24121e-07	2.57728	2.23716e-07	2.57737	2.23851e-07	2.58112	2.25138e-07	2.57945	2.23721e-07	2.57933	2.24705e-07	2.5758	2.304e-07	2.57817	2.30196e-07	2.57628	2.30216e-07	2.57963	2.30569e-07	2.57798	2.30538e-07	2.57787	2.30298e-07	2.57839	2.30112e-07	2.57772	2.30631e-07
2.63868	2.23432e-07	2.63875	2.2345e-07	2.64729	2.24012e-07	2.63872	2.23608e-07	2.63884	2.23725e-07	2.6426	2.25045e-07	2.64091	2.2361e-07	2.64079	2.24625e-07	2.63722	2.30391e-07	2.63959	2.30198e-07	2.63769	2.30206e-07	2.64103	2.30583e-07	2.6394	2.30535e-07	2.63927	2.30285e-07	2.6398	2.30108e-07	2.63912	2.3063e-07
2.70013	2.23323e-07	2.7002	2.23339e-07	2.70875	2.23909e-07	2.70019	2.23494e-07	2.7003	2.23617e-07	2.70406	2.24951e-07	2.70238	2.2351e-07	2.70224	2.24538e-07	2.69864	2.30394e-07	2.70102	2.30207e-07	2.69912	2.3021e-07	2.70242	2.30574e-07	2.70081	2.30543e-07	2.70068	2.30294e-07	2.70121	2.30112e-07	2.70052	2.30634e-07
2.76158	2.23208e-07	2.76166	2.23222e-07	2.77022	2.23794e-07	2.76165	2.23387e-07	2.76176	2.23502e-07	2.76554	2.24867e-07	2.76386	2.23407e-07	2.76369	2.24454e-07	2.76006	2.30387e-07	2.76244	2.30198e-07	2.76056	2.30209e-07	2.76381	2.30571e-07	2.76223	2.30533e-07	2.7621	2.30287e-07	2.76263	2.30116e-07	2.76194	2.30638e-07
2.82302	2.23089e-07	2.82312	2.23119e-07	2.83169	2.23699e-07	2.8231	2.23276e-07	2.8232	2.23406e-07	2.82699	2.24766e-07	2.82532	2.23314e-07	2.82514	2.24373e-07	2.82148	2.30393e-07	2.82386	2.30207e-07	2.82197	2.30204e-07	2.82522	2.30565e-07	2.82364	2.30539e-07	2.8235	2.3029e-07	2.82406	2.30125e-07	2.82336	2.30635e-07
2.88447	2.22986e-07	2.88457	2.23008e-07	2.89315	2.23592e-07	2.88455	2.23175e-07	2.88465	2.2329e-07	2.88846	2.24671e-07	2.88678	2.23213e-07	2.88661	2.24296e-07	2.8829	2.30395e-07	2.88527	2.30198e-07	2.8834	2.30208e-07	2.88663	2.30571e-07	2.88505	2.30544e-07	2.8849	2.30295e-07	2.88546	2.30113e-07	2.88479	2.3063e-07
2.94592	2.22867e-07	2.94604	2.22899e-07	2.95463	2.23482e-07	2.94599	2.23072e-07	2.94611	2.23173e-07	2.94993	2.24581e-07	2.94824	2.23116e-07	2.94808	2.24195e-07	2.94433	2.30396e-07	2.9467	2.30211e-07	2.94484	2.30208e-07	2.94804	2.30567e-07	2.94648	2.30555e-07	2.94632	2.30297e-07	2.94687	2.30118e-07	2.9462	2.30642e-07
3.00736	2.22756e-07	3.00749	2.22805e-07	3.0161	2.23385e-07	3.00746	2.22965e-07	3.00757	2.23057e-07	3.01142	2.24486e-07	3.0097	2.23007e-07	3.00952	2.24115e-07	3.00574	2.30384e-07	3.00813	2.30202e-07	3.00626	2.30208e-07	3.00943	2.30572e-07	3.00786	2.30554e-07	3.00776	2.3029e-07	3.00829	2.30118e-07	3.00759	2.30637e-07
3.06881	2.22638e-07	3.06894	2.22696e-07	3.07756	2.23285e-07	3.06892	2.22856e-07	3.069	2.22954e-07	3.07291	2.24394e-07	3.07118	2.22904e-07	3.07098	2.24039e-07	3.06714	2.30381e-07	3.06955	2.30209e-07	3.06769	2.30209e-07	3.07085	2.30566e-07	3.06925	2.30565e-07	3.06918	2.30289e-07	3.0697	2.30115e-07	3.06902	2.3064e-07
3.13026	2.22529e-07	3.13039	2.22587e-07	3.13901	2.23185e-07	3.13038	2.22754e-07	3.13047	2.2284e-07	3.1344	2.24309e-07	3.13263	2.22809e-07	3.13243	2.23957e-07	3.12856	2.30383e-07	3.13095	2.30211e-07	3.12909	2.30205e-07	3.13225	2.30566e-07	3.13069	2.30549e-07	3.13059	2.3028e-07	3.13111	2.30116e-07	3.13043	2.30633e-07
3.19172	2.22419e-07	3.19184	2.22475e-07	3.20047	2.23075e-07	3.19184	2.22655e-07	3.19192	2.22745e-07	3.19588	2.24217e-07	3.19408	2.227e-07	3.19389	2.2388e-07	3.18998	2.30387e-07	3.19235	2.30208e-07	3.19052	2.30205e-07	3.19366	2.30565e-07	3.19212	2.30555e-07	3.19199	2.30289e-07	3.19253	2.30123e-07	3.19184	2.30645e-07
3.2532	2.22313e-07	3.25329	2.22369e-07	3.26191	2.22973e-07	3.25331	2.22552e-07	3.25337	2.22627e-07	3.25737	2.24125e-07	3.25553	2.22606e-07	3.25535	2.23801e-07	3.25141	2.30389e-07	3.25375	2.30206e-07	3.25193	2.30207e-07	3.25505	2.30564e-07	3.25354	2.30547e-07	3.25342	2.3029e-07	3.25396	2.30111e-07	3.25324	2.30647e-07
3.31467	2.22195e-07	3.31474	2.22261e-07	3.32336	2.22873e-07	3.31477	2.22451e-07	3.31481	2.22526e-07	3.31886	2.24028e-07	3.317	2.22517e-07	3.31681	2.23728e-07	3.31282	2.30385e-07	3.31518	2.30203e-07	3.31335	2.30198e-07	3.31645	2.30556e-07	3.31494	2.30564e-07	3.31485	2.30298e-07	3.31538	2.30118e-07	3.31467	2.30644e-07
3.37611	2.22089e-07	3.37621	2.22152e-07	3.38482	2.2278e-07	3.37624	2.22352e-07	3.37626	2.22407e-07	3.38035	2.23944e-07	3.37848	2.2241e-07	3.37827	2.2364e-07	3.37422	2.30381e-07	3.37658	2.30203e-07	3.37476	2.30202e-07	3.37784	2.30564e-07	3.37635	2.30557e-07	3.37625	2.30287e-07	3.37679	2.3011e-07	3.37607	2.3065e-07
3.43757	2.21973e-07	3.43768	2.22049e-07	3.44628	2.22672e-07	3.43771	2.22248e-07	3.43772	2.22308e-07	3.44184	2.23838e-07	3.43996	2.2231e-07	3.43971	2.23562e-07	3.43563	2.30381e-07	3.438	2.30208e-07	3.43618	2.30197e-07	3.43923	2.30556e-07	3.43779	2.30567e-07	3.43766	2.30294e-07	3.4382	2.30125e-07	3.43748	2.30649e-07
3.49902	2.21873e-07	3.49916	2.21953e-07	3.50775	2.22567e-07	3.49919	2.22145e-07	3.49918	2.22193e-07	3.50332	2.23754e-07	3.50144	2.22215e-07	3.50118	2.23486e-07	3.49706	2.30382e-07	3.49942	2.30207e-07	3.49762	2.30198e-07	3.50064	2.30561e-07	3.49922	2.30558e-07	3.49908	2.30284e-07	3.49962	2.30123e-07	3.49889	2.30645e-07
3.56047	2.21759e-07	3.56063	2.21848e-07	3.5692	2.2248e-07	3.56065	2.2205e-07	3.56064	2.22089e-07	3.56477	2.23666e-07	3.56293	2.22128e-07	3.56264	2.2341e-07	3.55849	2.30388e-07	3.56084	2.30207e-07	3.55905	2.30198e-07	3.56205	2.30559e-07	3.56064	2.30561e-07	3.5605	2.30292e-07	3.56104	2.30129e-07	3.56031	2.30653e-07
3.62192	2.21655e-07	3.6221	2.21757e-07	3.63066	2.22385e-07	3.6221	2.21947e-07	3.6221	2.21987e-07	3.62622	2.23584e-07	3.62442	2.22037e-07	3.62409	2.23338e-07	3.6199	2.30386e-07	3.62225	2.30203e-07	3.62048	2.30186e-07	3.62345	2.30562e-07	3.62208	2.30562e-07	3.6219	2.30282e-07	3.62246	2.30111e-07	3.62172	2.30654e-07
3.68337	2.21546e-07	3.68359	2.2164e-07	3.69212	2.2228e-07	3.68356	2.21838e-07	3.68355	2.21875e-07	3.68768	2.23484e-07	3.6859	2.21935e-07	3.68553	2.23256e-07	3.68132	2.30394e-07	3.68366	2.30205e-07	3.6819	2.30188e-07	3.68485	2.30566e-07	3.68348	2.30564e-07	3.6833	2.30288e-07	3.68386	2.30117e-07	3.68312	2.30656e-07
3.74482	2.21443e-07	3.74506	2.21525e-07	3.75358	2.22185e-07	3.74503	2.21749e-07	3.74502	2.21773e-07	3.74915	2.23399e-07	3.74739	2.21844e-07	3.74699	2.23179e-07	3.74274	2.30379e-07	3.74508	2.302e-07	3.74333	2.30201e-07	3.74627	2.30568e-07	3.74492	2.30564e-07	3.74472	2.30292e-07	3.74527	2.30113e-07	3.74452	2.30653e-07
3.80627	2.21331e-07	3.80652	2.21435e-07	3.81503	2.22086e-07	3.8065	2.21649e-07	3.80649	2.2167e-07	3.81062	2.23305e-07	3.80887	2.2175e-07	3.80844	2.23095e-07	3.80416	2.30388e-07	3.80651	2.30201e-07	3.80477	2.30187e-07	3.80767	2.30573e-07	3.80631	2.30563e-07	3.80614	2.30287e-07	3.80669	2.30116e-07	3.80595	2.30664e-07
3.86773	2.21229e-07	3.86797	2.21339e-07	3.87649	2.21991e-07	3.86796	2.21552e-07	3.86796	2.21574e-07	3.8721	2.23226e-07	3.87034	2.21651e-07	3.8699	2.2302e-07	3.86556	2.30377e-07	3.86796	2.30202e-07	3.8662	2.30196e-07	3.86908	2.30579e-07	3.86771	2.30565e-07	3.86755	2.30281e-07	3.86811	2.30109e-07	3.86736	2.30658e-07
3.92918	2.21118e-07	3.92942	2.21238e-07	3.93793	2.21891e-07	3.92944	2.21452e-07	3.92943	2.2147e-07	3.93357	2.2314e-07	3.93182	2.21561e-07	3.93134	2.22945e-07	3.92697	2.30381e-07	3.92938	2.30203e-07	3.92762	2.30185e-07	3.93047	2.30569e-07	3.92913	2.30564e-07	3.92896	2.30291e-07	3.92953	2.30106e-07	3.92878	2.30669e-07
3.99064	2.21018e-07	3.99088	2.2115e-07	3.99939	2.21803e-07	3.99088	2.21351e-07	3.99087	2.21372e-07	3.99505	2.23059e-07	3.99331	2.21475e-07	3.99281	2.22857e-07	3.98839	2.30384e-07	3.9908	2.302e-07	3.98904	2.30187e-07	3.99188	2.30578e-07	3.99055	2.30565e-07	3.99037	2.30293e-07	3.99093	2.30115e-07	3.99019	2.30658e-07
4.05209	2.20913e-07	4.05234	2.21042e-07	4.06086	2.21699e-07	4.05234	2.21259e-07	4.05234	2.21264e-07	4.05654	2.22964e-07	4.05479	2.21377e-07	4.05427	2.22793e-07	4.04981	2.30383e-07	4.05222	2.30208e-07	4.05045	2.30188e-07	4.05328	2.30573e-07	4.05196	2.30567e-07	4.0518	2.30305e-07	4.05236	2.30105e-07	4.05159	2.30665e-07
4.11354	2.20809e-07	4.11381	2.20955e-07	4.12232	2.21609e-07	4.11382	2.21163e-07	4.1138	2.21162e-07	4.11802	2.2288e-07	4.11627	2.21281e-07	4.11573	2.22709e-07	4.11122	2.30378e-07	4.11365	2.30198e-07	4.11188	2.30192e-07	4.11467	2.30574e-07	4.11337	2.30561e-07	4.11321	2.303e-07	4.11378	2.30115e-07	4.11301	2.30661e-07
4.17498	2.2071e-07	4.17529	2.20845e-07	4.18378	2.21505e-07	4.1753	2.21073e-07	4.17526	2.21058e-07	4.17949	2.22785e-07	4.17774	2.21183e-07	4.1772	2.22635e-07	4.17261	2.30383e-07	4.17507	2.30205e-07	4.17329	2.30188e-07	4.17607	2.30575e-07	4.17479	2.30567e-07	4.17461	2.30297e-07	4.17519	2.30112e-07	4.17441	2.30663e-07
4.23643	2.20602e-07	4.23675	2.20748e-07	4.24524	2.21416e-07	4.23678	2.20964e-07	4.23672	2.20957e-07	4.24095	2.227e-07	4.23922	2.21096e-07	4.23866	2.22551e-07	4.23403	2.30376e-07	4.23646	2.30212e-07	4.23472	2.30188e-07	4.23748	2.3058e-07	4.23621	2.30564e-07	4.23602	2.30298e-07	4.2366	2.30117e-07	4.23581	2.30661e-07
4.29788	2.20495e-07	4.29823	2.20641e-07	4.30669	2.21315e-07	4.29825	2.20882e-07	4.29817	2.20848e-07	4.30242	2.22614e-07	4.30068	2.21006e-07	4.3001	2.22478e-07	4.29546	2.3039e-07	4.29787	2.30208e-07	4.29614	2.30178e-07	4.29888	2.30582e-07	4.29763	2.30553e-07	4.29745	2.30292e-07	4.29802	2.3012e-07	4.29722	2.30677e-07
4.35935	2.20394e-07	4.3597	2.20546e-07	4.36814	2.21228e-07	4.35972	2.20779e-07	4.35964	2.20756e-07	4.36389	2.22526e-07	4.36214	2.20919e-07	4.36156	2.22401e-07	4.35688	2.30385e-07	4.3593	2.30206e-07	4.35755	2.30189e-07	4.36027	2.30576e-07	4.35903	2.30558e-07	4.35885	2.303e-07	4.35945	2.30113e-07	4.35865	2.30669e-07
4.4208	2.20298e-07	4.42117	2.2045e-07	4.42959	2.21127e-07	4.42118	2.2069e-07	4.42111	2.20651e-07	4.42538	2.22433e-07	4.42361	2.20822e-07	4.42302	2.22325e-07	4.41829	2.30391e-07	4.42071	2.30207e-07	4.41899	2.30187e-07	4.42169	2.3057e-07	4.42046	2.30549e-07	4.42025	2.30299e-07	4.42087	2.30107e-07	4.42007	2.30673e-07
4.48225	2.20195e-07	4.48264	2.20366e-07	4.49105	2.21045e-07	4.48265	2.20591e-07	4.48259	2.20559e-07	4.48686	2.22355e-07	4.48507	2.20738e-07	4.48448	2.22235e-07	4.47972	2.30385e-07	4.4821	2.30207e-07	4.48042	2.30192e-07	4.48308	2.30573e-07	4.48187	2.30563e-07	4.48167	2.30313e-07	4.48227	2.30115e-07	4.48147	2.30669e-07
4.5437	2.20089e-07	4.54413	2.20258e-07	4.5525	2.20935e-07	4.5441	2.20504e-07	4.54407	2.20456e-07	4.54833	2.22266e-07	4.54652	2.20641e-07	4.54593	2.22161e-07	4.54114	2.3038e-07	4.54352	2.30207e-07	4.54186	2.30188e-07	4.54449	2.30573e-07	4.54331	2.30563e-07	4.54309	2.30301e-07	4.54367	2.30109e-07	4.54288	2.30682e-07
4.60515	2.1999e-07	4.6056	2.20172e-07	4.61397	2.20847e-07	4.60556	2.20405e-07	4.60555	2.20361e-07	4.60981	2.22182e-07	4.60799	2.20559e-07	4.60739	2.22076e-07	4.60255	2.30376e-07	4.60494	2.3021e-07	4.60329	2.30192e-07	4.60588	2.30575e-07	4.6047	2.30559e-07	4.6045	2.30311e-07	4.60509	2.3012e-07	4.60431	2.30674e-07
4.66659	2.19889e-07	4.66708	2.20069e-07	4.67544	2.20754e-07	4.66702	2.20319e-07	4.667	2.20258e-07	4.6713	2.221e-07	4.66946	2.20462e-07	4.66885	2.22008e-07	4.66396	2.30384e-07	4.66637	2.30209e-07	4.66472	2.3019e-07	4.66728	2.30565e-07	4.66609	2.30557e-07	4.66592	2.30302e-07	4.6665	2.30114e-07	4.66574	2.30679e-07
4.72804	2.19796e-07	4.72856	2.19979e-07	4.73691	2.20675e-07	4.72849	2.2021e-07	4.72847	2.20159e-07	4.73278	2.22009e-07	4.73094	2.20377e-07	4.7303	2.21923e-07	4.72537	2.3039e-07	4.72781	2.30208e-07	4.72615	2.30193e-07	4.72867	2.30571e-07	4.72751	2.30555e-07	4.72732	2.30304e-07	4.72791	2.30114e-07	4.72715	2.30681e-07
4.7895	2.19693e-07	4.79004	2.19879e-07	4.79837	2.20568e-07	4.78995	2.20129e-07	4.78991	2.20064e-07	4.79426	2.21925e-07	4.79241	2.20275e-07	4.79176	2.21852e-07	4.78679	2.30392e-07	4.78922	2.30203e-07	4.78759	2.30196e-07	4.79007	2.30564e-07	4.78895	2.30541e-07	4.78874	2.30307e-07	4.78933	2.3011e-07	4.78854	2.3068e-07
4.85096	2.19606e-07	4.85152	2.19789e-07	4.85985	2.20484e-07	4.8514	2.20035e-07	4.85137	2.19969e-07	4.85574	2.21839e-07	4.85388	2.20194e-07	4.85322	2.21773e-07	4.84822	2.30394e-07	4.85062	2.30211e-07	4.84901	2.30199e-07	4.85147	2.30562e-07	4.85037	2.30545e-07	4.85018	2.30307e-07	4.85075	2.30112e-07	4.84996	2.30677e-07
4.91241	2.19491e-07	4.91299	2.19682e-07	4.92132	2.20387e-07	4.91288	2.19953e-07	4.91284	2.19874e-07	4.91723	2.21753e-07	4.91534	2.20103e-07	4.91467	2.21701e-07	4.90964	2.30385e-07	4.91204	2.30211e-07	4.91042	2.30196e-07	4.91288	2.30549e-07	4.91178	2.30537e-07	4.91159	2.3031e-07	4.91218	2.3011e-07	4.91137	2.30681e-07
4.97386	2.19399e-07	4.97446	2.19591e-07	4.98279	2.20303e-07	4.97436	2.19854e-07	4.97431	2.19776e-07	4.97871	2.21673e-07	4.97682	2.20021e-07	4.97613	2.21618e-07	4.97105	2.30391e-07	4.97347	2.30209e-07	4.97182	2.30201e-07	4.97427	2.30554e-07	4.9732	2.30548e-07	4.973	2.30306e-07	4.97361	2.30118e-07	4.97276	2.30676e-07
5.03533	2.19301e-07	5.03593	2.19492e-07	5.04425	2.20205e-07	5.03582	2.19761e-07	5.03577	2.19677e-07	5.04019	2.21587e-07	5.03829	2.1993e-07	5.0376	2.21551e-07	5.03245	2.30386e-07	5.03487	2.30212e-07	5.03324	2.30189e-07	5.03569	2.30548e-07	5.03463	2.30547e-07	5.03441	2.30309e-07	5.03502	2.3011e-07	5.03417	2.30682e-07
5.09677	2.19203e-07	5.09738	2.19404e-07	5.10572	2.20122e-07	5.09728	2.19663e-07	5.09721	2.19585e-07	5.10165	2.21503e-07	5.09975	2.19844e-07	5.09908	2.21474e-07	5.09388	2.30391e-07	5.09628	2.30216e-07	5.09467	2.30195e-07	5.09711	2.30544e-07	5.09607	2.30555e-07	5.09582	2.30306e-07	5.09643	2.30114e-07	5.09559	2.30676e-07
5.15822	2.19111e-07	5.15883	2.19307e-07	5.16718	2.20036e-07	5.15873	2.19586e-07	5.15868	2.19488e-07	5.1631	2.21429e-07	5.1612	2.19757e-07	5.16053	2.21401e-07	5.15529	2.30399e-07	5.15771	2.3021e-07	5.15608	2.30195e-07	5.15848	2.30543e-07	5.1575	2.30544e-07	5.15722	2.30306e-07	5.15785	2.30102e-07	5.15699	2.30681e-07
5.21967	2.19014e-07	5.22029	2.19213e-07	5.22863	2.19941e-07	5.22019	2.19487e-07	5.22015	2.19395e-07	5.22456	2.2133e-07	5.22266	2.19672e-07	5.222	2.21319e-07	5.21671	2.30404e-07	5.21914	2.30215e-07	5.21749	2.30203e-07	5.21988	2.30539e-07	5.21891	2.30554e-07	5.21861	2.30314e-07	5.21927	2.30106e-07	5.21841	2.30682e-07
5.28113	2.18914e-07	5.28176	2.19117e-07	5.29008	2.19847e-07	5.28164	2.19403e-07	5.2816	2.19298e-07	5.28603	2.21257e-07	5.28411	2.1958e-07	5.28344	2.21243e-07	5.27814	2.30389e-07	5.28057	2.30211e-07	5.27892	2.30192e-07	5.2813	2.30534e-07	5.28033	2.30549e-07	5.28003	2.30308e-07	5.28067	2.30111e-07	5.27981	2.3069e-07
5.34258	2.18817e-07	5.34322	2.19026e-07	5.35154	2.19765e-07	5.34311	2.19311e-07	5.34306	2.19205e-07	5.3475	2.21174e-07	5.34558	2.19496e-07	5.34491	2.21175e-07	5.33956	2.30396e-07	5.34199	2.30214e-07	5.34035	2.30201e-07	5.3427	2.30536e-07	5.34176	2.3055e-07	5.34146	2.30308e-07	5.34208	2.30117e-07	5.34124	2.30686e-07
5.40403	2.18723e-07	5.40468	2.18934e-07	5.41302	2.19669e-07	5.40457	2.19223e-07	5.4045	2.19107e-07	5.40897	2.21091e-07	5.40705	2.19401e-07	5.40636	2.21099e-07	5.40098	2.30396e-07	5.40341	2.30201e-07	5.40178	2.30195e-07	5.40409	2.30532e-07	5.40319	2.30543e-07	5.40288	2.30308e-07	5.4035	2.30118e-07	5.40265	2.30694e-07
5.46549	2.18627e-07	5.46614	2.18844e-07	5.47448	2.19588e-07	5.46603	2.19133e-07	5.46597	2.19021e-07	5.47042	2.21017e-07	5.46852	2.19321e-07	5.46781	2.2102e-07	5.4624	2.30409e-07	5.46483	2.30211e-07	5.46319	2.30203e-07	5.46549	2.30527e-07	5.4646	2.30547e-07	5.46429	2.30311e-07	5.46491	2.30114e-07	5.46406	2.30681e-07
5.52694	2.1853e-07	5.52761	2.18756e-07	5.53595	2.19496e-07	5.5275	2.19043e-07	5.52743	2.18919e-07	5.53188	2.20929e-07	5.53	2.19233e-07	5.52926	2.20953e-07	5.5238	2.30401e-07	5.52626	2.30211e-07	5.52462	2.30198e-07	5.52689	2.30526e-07	5.52602	2.30542e-07	5.5257	2.30311e-07	5.52632	2.30108e-07	5.52546	2.30689e-07
5.58838	2.18434e-07	5.58906	2.18664e-07	5.59742	2.19406e-07	5.58895	2.18951e-07	5.5889	2.18836e-07	5.59335	2.2085e-07	5.59148	2.19143e-07	5.59073	2.20876e-07	5.58522	2.30402e-07	5.5877	2.30214e-07	5.58605	2.30205e-07	5.5883	2.30519e-07	5.58742	2.30547e-07	5.58714	2.30321e-07	5.58773	2.30102e-07	5.58688	2.30676e-07
5.64985	2.1835e-07	5.65051	2.18566e-07	5.65889	2.19309e-07	5.65042	2.18867e-07	5.65036	2.18729e-07	5.65481	2.20769e-07	5.65297	2.19056e-07	5.6522	2.20801e-07	5.64665	2.30402e-07	5.6491	2.30202e-07	5.64746	2.30207e-07	5.64971	2.30518e-07	5.64884	2.30549e-07	5.64857	2.30313e-07	5.64916	2.30108e-07	5.64829	2.30683e-07
5.71131	2.18244e-07	5.71196	2.1847e-07	5.72036	2.19231e-07	5.71189	2.1878e-07	5.71182	2.18648e-07	5.71628	2.20677e-07	5.71445	2.18969e-07	5.71366	2.20719e-07	5.70807	2.30399e-07	5.7105	2.30212e-07	5.70888	2.30208e-07	5.7111	2.30521e-07	5.71027	2.30553e-07	5.70997	2.30314e-07	5.71058	2.30112e-07	5.7097	2.30676e-07
5.77275	2.18153e-07	5.77342	2.18388e-07	5.78182	2.19136e-07	5.77336	2.18695e-07	5.77327	2.18551e-07	5.77775	2.20601e-07	5.77594	2.18879e-07	5.77512	2.20639e-07	5.76948	2.30394e-07	5.7719	2.30209e-07	5.77029	2.30207e-07	5.77252	2.30524e-07	5.77167	2.30538e-07	5.77138	2.30315e-07	5.77199	2.30117e-07	5.77111	2.30684e-07
5.83421	2.18058e-07	5.83488	2.18294e-07	5.84329	2.19048e-07	5.83481	2.18605e-07	5.83472	2.18466e-07	5.83921	2.20517e-07	5.83741	2.18803e-07	5.83657	2.20563e-07	5.83089	2.30406e-07	5.83329	2.30221e-07	5.83171	2.30207e-07	5.83391	2.30509e-07	5.8331	2.30551e-07	5.83279	2.30309e-07	5.83341	2.30115e-07	5.83253	2.30691e-07
5.89567	2.17973e-07	5.89634	2.18202e-07	5.90475	2.18962e-07	5.89626	2.18511e-07	5.89621	2.18373e-07	5.90068	2.20444e-07	5.89889	2.18709e-07	5.89803	2.20489e-07	5.89232	2.30407e-07	5.89471	2.30207e-07	5.89312	2.30203e-07	5.89531	2.30514e-07	5.89452	2.30546e-07	5.89421	2.30311e-07	5.89483	2.30109e-07	5.89396	2.30692e-07
5.95712	2.17882e-07	5.95782	2.18107e-07	5.96622	2.18868e-07	5.95774	2.18428e-07	5.95769	2.18289e-07	5.96215	2.20359e-07	5.96037	2.18621e-07	5.9595	2.20419e-07	5.95375	2.30414e-07	5.95612	2.3021e-07	5.95454	2.30215e-07	5.95672	2.30504e-07	5.95594	2.30556e-07	5.95562	2.30319e-07	5.95625	2.30112e-07	5.95537	2.30687e-07
6.01858	2.17784e-07	6.0193	2.1803e-07	6.02767	2.18775e-07	6.01921	2.18342e-07	6.01915	2.18194e-07	6.02362	2.20277e-07	6.02186	2.18536e-07	6.02096	2.2035e-07	6.01516	2.30407e-07	6.01755	2.30212e-07	6.01596	2.30221e-07	6.01812	2.30506e-07	6.01738	2.30557e-07	6.01702	2.30312e-07	6.01766	2.3011e-07	6.01676	2.30685e-07
6.08004	2.17676e-07	6.08076	2.17928e-07	6.08913	2.1869e-07	6.08068	2.18252e-07	6.0806	2.181e-07	6.0851	2.20197e-07	6.08333	2.1845e-07	6.08242	2.2027e-07	6.07658	2.30408e-07	6.07899	2.30217e-07	6.07738	2.30225e-07	6.07952	2.30507e-07	6.07881	2.30555e-07	6.07844	2.30317e-07	6.07907	2.30118e-07	6.07819	2.30678e-07
6.14148	2.17595e-07	6.14224	2.17839e-07	6.15059	2.1861e-07	6.14215	2.18161e-07	6.14206	2.18004e-07	6.14658	2.20129e-07	6.1448	2.18365e-07	6.14388	2.20195e-07	6.138	2.30402e-07	6.14039	2.30212e-07	6.1388	2.3022e-07	6.14091	2.30499e-07	6.14022	2.30545e-07	6.13985	2.30311e-07	6.14047	2.30109e-07	6.13962	2.30682e-07
6.20293	2.17495e-07	6.20372	2.17747e-07	6.21206	2.18516e-07	6.20362	2.1807e-07	6.20353	2.17921e-07	6.20806	2.2004e-07	6.20627	2.18284e-07	6.20533	2.20111e-07	6.19942	2.30399e-07	6.20182	2.30214e-07	6.20025	2.30221e-07	6.20231	2.305e-07	6.20165	2.30541e-07	6.20126	2.30326e-07	6.20189	2.30116e-07	6.20104	2.30688e-07
6.26437	2.17407e-07	6.2652	2.17668e-07	6.27352	2.1843e-07	6.2651	2.1798e-07	6.265	2.17839e-07	6.26956	2.19977e-07	6.26773	2.18192e-07	6.26679	2.20031e-07	6.26084	2.30407e-07	6.26323	2.30211e-07	6.26167	2.30223e-07	6.26371	2.30499e-07	6.26309	2.30542e-07	6.26267	2.30316e-07	6.2633	2.30111e-07	6.26245	2.30698e-07
6.32583	2.17317e-07	6.32667	2.17575e-07	6.33499	2.18339e-07	6.32657	2.17906e-07	6.32646	2.17746e-07	6.33104	2.19881e-07	6.3292	2.1811e-07	6.32826	2.19965e-07	6.32225	2.3041e-07	6.32467	2.30212e-07	6.3231	2.30235e-07	6.3251	2.30497e-07	6.3245	2.30554e-07	6.32407	2.30333e-07	6.32471	2.30113e-07	6.32385	2.3069e-07
6.38728	2.17228e-07	6.38811	2.17485e-07	6.39645	2.18256e-07	6.38804	2.17819e-07	6.38793	2.17653e-07	6.39253	2.19805e-07	6.39067	2.18024e-07	6.38972	2.19889e-07	6.38366	2.30405e-07	6.38611	2.30204e-07	6.38452	2.30224e-07	6.38651	2.30493e-07	6.38591	2.30554e-07	6.3855	2.30327e-07	6.38614	2.30113e-07	6.38528	2.30693e-07
6.44874	2.17133e-07	6.44958	2.1738e-07	6.45792	2.18162e-07	6.4495	2.17733e-07	6.44938	2.1756e-07	6.45401	2.19724e-07	6.45214	2.17936e-07	6.45118	2.19815e-07	6.44507	2.30415e-07	6.44752	2.30206e-07	6.44593	2.30217e-07	6.44791	2.30497e-07	6.4473	2.30555e-07	6.44691	2.30325e-07	6.44756	2.30124e-07	6.44668	2.30698e-07
6.51018	2.17048e-07	6.51103	2.1729e-07	6.5194	2.18073e-07	6.51097	2.17649e-07	6.51083	2.17473e-07	6.51547	2.19651e-07	6.51361	2.1786e-07	6.51263	2.19746e-07	6.50651	2.30409e-07	6.50892	2.30207e-07	6.50735	2.30226e-07	6.50931	2.30497e-07	6.50871	2.30549e-07	6.50832	2.30311e-07	6.50899	2.30119e-07	6.50807	2.30691e-07
6.57164	2.16951e-07	6.57248	2.17203e-07	6.58085	2.17978e-07	6.57245	2.17559e-07	6.5723	2.1739e-07	6.57692	2.19563e-07	6.57509	2.17765e-07	6.57409	2.19676e-07	6.56792	2.30415e-07	6.57032	2.3021e-07	6.56877	2.30229e-07	6.5707	2.30486e-07	6.57014	2.30543e-07	6.56973	2.30319e-07	6.5704	2.30131e-07	6.56949	2.30698e-07
6.63309	2.16866e-07	6.63394	2.17123e-07	6.64233	2.17903e-07	6.63394	2.1747e-07	6.63378	2.17303e-07	6.63838	2.19494e-07	6.63655	2.17691e-07	6.63555	2.19602e-07	6.62933	2.30412e-07	6.63174	2.30217e-07	6.63016	2.30225e-07	6.63212	2.30488e-07	6.63153	2.30545e-07	6.63116	2.30322e-07	6.6318	2.30119e-07	6.6309	2.30683e-07
6.69455	2.16766e-07	6.69541	2.17026e-07	6.70379	2.17816e-07	6.69542	2.17384e-07	6.69525	2.17213e-07	6.69986	2.19409e-07	6.69803	2.176e-07	6.69701	2.19541e-07	6.69074	2.30418e-07	6.69315	2.30216e-07	6.69159	2.30229e-07	6.69352	2.30478e-07	6.69295	2.30545e-07	6.69255	2.30333e-07	6.69322	2.30118e-07	6.69231	2.30692e-07
6.75601	2.16681e-07	6.75689	2.16941e-07	6.76525	2.17735e-07	6.75691	2.17297e-07	6.7567	2.17116e-07	6.76134	2.19338e-07	6.7595	2.17529e-07	6.75846	2.19457e-07	6.75217	2.30414e-07	6.75455	2.30213e-07	6.75301	2.30228e-07	6.75492	2.30486e-07	6.75438	2.30542e-07	6.75396	2.30334e-07	6.75464	2.30122e-07	6.75372	2.30684e-07
6.81746	2.16582e-07	6.81835	2.16846e-07	6.82671	2.17641e-07	6.81839	2.17213e-07	6.81817	2.17033e-07	6.82284	2.19256e-07	6.82097	2.17436e-07	6.81993	2.19387e-07	6.81358	2.30416e-07	6.81597	2.3022e-07	6.81443	2.3022e-07	6.81631	2.30484e-07	6.8158	2.30543e-07	6.81537	2.30323e-07	6.81606	2.30123e-07	6.81512	2.30692e-07
6.87892	2.165e-07	6.87982	2.16763e-07	6.88817	2.17562e-07	6.87987	2.17128e-07	6.87962	2.16943e-07	6.88432	2.19178e-07	6.88246	2.17353e-07	6.88139	2.19306e-07	6.875	2.30413e-07	6.8774	2.30219e-07	6.87585	2.30224e-07	6.87771	2.30477e-07	6.87722	2.30543e-07	6.87679	2.30324e-07	6.87746	2.3012e-07	6.87655	2.30687e-07
6.94036	2.16407e-07	6.94129	2.16666e-07	6.94964	2.17471e-07	6.94135	2.17057e-07	6.94108	2.16862e-07	6.94581	2.19105e-07	6.94395	2.17263e-07	6.94286	2.19237e-07	6.93642	2.30415e-07	6.9388	2.30218e-07	6.93726	2.30212e-07	6.93911	2.30479e-07	6.93865	2.30548e-07	6.9382	2.30322e-07	6.93886	2.30132e-07	6.93797	2.30694e-07
7.00181	2.16318e-07	7.00278	2.16581e-07	7.01112	2.17386e-07	7.00281	2.16961e-07	7.00254	2.16761e-07	7.00728	2.19031e-07	7.00544	2.1719e-07	7.00431	2.19156e-07	6.99784	2.30405e-07	7.00021	2.30216e-07	6.9987	2.30217e-07	7.00051	2.30485e-07	7.00006	2.30548e-07	6.9996	2.30321e-07	7.00028	2.30129e-07	6.99937	2.30685e-07
7.06327	2.16225e-07	7.06426	2.16483e-07	7.07259	2.17294e-07	7.06429	2.16881e-07	7.06401	2.16678e-07	7.06874	2.18951e-07	7.06693	2.171e-07	7.06578	2.19086e-07	7.05926	2.30421e-07	7.06163	2.30217e-07	7.06013	2.30211e-07	7.06193	2.30489e-07	7.06149	2.30555e-07	7.06102	2.30319e-07	7.06169	2.30128e-07	7.06076	2.30695e-07
7.12473	2.19686e-07	7.12575	2.19964e-07	7.13406	2.20707e-07	7.12574	2.20337e-07	7.12547	2.20106e-07	7.13021	2.22315e-07	7.12841	2.20565e-07	7.12724	2.22417e-07	7.12067	2.30408e-07	7.12306	2.30209e-07	7.12156	2.30212e-07	7.12332	2.30501e-07	7.12291	2.30547e-07	7.12245	2.30325e-07	7.1231	2.30126e-07	7.12219	2.30687e-07
7.18613	2.19795e-07	7.18718	2.20077e-07	7.19548	2.20819e-07	7.18716	2.20466e-07	7.18688	2.20226e-07	7.19162	2.22431e-07	7.18986	2.20678e-07	7.18866	2.22524e-07	7.18208	2.30411e-07	7.1845	2.3021e-07	7.18297	2.30206e-07	7.18472	2.30492e-07	7.18431	2.30556e-07	7.18388	2.30327e-07	7.18452	2.30129e-07	7.18359	2.30693e-07
7.24754	2.1985e-07	7.24859	2.20123e-07	7.2569	2.20867e-07	7.24858	2.20503e-07	7.24828	2.20273e-07	7.25305	2.22462e-07	7.25127	2.20723e-07	7.25009	2.22561e-07	7.24348	2.30404e-07	7.2459	2.30212e-07	7.24438	2.30205e-07	7.24612	2.30494e-07	7.24571	2.30555e-07	7.2453	2.3033e-07	7.24594	2.30127e-07	7.24498	2.30682e-07
7.30896	2.19869e-07	7.30999	2.20135e-07	7.3183	2.20891e-07	7.31	2.20529e-07	7.30971	2.20289e-07	7.31448	2.22485e-07	7.31266	2.20736e-07	7.31149	2.22567e-07	7.30492	2.30406e-07	7.30732	2.30215e-07	7.30579	2.30203e-07	7.30753	2.30493e-07	7.30715	2.30555e-07	7.3067	2.30328e-07	7.30737	2.30136e-07	7.30639	2.30688e-07
7.37036	2.19891e-07	7.37141	2.20144e-07	7.37971	2.20904e-07	7.37141	2.20538e-07	7.37112	2.2031e-07	7.3759	2.225e-07	7.37407	2.20754e-07	7.37289	2.22575e-07	7.36634	2.30405e-07	7.36872	2.30211e-07	7.36723	2.30212e-07	7.36894	2.30505e-07	7.36857	2.3055e-07	7.36811	2.30326e-07	7.36878	2.30133e-07	7.36781	2.30691e-07
7.43174	2.19904e-07	7.4328	2.2015e-07	7.44112	2.20915e-07	7.43282	2.20545e-07	7.43253	2.20328e-07	7.43733	2.22507e-07	7.4355	2.20755e-07	7.43429	2.22588e-07	7.42776	2.30413e-07	7.43016	2.30218e-07	7.42863	2.30196e-07	7.43034	2.30492e-07	7.42998	2.30547e-07	7.42954	2.30324e-07	7.43019	2.30136e-07	7.42922	2.30692e-07
7.49315	2.19917e-07	7.49418	2.20173e-07	7.50252	2.20927e-07	7.49422	2.2056e-07	7.49394	2.20333e-07	7.49873	2.22513e-07	7.49689	2.2078e-07	7.49569	2.22594e-07	7.48917	2.30419e-07	7.49155	2.30214e-07	7.49002	2.30215e-07	7.49174	2.30496e-07	7.4914	2.30547e-07	7.49093	2.30329e-07	7.49161	2.30139e-07	7.49064	2.30686e-07
7.55456	2.19924e-07	7.5556	2.20191e-07	7.56393	2.20936e-07	7.55561	2.20566e-07	7.55535	2.20342e-07	7.56012	2.22523e-07	7.55828	2.20782e-07	7.5571	2.22596e-07	7.5506	2.30418e-07	7.55295	2.30219e-07	7.55143	2.30202e-07	7.55314	2.30497e-07	7.55281	2.30558e-07	7.55234	2.30323e-07	7.55303	2.30138e-07	7.55204	2.30689e-07
7.61595	2.19941e-07	7.617	2.20192e-07	7.62533	2.20952e-07	7.61702	2.20575e-07	7.61675	2.20361e-07	7.62153	2.22526e-07	7.6197	2.20792e-07	7.61848	2.22596e-07	7.61201	2.30415e-07	7.61438	2.30217e-07	7.61287	2.30201e-07	7.61454	2.30511e-07	7.61422	2.30553e-07	7.61375	2.30327e-07	7.61445	2.30137e-07	7.61347	2.30686e-07
7.67735	2.19952e-07	7.67842	2.20202e-07	7.6867	2.20963e-07	7.67843	2.20591e-07	7.67815	2.20366e-07	7.68293	2.2254e-07	7.68114	2.20802e-07	7.67991	2.22598e-07	7.67343	2.30403e-07	7.6758	2.30217e-07	7.67429	2.30197e-07	7.67594	2.30509e-07	7.67564	2.30538e-07	7.67517	2.30327e-07	7.67586	2.3013e-07	7.67488	2.3069e-07
7.73877	2.19964e-07	7.73986	2.20209e-07	7.74808	2.20981e-07	7.73984	2.20596e-07	7.73957	2.20385e-07	7.74434	2.22546e-07	7.74253	2.20808e-07	7.74131	2.226e-07	7.73485	2.30406e-07	7.7372	2.30215e-07	7.7357	2.30193e-07	7.73735	2.30511e-07	7.73707	2.30543e-07	7.73658	2.30327e-07	7.73726	2.30134e-07	7.7363	2.30698e-07
7.80019	2.19962e-07	7.80126	2.20219e-07	7.80947	2.20993e-07	7.80126	2.20609e-07	7.80097	2.20384e-07	7.80574	2.2256e-07	7.80393	2.20813e-07	7.80272	2.22616e-07	7.79626	2.30414e-07	7.79862	2.30223e-07	7.79711	2.30187e-07	7.79874	2.30506e-07	7.7985	2.30551e-07	7.79799	2.30327e-07	7.79869	2.30134e-07	7.79771	2.30701e-07
7.8616	2.19979e-07	7.86269	2.2024e-07	7.87087	2.21004e-07	7.86268	2.20614e-07	7.86237	2.20406e-07	7.86718	2.2256e-07	7.86532	2.2083e-07	7.86415	2.22623e-07	7.85768	2.30416e-07	7.86004	2.30217e-07	7.85856	2.30197e-07	7.86014	2.30518e-07	7.85991	2.30557e-07	7.85939	2.30321e-07	7.86011	2.30134e-07	7.85912	2.30687e-07
7.92302	2.19997e-07	7.9241	2.20245e-07	7.93227	2.21005e-07	7.9241	2.20628e-07	7.92378	2.20399e-07	7.9286	2.2256e-07	7.92674	2.20834e-07	7.92556	2.22625e-07	7.91911	2.30414e-07	7.92147	2.30216e-07	7.91999	2.3019e-07	7.92154	2.30519e-07	7.92134	2.30553e-07	7.92082	2.30323e-07	7.92152	2.30134e-07	7.92054	2.30699e-07
7.98443	2.20006e-07	7.9855	2.20259e-07	7.99367	2.21023e-07	7.98552	2.20628e-07	7.9852	2.20412e-07	7.99001	2.22571e-07	7.98813	2.20848e-07	7.987	2.22636e-07	7.98052	2.30412e-07	7.98291	2.30219e-07	7.98142	2.30198e-07	7.98296	2.30525e-07	7.98274	2.30559e-07	7.98224	2.30323e-07	7.98294	2.30131e-07	7.98195	2.30688e-07
8.04586	2.20002e-07	8.04694	2.20262e-07	8.05509	2.21013e-07	8.04693	2.20645e-07	8.04662	2.2041e-07	8.05144	2.22581e-07	8.04951	2.20846e-07	8.04842	2.22644e-07	8.04194	2.30406e-07	8.04432	2.30219e-07	8.04284	2.3019e-07	8.04438	2.30524e-07	8.04415	2.30555e-07	8.04364	2.3032e-07	8.04435	2.30131e-07	8.04335	2.30697e-07
8.10726	2.20019e-07	8.10835	2.20268e-07	8.1165	2.21028e-07	8.10835	2.20641e-07	8.10803	2.20418e-07	8.11287	2.22588e-07	8.11093	2.20857e-07	8.10985	2.22641e-07	8.10336	2.3042e-07	8.10574	2.3022e-07	8.10427	2.30193e-07	8.10577	2.30525e-07	8.10558	2.30556e-07	8.10505	2.30323e-07	8.10579	2.30126e-07	8.10477	2.3069e-07
8.16867	2.20018e-07	8.16977	2.20278e-07	8.17791	2.21035e-07	8.16974	2.2066e-07	8.16944	2.20427e-07	8.17427	2.22599e-07	8.17231	2.2086e-07	8.17126	2.2266e-07	8.16478	2.30414e-07	8.16717	2.30219e-07	8.16569	2.30191e-07	8.16717	2.30528e-07	8.16701	2.30551e-07	8.16648	2.3032e-07	8.16723	2.30129e-07	8.1662	2.30694e-07
8.23009	2.20033e-07	8.23118	2.20298e-07	8.23932	2.2105e-07	8.23115	2.20663e-07	8.23086	2.20445e-07	8.23566	2.22601e-07	8.2337	2.20872e-07	8.23269	2.22665e-07	8.2262	2.30426e-07	8.22858	2.30221e-07	8.22713	2.30198e-07	8.22857	2.30526e-07	8.22844	2.30555e-07	8.22789	2.30327e-07	8.22863	2.30129e-07	8.22761	2.30689e-07
8.2915	2.20043e-07	8.29257	2.20304e-07	8.30073	2.21053e-07	8.29258	2.20678e-07	8.29229	2.20441e-07	8.29707	2.226e-07	8.2951	2.20879e-07	8.29411	2.22678e-07	8.2876	2.30425e-07	8.28999	2.30219e-07	8.28853	2.30193e-07	8.28999	2.30525e-07	8.28985	2.3055e-07	8.2893	2.30319e-07	8.29004	2.30127e-07	8.28903	2.30686e-07
8.35292	2.20049e-07	8.35399	2.20311e-07	8.36215	2.21065e-07	8.35399	2.20677e-07	8.35371	2.20452e-07	8.35848	2.22606e-07	8.35649	2.20885e-07	8.35554	2.22674e-07	8.34902	2.30418e-07	8.35141	2.30216e-07	8.34992	2.3019e-07	8.35139	2.30521e-07	8.35128	2.3056e-07	8.35071	2.30328e-07	8.35146	2.30128e-07	8.35043	2.30686e-07
8.41433	2.20048e-07	8.41542	2.20318e-07	8.42356	2.21073e-07	8.41542	2.20689e-07	8.41515	2.20454e-07	8.41989	2.22613e-07	8.4179	2.20896e-07	8.41698	2.22689e-07	8.41045	2.30417e-07	8.41282	2.3021e-07	8.41131	2.30182e-07	8.4128	2.30525e-07	8.4127	2.30554e-07	8.41213	2.30318e-07	8.41288	2.30127e-07	8.41184	2.30693e-07
8.47574	2.20056e-07	8.47683	2.2033e-07	8.48498	2.21075e-07	8.47684	2.20691e-07	8.47657	2.20467e-07	8.48129	2.22616e-07	8.47931	2.20908e-07	8.47839	2.22696e-07	8.47187	2.30418e-07	8.47424	2.30222e-07	8.47274	2.3019e-07	8.47421	2.30529e-07	8.47415	2.30562e-07	8.47354	2.30312e-07	8.47428	2.30133e-07	8.47327	2.30689e-07
8.53716	2.20063e-07	8.53825	2.20329e-07	8.5464	2.21077e-07	8.53824	2.20699e-07	8.53799	2.20474e-07	8.54271	2.22625e-07	8.54072	2.20905e-07	8.53982	2.22701e-07	8.5333	2.3042e-07	8.53567	2.30218e-07	8.53416	2.30195e-07	8.53561	2.3053e-07	8.53558	2.30554e-07	8.53494	2.30302e-07	8.53569	2.30129e-07	8.53469	2.30699e-07
8.59857	2.20071e-07	8.59967	2.20343e-07	8.60783	2.21091e-07	8.59967	2.20705e-07	8.59941	2.2048e-07	8.60413	2.22626e-07	8.60214	2.20916e-07	8.6012	2.2271e-07	8.59473	2.30432e-07	8.59708	2.30228e-07	8.59557	2.30186e-07	8.59701	2.30528e-07	8.597	2.30562e-07	8.59635	2.30313e-07	8.59712	2.30135e-07	8.5961	2.30694e-07
8.65999	2.2008e-07	8.6611	2.2035e-07	8.66924	2.21098e-07	8.66107	2.20714e-07	8.66084	2.20484e-07	8.66558	2.22632e-07	8.66355	2.20924e-07	8.66262	2.2272e-07	8.65614	2.30429e-07	8.65849	2.30219e-07	8.65699	2.30196e-07	8.6584	2.30524e-07	8.65843	2.30552e-07	8.65777	2.30313e-07	8.65853	2.30132e-07	8.65752	2.30694e-07
8.7214	2.20079e-07	8.72252	2.20367e-07	8.73063	2.21105e-07	8.72248	2.20722e-07	8.72227	2.205e-07	8.72699	2.22638e-07	8.72493	2.20929e-07	8.72404	2.22723e-07	8.71757	2.30432e-07	8.71991	2.30222e-07	8.71842	2.30189e-07	8.71982	2.30531e-07	8.71987	2.30565e-07	8.7192	2.3031e-07	8.71994	2.30128e-07	8.71893	2.30689e-07
8.7828	2.20082e-07	8.78393	2.2036e-07	8.79204	2.21108e-07	8.7839	2.20724e-07	8.78368	2.20492e-07	8.78841	2.22643e-07	8.78636	2.20929e-07	8.78545	2.22727e-07	8.779	2.30425e-07	8.78134	2.30224e-07	8.77985	2.30183e-07	8.78121	2.30536e-07	8.78129	2.3056e-07	8.78062	2.30304e-07	8.78135	2.30123e-07	8.78034	2.30692e-07
8.84421	2.20091e-07	8.84535	2.20371e-07	8.85347	2.21115e-07	8.84529	2.20724e-07	8.84509	2.20507e-07	8.84982	2.22647e-07	8.84774	2.20934e-07	8.84688	2.22733e-07	8.84042	2.3043e-07	8.84273	2.30231e-07	8.84125	2.30183e-07	8.8426	2.30538e-07	8.84274	2.30565e-07	8.84203	2.30315e-07	8.84276	2.30134e-07	8.84175	2.30697e-07
8.90562	2.20107e-07	8.90677	2.20377e-07	8.91488	2.21127e-07	8.90668	2.20733e-07	8.90651	2.20513e-07	8.91125	2.2266e-07	8.90914	2.20947e-07	8.90828	2.22746e-07	8.90184	2.30429e-07	8.90414	2.30226e-07	8.90266	2.30183e-07	8.904	2.30529e-07	8.90413	2.3056e-07	8.90344	2.30306e-07	8.90419	2.3013e-07	8.90316	2.30689e-07
8.96702	2.20108e-07	8.96819	2.20391e-07	8.9763	2.21135e-07	8.9681	2.20738e-07	8.96793	2.20526e-07	8.97268	2.22663e-07	8.97055	2.20946e-07	8.9697	2.22748e-07	8.96326	2.30437e-07	8.96557	2.30226e-07	8.9641	2.30189e-07	8.96541	2.30521e-07	8.96554	2.30566e-07	8.96487	2.30315e-07	8.96562	2.30134e-07	8.96459	2.30699e-07
9.02843	2.20124e-07	9.02959	2.20401e-07	9.03772	2.21134e-07	9.0295	2.20751e-07	9.02935	2.20526e-07	9.03407	2.22668e-07	9.03197	2.20951e-07	9.03111	2.22754e-07	9.02469	2.30432e-07	9.02699	2.3022e-07	9.02551	2.30196e-07	9.02681	2.30518e-07	9.02697	2.30559e-07	9.02627	2.3031e-07	9.02703	2.30133e-07	9.02599	2.30694e-07
9.08983	2.20126e-07	9.09097	2.20398e-07	9.09915	2.21138e-07	9.09091	2.20754e-07	9.09076	2.2053e-07	9.0955	2.2266e-07	9.09338	2.20961e-07	9.09252	2.22755e-07	9.08611	2.30442e-07	9.0884	2.30216e-07	9.08694	2.30189e-07	9.08822	2.30517e-07	9.08839	2.30566e-07	9.08768	2.30315e-07	9.08844	2.3013e-07	9.08739	2.30691e-07
9.15125	2.20129e-07	9.15239	2.20409e-07	9.16056	2.21141e-07	9.15233	2.20764e-07	9.15218	2.2053e-07	9.1569	2.22675e-07	9.15481	2.20966e-07	9.15395	2.22769e-07	9.1475	2.30436e-07	9.14981	2.30217e-07	9.14834	2.30192e-07	9.14962	2.30518e-07	9.14982	2.30558e-07	9.1491	2.30309e-07	9.14986	2.30125e-07	9.14882	2.30688e-07
9.21266	2.20127e-07	9.21381	2.20404e-07	9.22197	2.21145e-07	9.21375	2.20762e-07	9.2136	2.20545e-07	9.21829	2.22675e-07	9.21623	2.20973e-07	9.21536	2.22765e-07	9.20891	2.30445e-07	9.21122	2.3023e-07	9.20976	2.30193e-07	9.21102	2.30513e-07	9.21121	2.30562e-07	9.21052	2.3031e-07	9.21128	2.30135e-07	9.21025	2.30695e-07
9.27409	2.2014e-07	9.27522	2.20412e-07	9.28338	2.21158e-07	9.27516	2.20771e-07	9.27502	2.20545e-07	9.2797	2.22686e-07	9.27765	2.20974e-07	9.27676	2.22772e-07	9.27034	2.30432e-07	9.27264	2.30227e-07	9.27119	2.30193e-07	9.27242	2.30516e-07	9.27262	2.3056e-07	9.27195	2.30309e-07	9.27268	2.3013e-07	9.27167	2.30687e-07
9.33549	2.20139e-07	9.33663	2.20417e-07	9.34479	2.21167e-07	9.33659	2.2077e-07	9.33645	2.20558e-07	9.34113	2.22685e-07	9.33905	2.20973e-07	9.33818	2.2277e-07	9.33177	2.30439e-07	9.33406	2.30236e-07	9.33262	2.30195e-07	9.33382	2.30499e-07	9.33406	2.30565e-07	9.33337	2.30317e-07	9.33407	2.30132e-07	9.33309	2.30698e-07
9.39691	2.20148e-07	9.39805	2.20431e-07	9.40621	2.2118e-07	9.39799	2.20779e-07	9.39788	2.20561e-07	9.40254	2.22693e-07	9.40045	2.20991e-07	9.39959	2.22771e-07	9.39319	2.30436e-07	9.39548	2.30226e-07	9.39401	2.30193e-07	9.39524	2.30502e-07	9.39549	2.30561e-07	9.39477	2.30312e-07	9.3955	2.30129e-07	9.3945	2.30685e-07
9.45832	2.20154e-07	9.45949	2.20436e-07	9.46763	2.21177e-07	9.45942	2.2078e-07	9.45929	2.2056e-07	9.46398	2.22686e-07	9.46184	2.20988e-07	9.46101	2.22767e-07	9.45462	2.30454e-07	9.45689	2.30231e-07	9.45542	2.30198e-07	9.45663	2.30502e-07	9.4569	2.30568e-07	9.45618	2.3031e-07	9.45691	2.30136e-07	9.45592	2.30691e-07
9.51972	2.20163e-07	9.52091	2.20447e-07	9.52903	2.21187e-07	9.52082	2.20788e-07	9.52071	2.20565e-07	9.52539	2.22694e-07	9.52326	2.20986e-07	9.52244	2.22769e-07	9.51605	2.3045e-07	9.51832	2.3022e-07	9.51686	2.30198e-07	9.51802	2.30505e-07	9.51832	2.30568e-07	9.51761	2.30306e-07	9.51833	2.30138e-07	9.51733	2.30685e-07
9.58112	2.20161e-07	9.58234	2.2044e-07	9.59044	2.2119e-07	9.58223	2.20787e-07	9.58215	2.20577e-07	9.58682	2.227e-07	9.58468	2.2099e-07	9.58384	2.2277e-07	9.57747	2.30456e-07	9.57976	2.30233e-07	9.5783	2.30196e-07	9.57943	2.30498e-07	9.57974	2.30565e-07	9.57904	2.30304e-07	9.57975	2.30138e-07	9.57873	2.307e-07
9.64253	2.20167e-07	9.64375	2.20454e-07	9.65188	2.21199e-07	9.64364	2.20791e-07	9.64356	2.20574e-07	9.64822	2.22714e-07	9.6461	2.21006e-07	9.64526	2.22777e-07	9.63889	2.30449e-07	9.6412	2.30228e-07	9.63973	2.30195e-07	9.64084	2.305e-07	9.64117	2.3056e-07	9.64044	2.30299e-07	9.64116	2.30138e-07	9.64015	2.30699e-07
9.70392	2.20169e-07	9.70518	2.20464e-07	9.7133	2.21207e-07	9.70504	2.20802e-07	9.70497	2.20586e-07	9.70964	2.22711e-07	9.7075	2.21e-07	9.70667	2.22776e-07	9.70031	2.30454e-07	9.7026	2.30228e-07	9.70116	2.30196e-07	9.70223	2.30495e-07	9.7026	2.30562e-07	9.70185	2.30307e-07	9.70259	2.30142e-07	9.70157	2.30702e-07
9.76534	2.20184e-07	9.7666	2.20468e-07	9.77472	2.21206e-07	9.76647	2.20805e-07	9.76638	2.2059e-07	9.77106	2.2271e-07	9.76893	2.21013e-07	9.76809	2.22781e-07	9.76173	2.30456e-07	9.764	2.30222e-07	9.76257	2.30195e-07	9.76363	2.30502e-07	9.76399	2.30563e-07	9.76327	2.30314e-07	9.76402	2.30142e-07	9.76299	2.30688e-07
9.82676	2.20184e-07	9.82802	2.20469e-07	9.83614	2.21201e-07	9.82789	2.20804e-07	9.82781	2.20595e-07	9.83249	2.22714e-07	9.83034	2.21015e-07	9.8295	2.22788e-07	9.82315	2.30457e-07	9.82541	2.30222e-07	9.824	2.30198e-07	9.82505	2.30492e-07	9.82541	2.30566e-07	9.82467	2.30309e-07	9.82543	2.30138e-07	9.82439	2.30693e-07
9.88817	2.20196e-07	9.88939	2.20473e-07	9.89757	2.21217e-07	9.88931	2.2081e-07	9.88922	2.206e-07	9.89389	2.22727e-07	9.89174	2.21016e-07	9.89093	2.22782e-07	9.88456	2.30447e-07	9.88684	2.30216e-07	9.88542	2.30198e-07	9.88645	2.30492e-07	9.88685	2.30568e-07	9.88608	2.30306e-07	9.88684	2.30144e-07	9.8858	2.30694e-07
9.94958	2.20186e-07	9.9508	2.20485e-07	9.95898	2.21215e-07	9.95073	2.20818e-07	9.95065	2.20597e-07	9.95529	2.22719e-07	9.95315	2.21016e-07	9.95236	2.22794e-07	9.946	2.30455e-07	9.94825	2.30233e-07	9.94684	2.30195e-07	9.94785	2.30491e-07	9.94828	2.3057e-07	9.94749	2.30303e-07	9.94827	2.30146e-07	9.94722	2.30699e-07
10.011	2.20194e-07	10.0122	2.20485e-07	10.0204	2.21233e-07	10.0122	2.20812e-07	10.0121	2.206e-07	10.0167	2.22727e-07	10.0146	2.21028e-07	10.0138	2.22795e-07	10.0074	2.30453e-07	10.0097	2.30229e-07	10.0082	2.30198e-07	10.0092	2.30495e-07	10.0097	2.30564e-07	10.0089	2.30305e-07	10.0097	2.3015e-07	10.0086	2.30698e-07
10.0724	2.20199e-07	10.0737	2.2048e-07	10.0818	2.21226e-07	10.0736	2.20824e-07	10.0735	2.20597e-07	10.0781	2.2273e-07	10.076	2.21033e-07	10.0752	2.2279e-07	10.0688	2.30455e-07	10.0711	2.30228e-07	10.0697	2.30194e-07	10.0707	2.3049e-07	10.0711	2.30569e-07	10.0703	2.3031e-07	10.0711	2.30153e-07	10.0701	2.307e-07
10.1338	2.20203e-07	10.1351	2.205e-07	10.1432	2.21243e-07	10.135	2.20828e-07	10.1349	2.20606e-07	10.1396	2.22733e-07	10.1374	2.21043e-07	10.1366	2.22793e-07	10.1302	2.30454e-07	10.1325	2.30229e-07	10.1311	2.30202e-07	10.132	2.30495e-07	10.1325	2.30566e-07	10.1317	2.30308e-07	10.1325	2.30145e-07	10.1315	2.30699e-07
10.1952	2.20208e-07	10.1965	2.20506e-07	10.2046	2.21233e-07	10.1964	2.20836e-07	10.1963	2.2061e-07	10.201	2.22733e-07	10.1988	2.21041e-07	10.198	2.22804e-07	10.1916	2.30456e-07	10.1939	2.30232e-07	10.1925	2.302e-07	10.1934	2.30491e-07	10.1939	2.30562e-07	10.1931	2.30313e-07	10.1939	2.30151e-07	10.1929	2.30697e-07
10.2566	2.20213e-07	10.2579	2.20501e-07	10.2661	2.21243e-07	10.2578	2.20837e-07	10.2577	2.20612e-07	10.2624	2.22743e-07	10.2603	2.21045e-07	10.2594	2.22801e-07	10.2531	2.30446e-07	10.2553	2.3023e-07	10.2539	2.30205e-07	10.2548	2.30498e-07	10.2554	2.30565e-07	10.2546	2.3031e-07	10.2553	2.30145e-07	10.2543	2.3069e-07
10.318	2.20214e-07	10.3194	2.20505e-07	10.3275	2.2124e-07	10.3193	2.20843e-07	10.3192	2.20612e-07	10.3238	2.22743e-07	10.3217	2.21046e-07	10.3208	2.22811e-07	10.3145	2.30453e-07	10.3167	2.30243e-07	10.3153	2.30204e-07	10.3163	2.30489e-07	10.3168	2.30573e-07	10.316	2.30315e-07	10.3168	2.30146e-07	10.3157	2.30696e-07
10.3795	2.20221e-07	10.3808	2.20499e-07	10.3889	2.21256e-07	10.3806	2.20842e-07	10.3806	2.20619e-07	10.3852	2.22742e-07	10.3831	2.2105e-07	10.3823	2.22808e-07	10.3759	2.30449e-07	10.3782	2.30226e-07	10.3767	2.30203e-07	10.3776	2.305e-07	10.3782	2.30563e-07	10.3774	2.30304e-07	10.3782	2.30145e-07	10.3772	2.30697e-07
10.4408	2.20227e-07	10.4422	2.20505e-07	10.4503	2.21251e-07	10.4421	2.20852e-07	10.442	2.20616e-07	10.4466	2.22747e-07	10.4445	2.21058e-07	10.4437	2.22811e-07	10.4373	2.30447e-07	10.4396	2.30231e-07	10.4382	2.30203e-07	10.4391	2.30491e-07	10.4397	2.30562e-07	10.4388	2.30308e-07	10.4396	2.30149e-07	10.4386	2.30704e-07
10.5023	2.20224e-07	10.5036	2.20513e-07	10.5117	2.21266e-07	10.5035	2.2085e-07	10.5034	2.20627e-07	10.5081	2.22756e-07	10.5059	2.2106e-07	10.5051	2.22822e-07	10.4988	2.30452e-07	10.501	2.30224e-07	10.4996	2.30208e-07	10.5005	2.30496e-07	10.5011	2.30563e-07	10.5002	2.30316e-07	10.501	2.30149e-07	10.5	2.30694e-07
10.5637	2.20231e-07	10.5651	2.20514e-07	10.5731	2.21256e-07	10.5649	2.20856e-07	10.5648	2.20624e-07	10.5695	2.2276e-07	10.5673	2.21072e-07	10.5665	2.22841e-07	10.5602	2.30455e-07	10.5624	2.3023e-07	10.561	2.30201e-07	10.5619	2.30498e-07	10.5625	2.30565e-07	10.5617	2.30314e-07	10.5624	2.3015e-07	10.5614	2.30702e-07
10.6251	2.20243e-07	10.6265	2.20519e-07	10.6346	2.21274e-07	10.6263	2.20856e-07	10.6263	2.20629e-07	10.631	2.22762e-07	10.6287	2.21079e-07	10.6279	2.22834e-07	10.6216	2.30453e-07	10.6238	2.30221e-07	10.6224	2.30211e-07	10.6233	2.30507e-07	10.6239	2.30567e-07	10.6231	2.30307e-07	10.6238	2.30141e-07	10.6228	2.30702e-07
10.6865	2.20238e-07	10.6879	2.20511e-07	10.696	2.21269e-07	10.6877	2.20871e-07	10.6876	2.20633e-07	10.6924	2.22756e-07	10.6901	2.21067e-07	10.6893	2.22842e-07	10.683	2.30453e-07	10.6852	2.3022e-07	10.6839	2.30206e-07	10.6847	2.305e-07	10.6853	2.30565e-07	10.6845	2.3031e-07	10.6852	2.30142e-07	10.6842	2.30703e-07
10.7479	2.20247e-07	10.7493	2.20527e-07	10.7574	2.21279e-07	10.7491	2.2086e-07	10.7491	2.20634e-07	10.7538	2.22757e-07	10.7515	2.21078e-07	10.7507	2.22832e-07	10.7444	2.30449e-07	10.7466	2.30222e-07	10.7453	2.30209e-07	10.7461	2.30503e-07	10.7467	2.30559e-07	10.7459	2.30305e-07	10.7467	2.3015e-07	10.7456	2.30694e-07
10.8094	2.20247e-07	10.8107	2.20524e-07	10.8188	2.21274e-07	10.8105	2.2087e-07	10.8105	2.20624e-07	10.8152	2.22763e-07	10.813	2.21082e-07	10.8122	2.22831e-07	10.8058	2.30449e-07	10.808	2.30231e-07	10.8067	2.30208e-07	10.8075	2.30505e-07	10.8081	2.3056e-07	10.8073	2.30311e-07	10.8081	2.3015e-07	10.807	2.30709e-07
10.8707	2.20255e-07	10.8722	2.20528e-07	10.8802	2.21288e-07	10.872	2.20868e-07	10.8719	2.20645e-07	10.8766	2.22772e-07	10.8744	2.21082e-07	10.8736	2.2283e-07	10.8673	2.30453e-07	10.8695	2.30226e-07	10.8681	2.30219e-07	10.8689	2.30503e-07	10.8696	2.30557e-07	10.8687	2.30314e-07	10.8695	2.30153e-07	10.8685	2.307e-07
10.9322	2.20249e-07	10.9336	2.20524e-07	10.9416	2.21285e-07	10.9334	2.2088e-07	10.9333	2.20639e-07	10.938	2.22781e-07	10.9359	2.2108e-07	10.935	2.22838e-07	10.9287	2.30454e-07	10.9309	2.30228e-07	10.9295	2.30217e-07	10.9303	2.30505e-07	10.931	2.30562e-07	10.9301	2.30312e-07	10.9309	2.30149e-07	10.9299	2.30712e-07
10.9936	2.20252e-07	10.995	2.20529e-07	11.0031	2.213e-07	10.9948	2.20876e-07	10.9947	2.20636e-07	10.9994	2.22776e-07	10.9973	2.21093e-07	10.9964	2.22837e-07	10.9901	2.30453e-07	10.9923	2.30231e-07	10.9909	2.30215e-07	10.9917	2.30506e-07	10.9924	2.30562e-07	10.9915	2.30316e-07	10.9923	2.30147e-07	10.9913	2.30702e-07
11.055	2.20253e-07	11.0564	2.20527e-07	11.0645	2.213e-07	11.0562	2.20888e-07	11.0561	2.20638e-07	11.0609	2.22782e-07	11.0587	2.21083e-07	11.0578	2.22839e-07	11.0515	2.30451e-07	11.0538	2.30234e-07	11.0523	2.3021e-07	11.0531	2.30509e-07	11.0538	2.30563e-07	11.053	2.3031e-07	11.0538	2.30144e-07	11.0527	2.30709e-07
11.1164	2.20262e-07	11.1178	2.20538e-07	11.1259	2.21305e-07	11.1176	2.20878e-07	11.1176	2.20645e-07	11.1223	2.22784e-07	11.1201	2.21096e-07	11.1192	2.22847e-07	11.1129	2.30442e-07	11.1152	2.30234e-07	11.1137	2.30221e-07	11.1145	2.30512e-07	11.1152	2.30556e-07	11.1144	2.30318e-07	11.1152	2.3015e-07	11.1141	2.30703e-07
11.1778	2.20266e-07	11.1793	2.20535e-07	11.1873	2.21304e-07	11.1791	2.20895e-07	11.179	2.20647e-07	11.1837	2.22789e-07	11.1815	2.21089e-07	11.1806	2.22846e-07	11.1744	2.30442e-07	11.1766	2.30229e-07	11.1752	2.30208e-07	11.1759	2.30504e-07	11.1766	2.3056e-07	11.1758	2.3031e-07	11.1766	2.3015e-07	11.1755	2.30712e-07
11.2392	2.20271e-07	11.2407	2.20533e-07	11.2487	2.21311e-07	11.2405	2.20888e-07	11.2404	2.20652e-07	11.2451	2.22788e-07	11.2429	2.21098e-07	11.242	2.22844e-07	11.2358	2.30442e-07	11.238	2.30229e-07	11.2366	2.30223e-07	11.2373	2.305e-07	11.2381	2.30557e-07	11.2372	2.30309e-07	11.238	2.30151e-07	11.2369	2.30709e-07
11.3006	2.20275e-07	11.3021	2.20534e-07	11.3101	2.21321e-07	11.3019	2.20899e-07	11.3018	2.20644e-07	11.3065	2.22792e-07	11.3043	2.21097e-07	11.3034	2.22859e-07	11.2972	2.30451e-07	11.2994	2.30231e-07	11.298	2.30211e-07	11.2987	2.305e-07	11.2995	2.30557e-07	11.2986	2.30317e-07	11.2994	2.30147e-07	11.2983	2.30707e-07
11.362	2.20285e-07	11.3635	2.20539e-07	11.3716	2.21313e-07	11.3633	2.20896e-07	11.3632	2.20652e-07	11.368	2.22793e-07	11.3658	2.21105e-07	11.3649	2.22852e-07	11.3586	2.30448e-07	11.3608	2.30227e-07	11.3595	2.3022e-07	11.3601	2.30506e-07	11.3609	2.30559e-07	11.3601	2.30318e-07	11.3609	2.30146e-07	11.3598	2.30705e-07
11.4234	2.20279e-07	11.4249	2.20538e-07	11.433	2.21326e-07	11.4247	2.2091e-07	11.4246	2.20649e-07	11.4294	2.22795e-07	11.4272	2.21103e-07	11.4263	2.2285e-07	11.42	2.3045e-07	11.4223	2.30236e-07	11.4209	2.30216e-07	11.4215	2.3051e-07	11.4223	2.30556e-07	11.4215	2.30304e-07	11.4223	2.30143e-07	11.4212	2.3071e-07
11.4848	2.20287e-07	11.4863	2.20553e-07	11.4944	2.21337e-07	11.4861	2.20904e-07	11.486	2.2065e-07	11.4908	2.22801e-07	11.4886	2.21108e-07	11.4877	2.22857e-07	11.4814	2.30444e-07	11.4837	2.30229e-07	11.4823	2.30226e-07	11.483	2.30504e-07	11.4837	2.30564e-07	11.4829	2.30321e-07	11.4837	2.30151e-07	11.4826	2.30711e-07
11.5463	2.20288e-07	11.5477	2.20543e-07	11.5558	2.21329e-07	11.5475	2.20912e-07	11.5474	2.2065e-07	11.5522	2.22806e-07	11.55	2.21104e-07	11.5491	2.22863e-07	11.5429	2.30442e-07	11.5451	2.30234e-07	11.5438	2.30217e-07	11.5443	2.30499e-07	11.5451	2.30563e-07	11.5443	2.30312e-07	11.5451	2.30146e-07	11.544	2.30715e-07
11.6077	2.20294e-07	11.6091	2.20555e-07	11.6172	2.21343e-07	11.609	2.2091e-07	11.6089	2.2066e-07	11.6136	2.22809e-07	11.6114	2.21108e-07	11.6105	2.22858e-07	11.6043	2.30445e-07	11.6065	2.30231e-07	11.6052	2.30223e-07	11.6058	2.30505e-07	11.6066	2.30562e-07	11.6057	2.30314e-07	11.6065	2.3016e-07	11.6054	2.30709e-07
11.6691	2.20302e-07	11.6706	2.20554e-07	11.6786	2.21344e-07	11.6704	2.20916e-07	11.6703	2.20664e-07	11.675	2.22815e-07	11.6729	2.21105e-07	11.6719	2.22864e-07	11.6657	2.30452e-07	11.6679	2.3023e-07	11.6666	2.30216e-07	11.6672	2.30503e-07	11.668	2.30565e-07	11.6671	2.30308e-07	11.6679	2.30147e-07	11.6669	2.30714e-07
11.7305	2.20308e-07	11.732	2.20557e-07	11.7401	2.21344e-07	11.7318	2.2092e-07	11.7317	2.20666e-07	11.7365	2.22812e-07	11.7343	2.21115e-07	11.7333	2.22865e-07	11.7271	2.30458e-07	11.7293	2.30229e-07	11.728	2.30224e-07	11.7286	2.30504e-07	11.7294	2.3056e-07	11.7286	2.30324e-07	11.7293	2.30156e-07	11.7283	2.30713e-07
11.7919	2.20298e-07	11.7934	2.20556e-07	11.8015	2.21349e-07	11.7932	2.20919e-07	11.7931	2.20663e-07	11.7979	2.22818e-07	11.7957	2.21113e-07	11.7948	2.22874e-07	11.7885	2.30445e-07	11.7907	2.30225e-07	11.7894	2.30219e-07	11.79	2.30508e-07	11.7908	2.3056e-07	11.79	2.30305e-07	11.7907	2.30147e-07	11.7897	2.30711e-07
11.8533	2.20307e-07	11.8548	2.2056e-07	11.8629	2.21345e-07	11.8546	2.20921e-07	11.8545	2.20669e-07	11.8593	2.22814e-07	11.8572	2.21111e-07	11.8562	2.22869e-07	11.8499	2.30448e-07	11.8522	2.30224e-07	11.8508	2.30224e-07	11.8514	2.30507e-07	11.8522	2.30559e-07	11.8514	2.30317e-07	11.8522	2.30152e-07	11.8511	2.30714e-07
11.9147	2.20301e-07	11.9162	2.2056e-07	11.9243	2.21348e-07	11.916	2.20926e-07	11.916	2.20667e-07	11.9207	2.22823e-07	11.9186	2.21108e-07	11.9176	2.22888e-07	11.9114	2.30445e-07	11.9136	2.3023e-07	11.9123	2.30212e-07	11.9128	2.30511e-07	11.9137	2.30565e-07	11.9128	2.3031e-07	11.9136	2.30149e-07	11.9125	2.30708e-07
11.9761	2.20308e-07	11.9777	2.20569e-07	11.9857	2.2136e-07	11.9774	2.20928e-07	11.9774	2.20678e-07	11.9822	2.22827e-07	11.98	2.21115e-07	11.979	2.22873e-07	11.9728	2.30447e-07	11.975	2.30233e-07	11.9737	2.30217e-07	11.9742	2.30515e-07	11.9751	2.3056e-07	11.9742	2.30311e-07	11.975	2.30158e-07	11.9739	2.30718e-07
12.0375	2.20318e-07	12.0391	2.20579e-07	12.0471	2.2136e-07	12.0389	2.20928e-07	12.0388	2.20681e-07	12.0436	2.22832e-07	12.0414	2.21116e-07	12.0404	2.22886e-07	12.0342	2.3044e-07	12.0364	2.3023e-07	12.0351	2.30224e-07	12.0356	2.30516e-07	12.0365	2.30558e-07	12.0357	2.30308e-07	12.0364	2.30143e-07	12.0353	2.30715e-07
12.0989	2.20319e-07	12.1005	2.20579e-07	12.1086	2.21361e-07	12.1003	2.20931e-07	12.1002	2.2069e-07	12.105	2.22822e-07	12.1029	2.2112e-07	12.1018	2.22887e-07	12.0956	2.30448e-07	12.0978	2.30231e-07	12.0965	2.30226e-07	12.097	2.30518e-07	12.0979	2.30562e-07	12.0971	2.30314e-07	12.0978	2.30146e-07	12.0967	2.30714e-07
12.1603	2.20324e-07	12.1619	2.20574e-07	12.17	2.21364e-07	12.1617	2.2094e-07	12.1616	2.20682e-07	12.1664	2.2283e-07	12.1643	2.21116e-07	12.1632	2.22889e-07	12.157	2.30435e-07	12.1593	2.30228e-07	12.1579	2.30216e-07	12.1584	2.30523e-07	12.1593	2.30564e-07	12.1585	2.30305e-07	12.1593	2.30145e-07	12.1581	2.3071e-07
12.2218	2.2032e-07	12.2233	2.2058e-07	12.2314	2.21374e-07	12.2231	2.20943e-07	12.2231	2.20691e-07	12.2279	2.22826e-07	12.2257	2.21124e-07	12.2247	2.22894e-07	12.2184	2.30449e-07	12.2207	2.30238e-07	12.2194	2.30221e-07	12.2198	2.30513e-07	12.2208	2.30561e-07	12.2199	2.30306e-07	12.2206	2.30148e-07	12.2196	2.30708e-07
12.2832	2.20324e-07	12.2848	2.20585e-07	12.2928	2.21371e-07	12.2845	2.20945e-07	12.2845	2.20687e-07	12.2893	2.22836e-07	12.2871	2.2112e-07	12.2861	2.22901e-07	12.2798	2.30432e-07	12.2821	2.30236e-07	12.2808	2.30217e-07	12.2812	2.30517e-07	12.2822	2.30554e-07	12.2813	2.30306e-07	12.2821	2.3015e-07	12.281	2.30709e-07
12.3446	2.20329e-07	12.3462	2.2059e-07	12.3543	2.2138e-07	12.3459	2.20945e-07	12.3459	2.20704e-07	12.3507	2.22831e-07	12.3485	2.21126e-07	12.3475	2.22902e-07	12.3413	2.3044e-07	12.3435	2.30241e-07	12.3422	2.30219e-07	12.3426	2.30509e-07	12.3436	2.30566e-07	12.3427	2.30303e-07	12.3435	2.30153e-07	12.3424	2.3072e-07
12.406	2.20328e-07	12.4076	2.20592e-07	12.4157	2.21377e-07	12.4073	2.20952e-07	12.4073	2.20691e-07	12.4121	2.22839e-07	12.41	2.21125e-07	12.4089	2.22905e-07	12.4027	2.30434e-07	12.4049	2.30224e-07	12.4037	2.30221e-07	12.404	2.30511e-07	12.405	2.30557e-07	12.4041	2.3031e-07	12.4049	2.30145e-07	12.4038	2.30708e-07
12.4674	2.20334e-07	12.469	2.20596e-07	12.4771	2.21386e-07	12.4688	2.20948e-07	12.4687	2.20703e-07	12.4735	2.2284e-07	12.4714	2.21132e-07	12.4703	2.2291e-07	12.4641	2.30441e-07	12.4663	2.3024e-07	12.4651	2.30219e-07	12.4654	2.30501e-07	12.4665	2.30567e-07	12.4656	2.30309e-07	12.4663	2.3014e-07	12.4652	2.30698e-07
12.5288	2.20343e-07	12.5304	2.20601e-07	12.5385	2.21383e-07	12.5302	2.20953e-07	12.5301	2.20695e-07	12.5349	2.22844e-07	12.5328	2.21136e-07	12.5318	2.22909e-07	12.5255	2.30431e-07	12.5277	2.30233e-07	12.5265	2.30223e-07	12.5268	2.30512e-07	12.5278	2.30569e-07	12.527	2.30307e-07	12.5277	2.30135e-07	12.5267	2.30702e-07
12.5902	2.2034e-07	12.5918	2.20605e-07	12.5999	2.21385e-07	12.5916	2.20956e-07	12.5915	2.20704e-07	12.5963	2.22839e-07	12.5942	2.21133e-07	12.5931	2.22901e-07	12.587	2.3044e-07	12.5892	2.30235e-07	12.5879	2.30222e-07	12.5883	2.30509e-07	12.5893	2.30576e-07	12.5884	2.30299e-07	12.5891	2.30144e-07	12.5881	2.3071e-07
12.6516	2.20343e-07	12.6532	2.20609e-07	12.6613	2.21387e-07	12.653	2.20956e-07	12.653	2.20703e-07	12.6578	2.22854e-07	12.6556	2.21136e-07	12.6546	2.22901e-07	12.6484	2.30431e-07	12.6506	2.30228e-07	12.6493	2.30222e-07	12.6497	2.30509e-07	12.6507	2.30566e-07	12.6498	2.30297e-07	12.6506	2.30138e-07	12.6495	2.3071e-07
12.713	2.2034e-07	12.7147	2.2061e-07	12.7227	2.21388e-07	12.7144	2.20961e-07	12.7144	2.20711e-07	12.7192	2.22852e-07	12.7171	2.21141e-07	12.716	2.22902e-07	12.7098	2.30439e-07	12.712	2.30238e-07	12.7108	2.30223e-07	12.7111	2.30501e-07	12.7121	2.30571e-07	12.7112	2.30302e-07	12.712	2.30141e-07	12.7109	2.30713e-07
12.7744	2.20351e-07	12.7761	2.20609e-07	12.7842	2.21397e-07	12.7758	2.20962e-07	12.7758	2.20709e-07	12.7806	2.22863e-07	12.7785	2.21146e-07	12.7774	2.22899e-07	12.7712	2.30428e-07	12.7734	2.30228e-07	12.7722	2.30223e-07	12.7725	2.30511e-07	12.7736	2.30564e-07	12.7727	2.30297e-07	12.7734	2.30136e-07	12.7723	2.30712e-07
12.8358	2.2035e-07	12.8375	2.20614e-07	12.8456	2.21395e-07	12.8372	2.20971e-07	12.8372	2.20722e-07	12.842	2.22854e-07	12.8399	2.21148e-07	12.8388	2.22902e-07	12.8326	2.30441e-07	12.8349	2.30235e-07	12.8336	2.30222e-07	12.8339	2.30501e-07	12.8349	2.3057e-07	12.8341	2.30304e-07	12.8348	2.30136e-07	12.8337	2.3071e-07
12.8972	2.20357e-07	12.8989	2.20622e-07	12.907	2.21401e-07	12.8986	2.20977e-07	12.8986	2.20713e-07	12.9035	2.22866e-07	12.9013	2.21144e-07	12.9002	2.22904e-07	12.894	2.3043e-07	12.8963	2.30225e-07	12.895	2.30228e-07	12.8953	2.30515e-07	12.8964	2.30566e-07	12.8955	2.3029e-07	12.8962	2.3013e-07	12.8951	2.307e-07
12.9586	2.20352e-07	12.9603	2.20623e-07	12.9684	2.21398e-07	12.96	2.20975e-07	12.96	2.20715e-07	12.9649	2.22858e-07	12.9627	2.21144e-07	12.9616	2.22896e-07	12.9555	2.30443e-07	12.9577	2.30234e-07	12.9564	2.30222e-07	12.9567	2.30503e-07	12.9578	2.30572e-07	12.9569	2.30299e-07	12.9577	2.30141e-07	12.9566	2.30706e-07
13.02	2.20362e-07	13.0218	2.20625e-07	13.0298	2.21405e-07	13.0214	2.20983e-07	13.0214	2.20724e-07	13.0263	2.22862e-07	13.0242	2.21143e-07	13.023	2.22891e-07	13.0169	2.30434e-07	13.0191	2.3023e-07	13.0178	2.30231e-07	13.0181	2.30514e-07	13.0192	2.30565e-07	13.0183	2.3029e-07	13.0191	2.30136e-07	13.018	2.30698e-07
13.0814	2.20358e-07	13.0832	2.20634e-07	13.0913	2.21404e-07	13.0828	2.20986e-07	13.0829	2.2073e-07	13.0877	2.22859e-07	13.0856	2.21148e-07	13.0845	2.22902e-07	13.0783	2.30434e-07	13.0805	2.30238e-07	13.0793	2.30217e-07	13.0795	2.305e-07	13.0807	2.30573e-07	13.0798	2.30296e-07	13.0805	2.3014e-07	13.0794	2.3071e-07
13.1428	2.20367e-07	13.1446	2.20641e-07	13.1527	2.21414e-07	13.1443	2.20979e-07	13.1443	2.20738e-07	13.1492	2.22875e-07	13.147	2.21151e-07	13.1459	2.22896e-07	13.1397	2.30426e-07	13.142	2.30228e-07	13.1407	2.30221e-07	13.1409	2.30501e-07	13.1421	2.30566e-07	13.1411	2.30294e-07	13.1419	2.30138e-07	13.1408	2.30711e-07
13.2043	2.2037e-07	13.206	2.20644e-07	13.2141	2.21415e-07	13.2057	2.20993e-07	13.2057	2.20748e-07	13.2106	2.22863e-07	13.2084	2.21157e-07	13.2073	2.22902e-07	13.2011	2.30444e-07	13.2034	2.30232e-07	13.2021	2.30217e-07	13.2023	2.305e-07	13.2035	2.30572e-07	13.2026	2.30298e-07	13.2033	2.3014e-07	13.2022	2.30707e-07
13.2657	2.16863e-07	13.2674	2.17123e-07	13.2755	2.17958e-07	13.2671	2.17471e-07	13.2671	2.20731e-07	13.272	2.22871e-07	13.2699	2.21163e-07	13.2687	2.22906e-07	13.2626	2.27223e-07	13.2648	2.26973e-07	13.2635	2.26971e-07	13.2637	2.27463e-07	13.2649	2.30575e-07	13.264	2.30296e-07	13.2648	2.30133e-07	13.2636	2.30696e-07
13.3271	2.16632e-07	13.3289	2.16901e-07	13.337	2.17732e-07	13.3286	2.1726e-07	13.3285	2.20741e-07	13.3335	2.22866e-07	13.3313	2.21159e-07	13.3301	2.22901e-07	13.324	2.26983e-07	13.3262	2.26726e-07	13.325	2.26717e-07	13.3252	2.27261e-07	13.3263	2.30569e-07	13.3254	2.30291e-07	13.3262	2.30133e-07	13.325	2.30704e-07
13.3886	2.16489e-07	13.3904	2.16753e-07	13.3984	2.17599e-07	13.39	2.17114e-07	13.3899	2.20735e-07	13.3949	2.22874e-07	13.3927	2.21169e-07	13.3915	2.2289e-07	13.3855	2.26813e-07	13.3877	2.2657e-07	13.3864	2.26564e-07	13.3866	2.27148e-07	13.3877	2.30572e-07	13.3868	2.30288e-07	13.3876	2.3013e-07	13.3864	2.30701e-07
13.45	2.1636e-07	13.4518	2.16632e-07	13.4599	2.17484e-07	13.4515	2.17004e-07	13.4513	2.20744e-07	13.4563	2.22871e-07	13.4541	2.21155e-07	13.4529	2.22892e-07	13.4469	2.26681e-07	13.4491	2.26449e-07	13.4479	2.26422e-07	13.4481	2.27047e-07	13.4491	2.30577e-07	13.4482	2.30287e-07	13.449	2.30137e-07	13.4479	2.30708e-07
13.5114	2.16247e-07	13.5133	2.16529e-07	13.5213	2.17382e-07	13.513	2.16887e-07	13.5128	2.20748e-07	13.5177	2.22885e-07	13.5155	2.21171e-07	13.5143	2.22891e-07	13.5084	2.26552e-07	13.5106	2.26328e-07	13.5093	2.26301e-07	13.5095	2.26961e-07	13.5106	2.30573e-07	13.5097	2.30295e-07	13.5104	2.30134e-07	13.5093	2.30701e-07
13.5729	2.1613e-07	13.5748	2.16424e-07	13.5828	2.17268e-07	13.5744	2.16788e-07	13.5742	2.20748e-07	13.5791	2.22877e-07	13.577	2.21169e-07	13.5757	2.22906e-07	13.5698	2.26428e-07	13.5721	2.26204e-07	13.5708	2.2618e-07	13.5709	2.26872e-07	13.572	2.30571e-07	13.5711	2.30296e-07	13.5718	2.30134e-07	13.5707	2.30708e-07
13.6344	2.16018e-07	13.6362	2.16314e-07	13.6443	2.17171e-07	13.6358	2.16676e-07	13.6356	2.20758e-07	13.6406	2.22882e-07	13.6384	2.21174e-07	13.6372	2.229e-07	13.6313	2.26302e-07	13.6336	2.26097e-07	13.6323	2.26057e-07	13.6324	2.26783e-07	13.6334	2.30573e-07	13.6325	2.30296e-07	13.6333	2.30128e-07	13.6321	2.307e-07
13.6958	2.15904e-07	13.6977	2.16202e-07	13.7058	2.17057e-07	13.6973	2.16581e-07	13.697	2.20757e-07	13.702	2.22878e-07	13.6998	2.21169e-07	13.6986	2.22893e-07	13.6928	2.26185e-07	13.6951	2.25995e-07	13.6937	2.25924e-07	13.6939	2.26701e-07	13.6949	2.30574e-07	13.6939	2.30289e-07	13.6946	2.30137e-07	13.6935	2.30698e-07
13.7573	2.15795e-07	13.7592	2.16099e-07	13.7672	2.16958e-07	13.7587	2.16473e-07	13.7584	2.20752e-07	13.7634	2.22884e-07	13.7612	2.21178e-07	13.76	2.22893e-07	13.7542	2.26058e-07	13.7566	2.25877e-07	13.7552	2.25807e-07	13.7553	2.26617e-07	13.7563	2.30579e-07	13.7553	2.30295e-07	13.7561	2.30126e-07	13.7549	2.30699e-07
13.8187	2.15685e-07	13.8206	2.15993e-07	13.8287	2.16859e-07	13.8202	2.16375e-07	13.8199	2.20765e-07	13.8248	2.22888e-07	13.8226	2.21169e-07	13.8214	2.2289e-07	13.8157	2.25946e-07	13.818	2.25773e-07	13.8166	2.25689e-07	13.8168	2.26523e-07	13.8177	2.30576e-07	13.8167	2.30291e-07	13.8175	2.30137e-07	13.8163	2.30706e-07
13.8802	2.15581e-07	13.8821	2.15891e-07	13.8901	2.16768e-07	13.8817	2.1627e-07	13.8813	2.20765e-07	13.8862	2.22897e-07	13.884	2.21175e-07	13.8828	2.22897e-07	13.8771	2.25814e-07	13.8795	2.25655e-07	13.8781	2.25571e-07	13.8782	2.26441e-07	13.8791	2.30574e-07	13.8781	2.30294e-07	13.8789	2.30125e-07	13.8777	2.30703e-07
13.9416	2.1547e-07	13.9435	2.15785e-07	13.9516	2.16665e-07	13.9431	2.16178e-07	13.9427	2.20773e-07	13.9476	2.22891e-07	13.9454	2.21174e-07	13.9442	2.22902e-07	13.9386	2.25707e-07	13.941	2.25544e-07	13.9396	2.25446e-07	13.9397	2.26349e-07	13.9405	2.30574e-07	13.9396	2.30287e-07	13.9404	2.30134e-07	13.9391	2.30709e-07
14.0031	2.15372e-07	14.005	2.15693e-07	14.013	2.16569e-07	14.0046	2.16087e-07	14.0041	2.20772e-07	14.0091	2.22897e-07	14.0069	2.21185e-07	14.0056	2.22905e-07	14	2.25588e-07	14.0024	2.25435e-07	14.001	2.2534e-07	14.0012	2.26266e-07	14.002	2.30572e-07	14.001	2.30293e-07	14.0018	2.3013e-07	14.0006	2.307e-07
14.0645	2.15262e-07	14.0664	2.15584e-07	14.0745	2.16465e-07	14.066	2.15995e-07	14.0655	2.20774e-07	14.0705	2.229e-07	14.0683	2.21172e-07	14.0671	2.22914e-07	14.0615	2.25466e-07	14.0639	2.25334e-07	14.0625	2.25216e-07	14.0626	2.26186e-07	14.0633	2.30581e-07	14.0624	2.30286e-07	14.0632	2.30125e-07	14.062	2.30704e-07
14.1259	2.15161e-07	14.1279	2.15493e-07	14.1359	2.16372e-07	14.1275	2.15889e-07	14.1269	2.20781e-07	14.1319	2.22901e-07	14.1297	2.21184e-07	14.1285	2.22907e-07	14.1229	2.25351e-07	14.1253	2.25219e-07	14.124	2.251e-07	14.1241	2.26097e-07	14.1248	2.30574e-07	14.1238	2.30289e-07	14.1246	2.30131e-07	14.1234	2.30703e-07
14.1874	2.15058e-07	14.1894	2.15385e-07	14.1974	2.16276e-07	14.1889	2.15797e-07	14.1883	2.20783e-07	14.1934	2.22898e-07	14.1911	2.21184e-07	14.1899	2.22915e-07	14.1844	2.25223e-07	14.1868	2.25124e-07	14.1854	2.24979e-07	14.1855	2.26019e-07	14.1862	2.3057e-07	14.1852	2.30285e-07	14.186	2.30133e-07	14.1848	2.30698e-07
14.2488	2.14964e-07	14.2508	2.15298e-07	14.2589	2.16185e-07	14.2504	2.15699e-07	14.2498	2.20787e-07	14.2548	2.22907e-07	14.2525	2.21188e-07	14.2513	2.22911e-07	14.2459	2.25108e-07	14.2482	2.25014e-07	14.2469	2.24863e-07	14.2469	2.25935e-07	14.2476	2.30576e-07	14.2467	2.30299e-07	14.2474	2.30139e-07	14.2462	2.30698e-07
14.3103	2.14858e-07	14.3123	2.15192e-07	14.3203	2.16096e-07	14.3119	2.15607e-07	14.3111	2.20789e-07	14.3162	2.22901e-07	14.314	2.21185e-07	14.3127	2.22926e-07	14.3073	2.24994e-07	14.3097	2.24901e-07	14.3083	2.2475e-07	14.3084	2.25841e-07	14.309	2.30579e-07	14.3081	2.3029e-07	14.3088	2.30133e-07	14.3076	2.30705e-07
14.3717	2.14767e-07	14.3738	2.15105e-07	14.3818	2.16004e-07	14.3733	2.15511e-07	14.3726	2.20792e-07	14.3776	2.22908e-07	14.3754	2.21192e-07	14.3741	2.22923e-07	14.3688	2.2488e-07	14.3712	2.24797e-07	14.3698	2.24646e-07	14.3698	2.25762e-07	14.3704	2.30578e-07	14.3695	2.30296e-07	14.3703	2.30137e-07	14.369	2.307e-07
14.4332	2.1466e-07	14.4352	2.15002e-07	14.4432	2.15906e-07	14.4348	2.15423e-07	14.434	2.20781e-07	14.439	2.22908e-07	14.4368	2.21187e-07	14.4355	2.22917e-07	14.4302	2.24761e-07	14.4326	2.24691e-07	14.4312	2.24524e-07	14.4313	2.25681e-07	14.4318	2.30582e-07	14.4309	2.30294e-07	14.4317	2.30129e-07	14.4304	2.30692e-07
14.4946	2.1457e-07	14.4967	2.14908e-07	14.5047	2.15819e-07	14.4962	2.15322e-07	14.4954	2.20794e-07	14.5005	2.22912e-07	14.4982	2.21191e-07	14.4969	2.22915e-07	14.4917	2.24644e-07	14.4941	2.24592e-07	14.4927	2.24415e-07	14.4927	2.25602e-07	14.4932	2.30586e-07	14.4923	2.30298e-07	14.4931	2.30134e-07	14.4918	2.30697e-07
14.5561	2.14468e-07	14.5582	2.14812e-07	14.5661	2.15729e-07	14.5577	2.1523e-07	14.5568	2.20784e-07	14.5619	2.22914e-07	14.5597	2.21196e-07	14.5584	2.22922e-07	14.5531	2.24522e-07	14.5556	2.24483e-07	14.5542	2.24307e-07	14.5542	2.25524e-07	14.5547	2.30588e-07	14.5538	2.30292e-07	14.5545	2.30132e-07	14.5532	2.30696e-07
14.6175	2.14372e-07	14.6196	2.14718e-07	14.6276	2.15646e-07	14.6191	2.15127e-07	14.6182	2.208e-07	14.6233	2.22919e-07	14.6211	2.21198e-07	14.6198	2.22916e-07	14.6146	2.24411e-07	14.617	2.24389e-07	14.6157	2.24192e-07	14.6156	2.25432e-07	14.6161	2.30592e-07	14.6152	2.30294e-07	14.6159	2.30141e-07	14.6146	2.30694e-07
14.679	2.14272e-07	14.6811	2.14625e-07	14.689	2.1555e-07	14.6806	2.15047e-07	14.6797	2.20801e-07	14.6847	2.22924e-07	14.6825	2.21196e-07	14.6812	2.2293e-07	14.676	2.243e-07	14.6785	2.24286e-07	14.6771	2.24077e-07	14.6771	2.25344e-07	14.6775	2.3059e-07	14.6766	2.30297e-07	14.6773	2.30134e-07	14.6761	2.3069e-07
14.7404	2.14178e-07	14.7425	2.14537e-07	14.7505	2.15459e-07	14.7421	2.14954e-07	14.7411	2.20801e-07	14.7462	2.22926e-07	14.7439	2.2121e-07	14.7426	2.22935e-07	14.7375	2.24182e-07	14.74	2.24186e-07	14.7386	2.2398e-07	14.7385	2.25275e-07	14.7389	2.30587e-07	14.738	2.30291e-07	14.7387	2.30138e-07	14.7375	2.30689e-07
14.8018	2.14086e-07	14.804	2.14445e-07	14.812	2.15366e-07	14.8035	2.1487e-07	14.8025	2.20803e-07	14.8076	2.22927e-07	14.8053	2.21206e-07	14.804	2.22936e-07	14.7989	2.24068e-07	14.8015	2.24075e-07	14.8001	2.23859e-07	14.8	2.25194e-07	14.8003	2.30578e-07	14.7994	2.30299e-07	14.8002	2.30131e-07	14.7989	2.30697e-07
14.8633	2.13985e-07	14.8654	2.14353e-07	14.8734	2.15282e-07	14.865	2.1478e-07	14.8639	2.2081e-07	14.869	2.22921e-07	14.8668	2.2121e-07	14.8654	2.22931e-07	14.8604	2.2395e-07	14.8629	2.23979e-07	14.8616	2.23757e-07	14.8614	2.25101e-07	14.8617	2.30586e-07	14.8608	2.30296e-07	14.8616	2.30134e-07	14.8603	2.3069e-07
14.9247	2.13893e-07	14.9269	2.1425e-07	14.9349	2.1519e-07	14.9265	2.14687e-07	14.9253	2.20804e-07	14.9305	2.22934e-07	14.9282	2.2121e-07	14.9268	2.22935e-07	14.9219	2.23839e-07	14.9244	2.23871e-07	14.923	2.23642e-07	14.9229	2.25021e-07	14.9232	2.30588e-07	14.9223	2.30302e-07	14.923	2.30129e-07	14.9217	2.30689e-07
14.9862	2.13801e-07	14.9884	2.1416e-07	14.9963	2.15105e-07	14.9879	2.14594e-07	14.9867	2.20811e-07	14.9919	2.2293e-07	14.9896	2.21211e-07	14.9882	2.22928e-07	14.9834	2.23731e-07	14.9858	2.23791e-07	14.9845	2.23541e-07	14.9843	2.24925e-07	14.9846	2.30592e-07	14.9837	2.30304e-07	14.9844	2.30148e-07	14.9831	2.30699e-07
15.0477	2.13709e-07	15.0498	2.14078e-07	15.0578	2.15028e-07	15.0494	2.14512e-07	15.0481	2.20811e-07	15.0533	2.22929e-07	15.051	2.2121e-07	15.0496	2.22937e-07	15.0448	2.23617e-07	15.0473	2.23679e-07	15.046	2.23426e-07	15.0457	2.24844e-07	15.046	2.3059e-07	15.0451	2.303e-07	15.0458	2.30142e-07	15.0445	2.30694e-07
15.1091	2.13616e-07	15.1113	2.13987e-07	15.1193	2.14935e-07	15.1109	2.1442e-07	15.1096	2.20823e-07	15.1147	2.22925e-07	15.1124	2.21223e-07	15.1111	2.22936e-07	15.1063	2.23502e-07	15.1087	2.23591e-07	15.1075	2.23325e-07	15.1072	2.24755e-07	15.1074	2.30596e-07	15.1065	2.30304e-07	15.1073	2.30142e-07	15.1059	2.30691e-07
15.1706	2.13519e-07	15.1727	2.13892e-07	15.1807	2.14839e-07	15.1723	2.14334e-07	15.171	2.20808e-07	15.1761	2.22936e-07	15.1738	2.21219e-07	15.1725	2.22944e-07	15.1677	2.23389e-07	15.1702	2.23485e-07	15.1689	2.23227e-07	15.1686	2.24671e-07	15.1688	2.30596e-07	15.1679	2.30297e-07	15.1687	2.30134e-07	15.1674	2.30696e-07
15.232	2.13418e-07	15.2342	2.13798e-07	15.2422	2.14754e-07	15.2338	2.14247e-07	15.2324	2.20815e-07	15.2375	2.2293e-07	15.2353	2.2123e-07	15.2339	2.22937e-07	15.2292	2.23269e-07	15.2317	2.23387e-07	15.2304	2.23109e-07	15.2301	2.24581e-07	15.2302	2.306e-07	15.2293	2.30301e-07	15.2301	2.30137e-07	15.2288	2.30692e-07
15.2935	2.13324e-07	15.2956	2.13704e-07	15.3036	2.1466e-07	15.2953	2.14163e-07	15.2938	2.20812e-07	15.299	2.22938e-07	15.2967	2.21221e-07	15.2953	2.2294e-07	15.2906	2.23164e-07	15.2932	2.23292e-07	15.2919	2.23008e-07	15.2915	2.24508e-07	15.2917	2.30595e-07	15.2907	2.30295e-07	15.2915	2.30135e-07	15.2902	2.30698e-07
15.3549	2.1323e-07	15.3571	2.13612e-07	15.3651	2.1457e-07	15.3567	2.14072e-07	15.3552	2.2081e-07	15.3604	2.22939e-07	15.3581	2.21229e-07	15.3567	2.22939e-07	15.3521	2.23056e-07	15.3546	2.23205e-07	15.3533	2.22903e-07	15.353	2.2441e-07	15.3531	2.30595e-07	15.3521	2.30301e-07	15.3529	2.30144e-07	15.3516	2.30699e-07
15.4164	2.13143e-07	15.4186	2.13522e-07	15.4266	2.14495e-07	15.4182	2.13987e-07	15.4166	2.20814e-07	15.4218	2.22948e-07	15.4195	2.21226e-07	15.4181	2.22944e-07	15.4135	2.2295e-07	15.4161	2.23099e-07	15.4148	2.22795e-07	15.4145	2.24338e-07	15.4145	2.30596e-07	15.4136	2.30296e-07	15.4144	2.30135e-07	15.413	2.307e-07
15.4778	2.13048e-07	15.48	2.13432e-07	15.488	2.14404e-07	15.4797	2.13897e-07	15.478	2.20821e-07	15.4832	2.22942e-07	15.4809	2.21235e-07	15.4795	2.22944e-07	15.475	2.22854e-07	15.4776	2.23007e-07	15.4763	2.22694e-07	15.4759	2.24259e-07	15.4759	2.30604e-07	15.475	2.30303e-07	15.4758	2.30143e-07	15.4744	2.30699e-07
15.5393	2.12959e-07	15.5415	2.13339e-07	15.5495	2.14315e-07	15.5412	2.13812e-07	15.5395	2.20819e-07	15.5447	2.22948e-07	15.5423	2.21231e-07	15.541	2.22941e-07	15.5365	2.22739e-07	15.539	2.22912e-07	15.5377	2.22597e-07	15.5374	2.24184e-07	15.5374	2.30601e-07	15.5364	2.30294e-07	15.5372	2.30135e-07	15.5359	2.30688e-07
15.6007	2.12866e-07	15.6029	2.13253e-07	15.611	2.14225e-07	15.6026	2.13731e-07	15.6009	2.20827e-07	15.6061	2.22944e-07	15.6037	2.21241e-07	15.6024	2.22928e-07	15.5979	2.22635e-07	15.6005	2.2282e-07	15.5992	2.22486e-07	15.5988	2.24103e-07	15.5988	2.30606e-07	15.5978	2.30302e-07	15.5986	2.30144e-07	15.5973	2.30693e-07
15.6622	2.12775e-07	15.6644	2.13159e-07	15.6724	2.14127e-07	15.6641	2.13637e-07	15.6623	2.20818e-07	15.6675	2.22948e-07	15.6652	2.21236e-07	15.6638	2.22934e-07	15.6594	2.22521e-07	15.6619	2.22728e-07	15.6606	2.22381e-07	15.6602	2.24021e-07	15.6602	2.30597e-07	15.6592	2.30292e-07	15.66	2.3014e-07	15.6587	2.30688e-07
15.7236	2.12685e-07	15.7259	2.13073e-07	15.7339	2.14041e-07	15.7256	2.13548e-07	15.7237	2.20827e-07	15.7289	2.22948e-07	15.7266	2.2125e-07	15.7252	2.22935e-07	15.7209	2.22418e-07	15.7234	2.2264e-07	15.7221	2.22277e-07	15.7217	2.23943e-07	15.7216	2.30601e-07	15.7206	2.30301e-07	15.7214	2.30146e-07	15.7201	2.30697e-07
15.7851	2.12592e-07	15.7873	2.12982e-07	15.7953	2.13954e-07	15.787	2.13462e-07	15.7851	2.2082e-07	15.7904	2.22949e-07	15.788	2.21251e-07	15.7866	2.22928e-07	15.7823	2.22313e-07	15.7849	2.22533e-07	15.7836	2.22187e-07	15.7831	2.23869e-07	15.783	2.30601e-07	15.782	2.30302e-07	15.7828	2.3014e-07	15.7815	2.30703e-07
15.8465	2.12497e-07	15.8488	2.129e-07	15.8568	2.13865e-07	15.8485	2.13383e-07	15.8465	2.20827e-07	15.8518	2.22958e-07	15.8494	2.21248e-07	15.848	2.22933e-07	15.8438	2.22218e-07	15.8463	2.2245e-07	15.845	2.22091e-07	15.8446	2.23783e-07	15.8445	2.30613e-07	15.8435	2.30308e-07	15.8443	2.30142e-07	15.8429	2.30704e-07
15.9079	2.12407e-07	15.9102	2.12811e-07	15.9183	2.13779e-07	15.9099	2.13297e-07	15.9079	2.20822e-07	15.9132	2.22956e-07	15.9108	2.21255e-07	15.9094	2.22943e-07	15.9052	2.22111e-07	15.9078	2.22338e-07	15.9065	2.21999e-07	15.906	2.2371e-07	15.9059	2.30612e-07	15.9049	2.30303e-07	15.9057	2.30139e-07	15.9043	2.30697e-07
15.9694	2.12316e-07	15.9717	2.12723e-07	15.9797	2.13694e-07	15.9714	2.13214e-07	15.9693	2.20825e-07	15.9746	2.22958e-07	15.9723	2.21265e-07	15.9708	2.22941e-07	15.9667	2.2201e-07	15.9693	2.22259e-07	15.968	2.21886e-07	15.9675	2.23627e-07	15.9673	2.30614e-07	15.9663	2.30306e-07	15.9671	2.30143e-07	15.9657	2.30697e-07
16.0309	2.1223e-07	16.0332	2.12634e-07	16.0412	2.13614e-07	16.0328	2.13123e-07	16.0308	2.20818e-07	16.036	2.22953e-07	16.0337	2.21262e-07	16.0322	2.22956e-07	16.0281	2.219e-07	16.0308	2.22164e-07	16.0294	2.21791e-07	16.0289	2.23555e-07	16.0287	2.30616e-07	16.0277	2.30301e-07	16.0285	2.30139e-07	16.0271	2.30691e-07
16.0923	2.12139e-07	16.0946	2.12544e-07	16.1027	2.13522e-07	16.0943	2.13043e-07	16.0922	2.20832e-07	16.0974	2.22957e-07	16.0951	2.21262e-07	16.0936	2.22951e-07	16.0896	2.21795e-07	16.0922	2.2208e-07	16.0909	2.21681e-07	16.0904	2.23462e-07	16.0902	2.30612e-07	16.0892	2.30301e-07	16.0899	2.3014e-07	16.0885	2.30693e-07
16.1538	2.12052e-07	16.1561	2.12458e-07	16.1641	2.13439e-07	16.1557	2.12955e-07	16.1536	2.20824e-07	16.1589	2.22969e-07	16.1565	2.21268e-07	16.155	2.22954e-07	16.1511	2.21693e-07	16.1537	2.21983e-07	16.1523	2.21585e-07	16.1518	2.23395e-07	16.1516	2.30601e-07	16.1506	2.30304e-07	16.1513	2.30141e-07	16.15	2.3069e-07
16.2152	2.11963e-07	16.2176	2.12361e-07	16.2256	2.13353e-07	16.2172	2.12872e-07	16.215	2.20835e-07	16.2203	2.22962e-07	16.2179	2.21268e-07	16.2164	2.22964e-07	16.2125	2.21596e-07	16.2152	2.21897e-07	16.2138	2.21487e-07	16.2133	2.23311e-07	16.213	2.30618e-07	16.212	2.30305e-07	16.2127	2.30136e-07	16.2114	2.30698e-07
16.2767	2.11871e-07	16.2791	2.12283e-07	16.2871	2.13271e-07	16.2787	2.12785e-07	16.2764	2.20833e-07	16.2817	2.22968e-07	16.2793	2.21277e-07	16.2779	2.22966e-07	16.274	2.21489e-07	16.2767	2.21802e-07	16.2752	2.21396e-07	16.2748	2.2323e-07	16.2744	2.30602e-07	16.2734	2.30308e-07	16.2742	2.30139e-07	16.2728	2.30694e-07
16.3381	2.11772e-07	16.3405	2.12188e-07	16.3485	2.13177e-07	16.3401	2.127e-07	16.3378	2.20837e-07	16.3431	2.22958e-07	16.3407	2.21279e-07	16.3393	2.22965e-07	16.3354	2.2139e-07	16.3381	2.21721e-07	16.3367	2.2129e-07	16.3362	2.23154e-07	16.3358	2.30607e-07	16.3348	2.30296e-07	16.3356	2.30136e-07	16.3342	2.30694e-07
16.3996	2.11683e-07	16.402	2.12099e-07	16.41	2.13099e-07	16.4016	2.12614e-07	16.3992	2.20837e-07	16.4045	2.22969e-07	16.4021	2.21276e-07	16.4007	2.22963e-07	16.3969	2.21278e-07	16.3996	2.21614e-07	16.3982	2.21203e-07	16.3977	2.2309e-07	16.3972	2.30603e-07	16.3962	2.30297e-07	16.397	2.30137e-07	16.3956	2.30687e-07
16.461	2.11593e-07	16.4635	2.12012e-07	16.4714	2.13007e-07	16.4631	2.12534e-07	16.4606	2.20838e-07	16.466	2.22965e-07	16.4635	2.21278e-07	16.4621	2.22969e-07	16.4583	2.21188e-07	16.4611	2.21533e-07	16.4597	2.21098e-07	16.4591	2.22999e-07	16.4586	2.30605e-07	16.4577	2.30301e-07	16.4584	2.30139e-07	16.457	2.30686e-07
16.5225	2.11506e-07	16.525	2.11923e-07	16.5329	2.12922e-07	16.5246	2.12448e-07	16.522	2.20845e-07	16.5274	2.2297e-07	16.525	2.2129e-07	16.5235	2.22974e-07	16.5198	2.2108e-07	16.5225	2.2144e-07	16.5212	2.21006e-07	16.5206	2.22926e-07	16.52	2.30605e-07	16.5191	2.30298e-07	16.5198	2.30145e-07	16.5185	2.30678e-07
16.5839	2.11403e-07	16.5865	2.11839e-07	16.5943	2.12839e-07	16.586	2.12369e-07	16.5834	2.20849e-07	16.5888	2.22972e-07	16.5864	2.21289e-07	16.5849	2.22975e-07	16.5813	2.20992e-07	16.584	2.2136e-07	16.5826	2.20904e-07	16.582	2.22839e-07	16.5815	2.30606e-07	16.5805	2.30302e-07	16.5813	2.30139e-07	16.5799	2.30686e-07
16.6454	2.11325e-07	16.648	2.11762e-07	16.6558	2.12754e-07	16.6475	2.12274e-07	16.6449	2.20845e-07	16.6502	2.22979e-07	16.6478	2.21294e-07	16.6463	2.22975e-07	16.6427	2.20899e-07	16.6454	2.21266e-07	16.6441	2.20815e-07	16.6435	2.22763e-07	16.6429	2.30596e-07	16.6419	2.30307e-07	16.6426	2.3014e-07	16.6413	2.30671e-07
16.7068	2.11229e-07	16.7094	2.11672e-07	16.7173	2.12664e-07	16.7089	2.12203e-07	16.7063	2.20845e-07	16.7117	2.22973e-07	16.7092	2.21293e-07	16.7077	2.22983e-07	16.7042	2.20807e-07	16.7069	2.21179e-07	16.7055	2.2072e-07	16.7049	2.22692e-07	16.7043	2.30603e-07	16.7034	2.30304e-07	16.7041	2.3014e-07	16.7027	2.30674e-07
16.7683	2.11151e-07	16.7709	2.11594e-07	16.7787	2.12576e-07	16.7704	2.12116e-07	16.7677	2.20852e-07	16.7731	2.22986e-07	16.7706	2.21294e-07	16.7691	2.22981e-07	16.7656	2.20694e-07	16.7684	2.21086e-07	16.767	2.2063e-07	16.7663	2.2261e-07	16.7657	2.30598e-07	16.7648	2.30314e-07	16.7655	2.30143e-07	16.7641	2.30665e-07
16.8297	2.11048e-07	16.8324	2.11507e-07	16.8402	2.12491e-07	16.8318	2.12039e-07	16.8291	2.20843e-07	16.8345	2.22977e-07	16.8321	2.21298e-07	16.8305	2.22987e-07	16.8271	2.206e-07	16.8298	2.21004e-07	16.8285	2.20527e-07	16.8278	2.22528e-07	16.8271	2.30599e-07	16.8262	2.30302e-07	16.8269	2.30147e-07	16.8255	2.3066e-07
16.8912	2.10964e-07	16.8938	2.11422e-07	16.9017	2.1241e-07	16.8933	2.11941e-07	16.8905	2.20847e-07	16.8959	2.22988e-07	16.8935	2.21301e-07	16.892	2.22979e-07	16.8886	2.20497e-07	16.8913	2.20913e-07	16.8899	2.20436e-07	16.8893	2.22452e-07	16.8885	2.30586e-07	16.8876	2.30311e-07	16.8883	2.3014e-07	16.8869	2.30666e-07
16.9526	2.1087e-07	16.9553	2.11327e-07	16.9631	2.12327e-07	16.9548	2.11866e-07	16.9519	2.20847e-07	16.9573	2.22982e-07	16.9549	2.21295e-07	16.9534	2.22974e-07	16.95	2.20404e-07	16.9528	2.20825e-07	16.9514	2.2034e-07	16.9507	2.22382e-07	16.95	2.3059e-07	16.949	2.30306e-07	16.9497	2.30137e-07	16.9484	2.30668e-07
17.0141	2.10791e-07	17.0167	2.11252e-07	17.0246	2.12238e-07	17.0162	2.11781e-07	17.0133	2.20848e-07	17.0187	2.22992e-07	17.0163	2.21311e-07	17.0148	2.22976e-07	17.0115	2.20312e-07	17.0143	2.20733e-07	17.0128	2.20244e-07	17.0122	2.22305e-07	17.0114	2.30586e-07	17.0105	2.30314e-07	17.0111	2.30142e-07	17.0098	2.30662e-07
17.0755	2.10693e-07	17.0782	2.1116e-07	17.0861	2.12155e-07	17.0777	2.117e-07	17.0747	2.20848e-07	17.0801	2.22985e-07	17.0777	2.21313e-07	17.0762	2.22988e-07	17.0729	2.20224e-07	17.0757	2.20648e-07	17.0743	2.20152e-07	17.0736	2.22225e-07	17.0728	2.30592e-07	17.0719	2.30318e-07	17.0725	2.30141e-07	17.0712	2.30672e-07
17.137	2.10613e-07	17.1397	2.11077e-07	17.1475	2.12073e-07	17.1392	2.11612e-07	17.1361	2.20849e-07	17.1416	2.22991e-07	17.1391	2.21321e-07	17.1376	2.22989e-07	17.1344	2.20126e-07	17.1372	2.2056e-07	17.1358	2.20069e-07	17.1351	2.22155e-07	17.1342	2.30584e-07	17.1333	2.30312e-07	17.1339	2.30137e-07	17.1326	2.30662e-07
17.1984	2.10513e-07	17.2011	2.10984e-07	17.209	2.1198e-07	17.2007	2.11546e-07	17.1975	2.20851e-07	17.203	2.22992e-07	17.2006	2.21313e-07	17.199	2.22996e-07	17.1959	2.20037e-07	17.1987	2.20474e-07	17.1973	2.19962e-07	17.1965	2.22081e-07	17.1957	2.30587e-07	17.1947	2.303e-07	17.1954	2.30136e-07	17.194	2.30659e-07
17.2599	2.1043e-07	17.2626	2.10911e-07	17.2705	2.11905e-07	17.2621	2.11454e-07	17.2589	2.20856e-07	17.2644	2.22988e-07	17.262	2.21317e-07	17.2604	2.22993e-07	17.2573	2.19931e-07	17.2602	2.20385e-07	17.2587	2.19871e-07	17.258	2.21988e-07	17.2571	2.3058e-07	17.2561	2.30302e-07	17.2568	2.30142e-07	17.2554	2.30658e-07
17.3213	2.10333e-07	17.324	2.10816e-07	17.3319	2.11815e-07	17.3236	2.11375e-07	17.3204	2.20854e-07	17.3258	2.22997e-07	17.3234	2.2131e-07	17.3218	2.23007e-07	17.3188	2.19839e-07	17.3217	2.20315e-07	17.3202	2.19771e-07	17.3194	2.21919e-07	17.3185	2.30586e-07	17.3175	2.30294e-07	17.3182	2.30142e-07	17.3168	2.30664e-07
17.3828	2.10249e-07	17.3855	2.10733e-07	17.3934	2.11736e-07	17.3851	2.11289e-07	17.3818	2.20863e-07	17.3873	2.22997e-07	17.3848	2.2132e-07	17.3832	2.23008e-07	17.3803	2.19738e-07	17.3832	2.20227e-07	17.3817	2.19685e-07	17.3809	2.21843e-07	17.3799	2.30588e-07	17.3789	2.30312e-07	17.3796	2.30138e-07	17.3782	2.30658e-07
17.4442	2.10163e-07	17.447	2.10644e-07	17.4549	2.11647e-07	17.4465	2.11215e-07	17.4432	2.20857e-07	17.4487	2.22998e-07	17.4462	2.21315e-07	17.4446	2.23014e-07	17.4417	2.19656e-07	17.4446	2.20143e-07	17.4432	2.1959e-07	17.4424	2.21774e-07	17.4413	2.30584e-07	17.4404	2.30306e-07	17.441	2.30141e-07	17.4396	2.30655e-07
17.5057	2.10078e-07	17.5084	2.10568e-07	17.5163	2.11561e-07	17.508	2.11126e-07	17.5046	2.20852e-07	17.5101	2.23005e-07	17.5077	2.21328e-07	17.506	2.23013e-07	17.5032	2.1956e-07	17.5061	2.20059e-07	17.5047	2.19509e-07	17.5038	2.21694e-07	17.5028	2.30588e-07	17.5018	2.30298e-07	17.5024	2.30144e-07	17.501	2.30658e-07
17.5671	2.09982e-07	17.5699	2.10466e-07	17.5778	2.11477e-07	17.5695	2.11054e-07	17.566	2.2086e-07	17.5716	2.22994e-07	17.5691	2.21318e-07	17.5675	2.23023e-07	17.5646	2.1947e-07	17.5676	2.19971e-07	17.5662	2.19414e-07	17.5653	2.21641e-07	17.5642	2.30575e-07	17.5632	2.303e-07	17.5639	2.30137e-07	17.5625	2.30654e-07
17.6286	2.099e-07	17.6314	2.10396e-07	17.6393	2.11402e-07	17.6309	2.10965e-07	17.6274	2.20863e-07	17.633	2.23003e-07	17.6305	2.21322e-07	17.6289	2.23024e-07	17.6261	2.1938e-07	17.6291	2.19884e-07	17.6276	2.19324e-07	17.6268	2.2155e-07	17.6256	2.30581e-07	17.6246	2.30299e-07	17.6253	2.30145e-07	17.6239	2.30657e-07
17.69	2.09808e-07	17.6928	2.10304e-07	17.7007	2.11319e-07	17.6924	2.10889e-07	17.6888	2.20861e-07	17.6944	2.23003e-07	17.6919	2.2132e-07	17.6903	2.23025e-07	17.6876	2.19277e-07	17.6906	2.198e-07	17.6891	2.19229e-07	17.6882	2.21485e-07	17.687	2.30584e-07	17.686	2.30293e-07	17.6867	2.30141e-07	17.6853	2.30651e-07
17.7515	2.0972e-07	17.7543	2.10226e-07	17.7622	2.11238e-07	17.7539	2.10808e-07	17.7503	2.20865e-07	17.7558	2.23008e-07	17.7534	2.21328e-07	17.7517	2.23011e-07	17.749	2.19197e-07	17.7521	2.19713e-07	17.7506	2.19137e-07	17.7496	2.21406e-07	17.7485	2.3058e-07	17.7475	2.30304e-07	17.7481	2.30139e-07	17.7467	2.30638e-07
17.8129	2.09633e-07	17.8158	2.10138e-07	17.8237	2.11151e-07	17.8153	2.10734e-07	17.8117	2.20866e-07	17.8172	2.23002e-07	17.8148	2.2132e-07	17.8131	2.23016e-07	17.8105	2.19102e-07	17.8136	2.19629e-07	17.8121	2.19055e-07	17.8111	2.21336e-07	17.8099	2.30579e-07	17.8089	2.30279e-07	17.8095	2.30137e-07	17.8081	2.30643e-07
17.8744	2.09546e-07	17.8772	2.10056e-07	17.8851	2.11059e-07	17.8768	2.10646e-07	17.8731	2.20868e-07	17.8787	2.23009e-07	17.8762	2.21335e-07	17.8745	2.22998e-07	17.8719	2.1902e-07	17.8751	2.19541e-07	17.8735	2.1896e-07	17.8725	2.21259e-07	17.8713	2.30584e-07	17.8703	2.30298e-07	17.871	2.30137e-07	17.8695	2.3064e-07
17.9358	2.09451e-07	17.9387	2.09963e-07	17.9466	2.10987e-07	17.9383	2.10573e-07	17.9345	2.20867e-07	17.9401	2.23017e-07	17.9376	2.21323e-07	17.9359	2.23008e-07	17.9334	2.18919e-07	17.9365	2.19459e-07	17.935	2.18875e-07	17.934	2.21198e-07	17.9328	2.30575e-07	17.9317	2.30286e-07	17.9324	2.30134e-07	17.9309	2.30635e-07
17.9973	2.09365e-07	18.0001	2.09895e-07	18.0081	2.10908e-07	17.9997	2.10489e-07	17.9959	2.20871e-07	18.0015	2.23013e-07	17.999	2.21331e-07	17.9973	2.22998e-07	17.9949	2.18821e-07	17.998	2.19379e-07	17.9965	2.18772e-07	17.9955	2.21115e-07	17.9942	2.30572e-07	17.9931	2.3029e-07	17.9938	2.30138e-07	17.9924	2.30645e-07
18.0587	2.09274e-07	18.0616	2.09799e-07	18.0695	2.10826e-07	18.0612	2.10411e-07	18.0573	2.20864e-07	18.0629	2.23012e-07	18.0604	2.21326e-07	18.0587	2.22991e-07	18.0563	2.18733e-07	18.0595	2.19295e-07	18.0579	2.18684e-07	18.0569	2.21041e-07	18.0556	2.30571e-07	18.0545	2.30291e-07	18.0552	2.30133e-07	18.0538	2.3065e-07
18.1202	2.09193e-07	18.1231	2.09722e-07	18.131	2.10745e-07	18.1227	2.10325e-07	18.1187	2.20876e-07	18.1243	2.23014e-07	18.1218	2.21334e-07	18.1201	2.22987e-07	18.1178	2.18652e-07	18.121	2.19216e-07	18.1194	2.18594e-07	18.1184	2.20961e-07	18.117	2.30577e-07	18.1159	2.30291e-07	18.1166	2.30143e-07	18.1152	2.30644e-07
18.1816	2.09097e-07	18.1845	2.09638e-07	18.1925	2.1067e-07	18.1841	2.10251e-07	18.1801	2.20876e-07	18.1858	2.23015e-07	18.1833	2.21334e-07	18.1816	2.22996e-07	18.1793	2.18563e-07	18.1825	2.19127e-07	18.1809	2.18509e-07	18.1798	2.2089e-07	18.1784	2.30584e-07	18.1774	2.30289e-07	18.178	2.30136e-07	18.1766	2.30637e-07
18.2431	2.09022e-07	18.246	2.09561e-07	18.2539	2.10575e-07	18.2456	2.10176e-07	18.2416	2.20886e-07	18.2472	2.23007e-07	18.2447	2.21343e-07	18.243	2.22988e-07	18.2407	2.18477e-07	18.244	2.19052e-07	18.2423	2.18423e-07	18.2413	2.20808e-07	18.2398	2.30585e-07	18.2388	2.3029e-07	18.2395	2.30142e-07	18.238	2.3065e-07
18.3045	2.08932e-07	18.3075	2.09475e-07	18.3154	2.10503e-07	18.3071	2.10099e-07	18.303	2.20877e-07	18.3086	2.23009e-07	18.3061	2.21339e-07	18.3044	2.22984e-07	18.3022	2.1837e-07	18.3054	2.18963e-07	18.3038	2.18329e-07	18.3027	2.20739e-07	18.3013	2.30577e-07	18.3002	2.30277e-07	18.3009	2.30138e-07	18.2994	2.30638e-07
18.366	2.08839e-07	18.3689	2.09385e-07	18.3768	2.10416e-07	18.3685	2.10024e-07	18.3644	2.20879e-07	18.37	2.23017e-07	18.3675	2.21339e-07	18.3658	2.22981e-07	18.3637	2.18294e-07	18.3669	2.18888e-07	18.3653	2.18237e-07	18.3641	2.20665e-07	18.3627	2.30581e-07	18.3616	2.30286e-07	18.3623	2.30142e-07	18.3609	2.30644e-07
18.4274	2.08744e-07	18.4304	2.09306e-07	18.4383	2.10334e-07	18.43	2.0994e-07	18.4258	2.20873e-07	18.4315	2.23021e-07	18.4289	2.21332e-07	18.4272	2.22987e-07	18.4251	2.18193e-07	18.4284	2.18811e-07	18.4267	2.18153e-07	18.4256	2.20588e-07	18.4241	2.30574e-07	18.4231	2.30283e-07	18.4237	2.30145e-07	18.4222	2.30648e-07
18.4889	2.08662e-07	18.4918	2.09218e-07	18.4998	2.10252e-07	18.4915	2.09866e-07	18.4872	2.20888e-07	18.4929	2.23022e-07	18.4903	2.21339e-07	18.4886	2.22984e-07	18.4866	2.18111e-07	18.4898	2.18728e-07	18.4882	2.18062e-07	18.4871	2.20512e-07	18.4855	2.30574e-07	18.4845	2.30283e-07	18.4851	2.30143e-07	18.4837	2.30652e-07
18.5503	2.08579e-07	18.5533	2.09134e-07	18.5613	2.10173e-07	18.5529	2.09785e-07	18.5486	2.20879e-07	18.5543	2.23027e-07	18.5518	2.21343e-07	18.55	2.2299e-07	18.5481	2.18023e-07	18.5513	2.18643e-07	18.5497	2.17976e-07	18.5485	2.20438e-07	18.5469	2.3058e-07	18.5459	2.30292e-07	18.5465	2.30137e-07	18.5451	2.30644e-07
18.6118	2.08493e-07	18.6148	2.09055e-07	18.6227	2.10085e-07	18.6144	2.09708e-07	18.61	2.20888e-07	18.6157	2.23025e-07	18.6132	2.21347e-07	18.6114	2.22981e-07	18.6095	2.17931e-07	18.6127	2.18565e-07	18.6112	2.17891e-07	18.61	2.20361e-07	18.6084	2.30582e-07	18.6073	2.30297e-07	18.6079	2.30143e-07	18.6065	2.30651e-07
18.6733	2.08406e-07	18.6762	2.08968e-07	18.6842	2.10009e-07	18.6759	2.09641e-07	18.6714	2.20886e-07	18.6771	2.23032e-07	18.6746	2.21337e-07	18.6728	2.22979e-07	18.671	2.17841e-07	18.6742	2.1848e-07	18.6726	2.17808e-07	18.6714	2.20291e-07	18.6698	2.30592e-07	18.6687	2.30289e-07	18.6694	2.30141e-07	18.6679	2.30639e-07
18.7347	2.08318e-07	18.7377	2.08883e-07	18.7457	2.0992e-07	18.7373	2.09559e-07	18.7328	2.20897e-07	18.7385	2.23027e-07	18.736	2.21346e-07	18.7342	2.22967e-07	18.7325	2.17755e-07	18.7357	2.18402e-07	18.7341	2.17718e-07	18.7329	2.20212e-07	18.7312	2.3058e-07	18.7301	2.30294e-07	18.7308	2.30145e-07	18.7293	2.30646e-07
18.7962	2.08228e-07	18.7992	2.08804e-07	18.8071	2.09847e-07	18.7988	2.09478e-07	18.7943	2.20889e-07	18.7999	2.23031e-07	18.7974	2.21341e-07	18.7956	2.22979e-07	18.7939	2.17669e-07	18.7972	2.18318e-07	18.7955	2.17633e-07	18.7943	2.20142e-07	18.7926	2.30574e-07	18.7916	2.30289e-07	18.7922	2.30153e-07	18.7908	2.30638e-07
18.8576	2.0814e-07	18.8606	2.08715e-07	18.8686	2.09763e-07	18.8603	2.09402e-07	18.8557	2.20904e-07	18.8613	2.23027e-07	18.8588	2.21354e-07	18.8571	2.2297e-07	18.8554	2.17589e-07	18.8587	2.18246e-07	18.857	2.17542e-07	18.8558	2.20061e-07	18.854	2.30574e-07	18.8529	2.30286e-07	18.8536	2.3015e-07	18.8522	2.30643e-07
18.919	2.08051e-07	18.9221	2.08639e-07	18.9301	2.09686e-07	18.9217	2.09322e-07	18.9171	2.20906e-07	18.9228	2.23035e-07	18.9202	2.21355e-07	18.9185	2.22966e-07	18.9168	2.175e-07	18.9201	2.18158e-07	18.9185	2.17457e-07	18.9172	2.19996e-07	18.9154	2.30575e-07	18.9144	2.30293e-07	18.915	2.30141e-07	18.9136	2.30635e-07
18.9805	2.07967e-07	18.9836	2.08558e-07	18.9915	2.09593e-07	18.9832	2.09247e-07	18.9785	2.20904e-07	18.9842	2.23031e-07	18.9817	2.21353e-07	18.9799	2.22967e-07	18.9783	2.17405e-07	18.9816	2.18077e-07	18.9799	2.17375e-07	18.9787	2.19918e-07	18.9769	2.3058e-07	18.9758	2.30297e-07	18.9764	2.30151e-07	18.975	2.30647e-07
19.0419	2.07887e-07	19.0451	2.08482e-07	19.053	2.09521e-07	19.0447	2.09172e-07	19.0399	2.20897e-07	19.0456	2.23041e-07	19.0431	2.21348e-07	19.0413	2.22969e-07	19.0398	2.17317e-07	19.0431	2.17997e-07	19.0414	2.17292e-07	19.0402	2.19858e-07	19.0383	2.3057e-07	19.0372	2.30298e-07	19.0378	2.30141e-07	19.0364	2.30648e-07
19.1034	2.07794e-07	19.1066	2.08387e-07	19.1145	2.09429e-07	19.1061	2.09101e-07	19.1013	2.20906e-07	19.107	2.23037e-07	19.1045	2.21353e-07	19.1027	2.22964e-07	19.1012	2.17227e-07	19.1045	2.17919e-07	19.1029	2.172e-07	19.1016	2.19789e-07	19.0997	2.30582e-07	19.0987	2.30299e-07	19.0993	2.30144e-07	19.0978	2.30649e-07
19.1649	2.07711e-07	19.1681	2.08308e-07	19.176	2.09358e-07	19.1676	2.09027e-07	19.1627	2.20903e-07	19.1685	2.23036e-07	19.1659	2.21353e-07	19.1641	2.22963e-07	19.1627	2.17136e-07	19.166	2.17837e-07	19.1643	2.17118e-07	19.1631	2.19712e-07	19.1611	2.3058e-07	19.1601	2.30297e-07	19.1607	2.30145e-07	19.1593	2.30638e-07
19.2263	2.07616e-07	19.2295	2.08227e-07	19.2374	2.0926e-07	19.2291	2.08941e-07	19.2241	2.20908e-07	19.2299	2.23036e-07	19.2273	2.21352e-07	19.2255	2.22964e-07	19.2241	2.17065e-07	19.2275	2.17769e-07	19.2258	2.17036e-07	19.2245	2.19632e-07	19.2225	2.30582e-07	19.2215	2.30299e-07	19.2221	2.30145e-07	19.2206	2.30649e-07
19.2878	2.07533e-07	19.291	2.08151e-07	19.2989	2.09197e-07	19.2905	2.08872e-07	19.2855	2.20906e-07	19.2913	2.23042e-07	19.2888	2.21352e-07	19.2869	2.22972e-07	19.2856	2.16968e-07	19.2889	2.17684e-07	19.2873	2.1695e-07	19.286	2.19562e-07	19.284	2.30574e-07	19.2829	2.30299e-07	19.2836	2.30145e-07	19.2821	2.30641e-07
19.3492	2.0745e-07	19.3525	2.08062e-07	19.3604	2.09106e-07	19.352	2.08791e-07	19.3469	2.20919e-07	19.3527	2.2304e-07	19.3502	2.21359e-07	19.3483	2.22971e-07	19.3471	2.16887e-07	19.3504	2.17595e-07	19.3488	2.16857e-07	19.3474	2.19493e-07	19.3454	2.3059e-07	19.3443	2.30302e-07	19.345	2.30147e-07	19.3435	2.3064e-07
19.4107	2.11237e-07	19.4139	2.11836e-07	19.4218	2.12841e-07	19.4135	2.12541e-07	19.4083	2.20914e-07	19.4141	2.23047e-07	19.4116	2.21358e-07	19.4097	2.22971e-07	19.4085	2.20312e-07	19.4118	2.21038e-07	19.4103	2.20324e-07	19.4089	2.22802e-07	19.4068	2.3058e-07	19.4058	2.30299e-07	19.4064	2.30136e-07	19.4049	2.30639e-07
19.4721	2.11387e-07	19.4753	2.11982e-07	19.4833	2.12972e-07	19.4749	2.12686e-07	19.4698	2.20922e-07	19.4756	2.23046e-07	19.473	2.21367e-07	19.4711	2.22973e-07	19.4699	2.2043e-07	19.4733	2.2115e-07	19.4717	2.20434e-07	19.4703	2.22917e-07	19.4682	2.30587e-07	19.4672	2.30282e-07	19.4678	2.30145e-07	19.4663	2.30649e-07
19.5335	2.11461e-07	19.5367	2.12045e-07	19.5447	2.13036e-07	19.5363	2.12743e-07	19.5312	2.2093e-07	19.537	2.23051e-07	19.5344	2.21358e-07	19.5326	2.22975e-07	19.5313	2.20475e-07	19.5347	2.21192e-07	19.5331	2.20482e-07	19.5317	2.22956e-07	19.5297	2.30571e-07	19.5286	2.30283e-07	19.5293	2.3015e-07	19.5277	2.30643e-07
19.5949	2.11494e-07	19.5982	2.12072e-07	19.6061	2.13057e-07	19.5977	2.12768e-07	19.5926	2.20934e-07	19.5984	2.23048e-07	19.5958	2.21361e-07	19.594	2.22977e-07	19.5928	2.20495e-07	19.5961	2.2121e-07	19.5945	2.20495e-07	19.5931	2.22971e-07	19.5911	2.30577e-07	19.59	2.3029e-07	19.5907	2.3015e-07	19.5891	2.30649e-07
19.6563	2.11523e-07	19.6595	2.12098e-07	19.6675	2.13089e-07	19.6591	2.12792e-07	19.654	2.20936e-07	19.6598	2.23056e-07	19.6572	2.21362e-07	19.6554	2.22987e-07	19.6542	2.20502e-07	19.6575	2.21225e-07	19.6559	2.20513e-07	19.6545	2.22978e-07	19.6525	2.30573e-07	19.6514	2.30285e-07	19.6521	2.30147e-07	19.6505	2.30648e-07
19.7177	2.11542e-07	19.721	2.12121e-07	19.7289	2.13099e-07	19.7205	2.12817e-07	19.7154	2.20938e-07	19.7212	2.23052e-07	19.7187	2.21367e-07	19.7168	2.22982e-07	19.7156	2.20526e-07	19.7189	2.21236e-07	19.7174	2.20522e-07	19.7159	2.2298e-07	19.7139	2.3058e-07	19.7128	2.30291e-07	19.7135	2.30147e-07	19.7119	2.30652e-07
19.7791	2.11564e-07	19.7824	2.12148e-07	19.7903	2.13126e-07	19.7819	2.12823e-07	19.7768	2.20939e-07	19.7826	2.23058e-07	19.7801	2.21371e-07	19.7782	2.22983e-07	19.777	2.20529e-07	19.7803	2.2124e-07	19.7788	2.2054e-07	19.7773	2.22989e-07	19.7753	2.30578e-07	19.7742	2.30288e-07	19.7749	2.30146e-07	19.7734	2.30647e-07
19.8405	2.11585e-07	19.8438	2.12162e-07	19.8517	2.13143e-07	19.8433	2.12844e-07	19.8382	2.20935e-07	19.844	2.23047e-07	19.8415	2.21377e-07	19.8396	2.22982e-07	19.8384	2.20547e-07	19.8418	2.21252e-07	19.8402	2.20546e-07	19.8387	2.23e-07	19.8367	2.3059e-07	19.8357	2.30279e-07	19.8363	2.30151e-07	19.8348	2.30653e-07
19.9019	2.11595e-07	19.9052	2.12175e-07	19.9131	2.13163e-07	19.9047	2.12856e-07	19.8996	2.20937e-07	19.9055	2.23055e-07	19.9029	2.21374e-07	19.901	2.22979e-07	19.8998	2.20555e-07	19.9032	2.21269e-07	19.9016	2.20564e-07	19.9001	2.23011e-07	19.8981	2.30578e-07	19.8971	2.30282e-07	19.8977	2.30154e-07	19.8962	2.3064e-07
19.9633	2.11612e-07	19.9666	2.12195e-07	19.9745	2.13177e-07	19.9661	2.12875e-07	19.961	2.2094e-07	19.9669	2.23054e-07	19.9643	2.21377e-07	19.9624	2.22991e-07	19.9612	2.20566e-07	19.9646	2.21272e-07	19.963	2.20563e-07	19.9615	2.23019e-07	19.9596	2.30592e-07	19.9585	2.30279e-07	19.9592	2.3015e-07	19.9576	2.30652e-07
20.0247	2.11644e-07	20.028	2.12213e-07	20.0359	2.13193e-07	20.0275	2.12883e-07	20.0224	2.20942e-07	20.0283	2.23061e-07	20.0257	2.21377e-07	20.0238	2.22989e-07	20.0226	2.20576e-07	20.026	2.21288e-07	20.0244	2.2058e-07	20.0228	2.23021e-07	20.021	2.30577e-07	20.0199	2.30285e-07	20.0206	2.30143e-07	20.019	2.30648e-07
20.0861	2.11651e-07	20.0895	2.12217e-07	20.0973	2.13214e-07	20.0889	2.12899e-07	20.0838	2.20949e-07	20.0897	2.23057e-07	20.0872	2.21384e-07	20.0852	2.22989e-07	20.0841	2.20594e-07	20.0874	2.21291e-07	20.0857	2.20583e-07	20.0843	2.23034e-07	20.0824	2.30583e-07	20.0814	2.30282e-07	20.082	2.30138e-07	20.0804	2.30653e-07
20.1475	2.1168e-07	20.1509	2.12246e-07	20.1587	2.13227e-07	20.1503	2.12917e-07	20.1453	2.20944e-07	20.1512	2.23069e-07	20.1486	2.21385e-07	20.1467	2.2299e-07	20.1455	2.20595e-07	20.1487	2.21292e-07	20.1471	2.20602e-07	20.1457	2.23031e-07	20.1438	2.30584e-07	20.1428	2.30288e-07	20.1434	2.3014e-07	20.1419	2.30655e-07
20.2089	2.11687e-07	20.2123	2.1225e-07	20.2201	2.13236e-07	20.2117	2.12927e-07	20.2067	2.20947e-07	20.2126	2.23061e-07	20.21	2.2138e-07	20.2081	2.22984e-07	20.2068	2.20606e-07	20.2101	2.21304e-07	20.2085	2.20604e-07	20.2071	2.23038e-07	20.2052	2.3059e-07	20.2042	2.30275e-07	20.2048	2.30153e-07	20.2033	2.30659e-07
20.2703	2.11702e-07	20.2737	2.12267e-07	20.2814	2.13252e-07	20.2731	2.12937e-07	20.2681	2.20944e-07	20.274	2.23068e-07	20.2714	2.21385e-07	20.2695	2.22987e-07	20.2683	2.20607e-07	20.2716	2.21311e-07	20.27	2.20613e-07	20.2685	2.23035e-07	20.2666	2.30591e-07	20.2656	2.30276e-07	20.2662	2.30147e-07	20.2647	2.30659e-07
20.3317	2.11723e-07	20.3351	2.12274e-07	20.3429	2.13258e-07	20.3345	2.12947e-07	20.3295	2.2094e-07	20.3354	2.23066e-07	20.3328	2.21383e-07	20.3309	2.22989e-07	20.3297	2.20615e-07	20.333	2.21316e-07	20.3314	2.20618e-07	20.3299	2.23042e-07	20.3281	2.3059e-07	20.327	2.30272e-07	20.3276	2.3015e-07	20.3261	2.30658e-07
20.3931	2.11746e-07	20.3965	2.123e-07	20.4043	2.13273e-07	20.3959	2.12956e-07	20.3909	2.20949e-07	20.3968	2.23075e-07	20.3942	2.21393e-07	20.3923	2.22997e-07	20.3911	2.20619e-07	20.3944	2.21331e-07	20.3928	2.20634e-07	20.3913	2.23044e-07	20.3895	2.30577e-07	20.3884	2.30272e-07	20.3891	2.30146e-07	20.3875	2.30661e-07
20.4546	2.11749e-07	20.4579	2.12307e-07	20.4657	2.13289e-07	20.4573	2.12977e-07	20.4523	2.20957e-07	20.4582	2.23067e-07	20.4556	2.21391e-07	20.4537	2.23002e-07	20.4526	2.20628e-07	20.4558	2.21333e-07	20.4542	2.20633e-07	20.4527	2.23055e-07	20.4509	2.30581e-07	20.4499	2.3027e-07	20.4505	2.3014e-07	20.4489	2.30658e-07
20.516	2.11767e-07	20.5193	2.12329e-07	20.5271	2.13309e-07	20.5187	2.12986e-07	20.5137	2.20954e-07	20.5196	2.23076e-07	20.5171	2.21395e-07	20.5151	2.23003e-07	20.514	2.20637e-07	20.5172	2.21344e-07	20.5156	2.20651e-07	20.5141	2.23052e-07	20.5123	2.30569e-07	20.5113	2.30271e-07	20.5119	2.3015e-07	20.5103	2.30655e-07
20.5774	2.11781e-07	20.5807	2.12339e-07	20.5886	2.13314e-07	20.5801	2.13001e-07	20.5751	2.20954e-07	20.5811	2.23069e-07	20.5785	2.21394e-07	20.5766	2.23002e-07	20.5754	2.20643e-07	20.5786	2.21348e-07	20.577	2.20655e-07	20.5755	2.23059e-07	20.5738	2.30581e-07	20.5727	2.3027e-07	20.5733	2.30144e-07	20.5717	2.30657e-07
20.6388	2.1179e-07	20.6422	2.12353e-07	20.65	2.13332e-07	20.6415	2.13001e-07	20.6365	2.20949e-07	20.6425	2.23069e-07	20.6399	2.21404e-07	20.638	2.23001e-07	20.6368	2.20642e-07	20.64	2.21353e-07	20.6384	2.20663e-07	20.637	2.23062e-07	20.6351	2.30573e-07	20.6341	2.30273e-07	20.6347	2.30146e-07	20.6332	2.3067e-07
20.7002	2.11806e-07	20.7036	2.12361e-07	20.7114	2.13345e-07	20.7029	2.13027e-07	20.6979	2.20954e-07	20.7039	2.23067e-07	20.7013	2.21395e-07	20.6994	2.23007e-07	20.6982	2.20649e-07	20.7014	2.21353e-07	20.6998	2.20671e-07	20.6984	2.2306e-07	20.6966	2.30571e-07	20.6955	2.30273e-07	20.6961	2.30142e-07	20.6946	2.30671e-07
20.7616	2.11814e-07	20.765	2.12381e-07	20.7728	2.13355e-07	20.7643	2.13028e-07	20.7593	2.20949e-07	20.7653	2.23086e-07	20.7628	2.21407e-07	20.7608	2.23007e-07	20.7597	2.20647e-07	20.7628	2.21368e-07	20.7612	2.20672e-07	20.7598	2.23055e-07	20.758	2.30576e-07	20.7569	2.3028e-07	20.7575	2.30152e-07	20.756	2.30673e-07
20.8229	2.11834e-07	20.8264	2.12382e-07	20.8342	2.13368e-07	20.8257	2.13037e-07	20.8208	2.20962e-07	20.8268	2.23081e-07	20.8242	2.214e-07	20.8222	2.23015e-07	20.8211	2.20669e-07	20.8242	2.21372e-07	20.8226	2.20676e-07	20.8212	2.23067e-07	20.8194	2.30572e-07	20.8183	2.30274e-07	20.8189	2.30146e-07	20.8174	2.30668e-07
20.8844	2.1186e-07	20.8879	2.12399e-07	20.8957	2.13368e-07	20.8871	2.13046e-07	20.8822	2.20961e-07	20.8882	2.23075e-07	20.8856	2.21411e-07	20.8836	2.23003e-07	20.8825	2.20663e-07	20.8856	2.2138e-07	20.884	2.20693e-07	20.8826	2.23073e-07	20.8808	2.30565e-07	20.8798	2.30282e-07	20.8803	2.30151e-07	20.8788	2.30674e-07
20.9458	2.11864e-07	20.9493	2.12411e-07	20.9571	2.13383e-07	20.9485	2.13062e-07	20.9436	2.20955e-07	20.9496	2.23083e-07	20.947	2.21404e-07	20.945	2.23015e-07	20.9439	2.20668e-07	20.947	2.21382e-07	20.9454	2.20681e-07	20.944	2.23086e-07	20.9422	2.30579e-07	20.9412	2.30272e-07	20.9418	2.30139e-07	20.9402	2.30661e-07
21.0072	2.11866e-07	21.0107	2.12425e-07	21.0185	2.13387e-07	21.0099	2.1307e-07	21.005	2.2096e-07	21.011	2.23084e-07	21.0084	2.21409e-07	21.0064	2.23008e-07	21.0053	2.2067e-07	21.0084	2.2139e-07	21.0069	2.20687e-07	21.0054	2.23085e-07	21.0037	2.30578e-07	21.0026	2.30277e-07	21.0032	2.30147e-07	21.0017	2.30671e-07
21.0686	2.11882e-07	21.0721	2.12426e-07	21.0799	2.13396e-07	21.0713	2.1308e-07	21.0664	2.20962e-07	21.0724	2.23089e-07	21.0698	2.21407e-07	21.0678	2.2301e-07	21.0667	2.20678e-07	21.0699	2.21391e-07	21.0683	2.20692e-07	21.0668	2.23101e-07	21.0651	2.30574e-07	21.064	2.30275e-07	21.0646	2.30143e-07	21.0631	2.3067e-07
21.13	2.11895e-07	21.1335	2.12444e-07	21.1413	2.1341e-07	21.1327	2.1309e-07	21.1278	2.20969e-07	21.1338	2.23089e-07	21.1312	2.21413e-07	21.1293	2.23004e-07	21.1281	2.20684e-07	21.1313	2.21397e-07	21.1297	2.207e-07	21.1283	2.23099e-07	21.1265	2.30575e-07	21.1254	2.30287e-07	21.126	2.3015e-07	21.1245	2.30682e-07
21.1914	2.11895e-07	21.195	2.12448e-07	21.2028	2.13427e-07	21.1941	2.131e-07	21.1892	2.20971e-07	21.1953	2.23084e-07	21.1926	2.21411e-07	21.1907	2.23019e-07	21.1896	2.2069e-07	21.1927	2.214e-07	21.1911	2.20711e-07	21.1897	2.23105e-07	21.1879	2.30569e-07	21.1868	2.30278e-07	21.1875	2.30143e-07	21.1859	2.30677e-07
21.2528	2.11915e-07	21.2564	2.12467e-07	21.2642	2.13434e-07	21.2555	2.13104e-07	21.2507	2.20976e-07	21.2567	2.2308e-07	21.2541	2.2142e-07	21.2521	2.23009e-07	21.251	2.20693e-07	21.2541	2.21411e-07	21.2525	2.20717e-07	21.2511	2.23106e-07	21.2494	2.30568e-07	21.2483	2.30284e-07	21.2489	2.30145e-07	21.2473	2.30676e-07
21.3142	2.11934e-07	21.3178	2.12476e-07	21.3256	2.13442e-07	21.317	2.13114e-07	21.312	2.2097e-07	21.3181	2.23087e-07	21.3155	2.21406e-07	21.3135	2.2302e-07	21.3124	2.20699e-07	21.3155	2.21415e-07	21.3139	2.20721e-07	21.3125	2.23117e-07	21.3108	2.30579e-07	21.3097	2.30276e-07	21.3103	2.30138e-07	21.3087	2.30667e-07
21.3756	2.11941e-07	21.3792	2.12491e-07	21.387	2.13447e-07	21.3784	2.13126e-07	21.3734	2.20974e-07	21.3795	2.23087e-07	21.3769	2.2141e-07	21.3749	2.23024e-07	21.3738	2.20704e-07	21.3769	2.21421e-07	21.3754	2.20731e-07	21.3739	2.23117e-07	21.3722	2.30569e-07	21.3711	2.30279e-07	21.3717	2.30152e-07	21.3701	2.30679e-07
21.437	2.1195e-07	21.4406	2.12502e-07	21.4484	2.13469e-07	21.4398	2.13143e-07	21.4349	2.20969e-07	21.4409	2.23089e-07	21.4383	2.21413e-07	21.4363	2.23028e-07	21.4352	2.20704e-07	21.4383	2.21418e-07	21.4368	2.20728e-07	21.4353	2.23133e-07	21.4336	2.30564e-07	21.4325	2.30273e-07	21.4331	2.30146e-07	21.4316	2.3068e-07
21.4984	2.11958e-07	21.502	2.1251e-07	21.5099	2.1347e-07	21.5012	2.1314e-07	21.4962	2.20979e-07	21.5023	2.23095e-07	21.4997	2.21416e-07	21.4977	2.23029e-07	21.4967	2.20714e-07	21.4998	2.2143e-07	21.4982	2.20734e-07	21.4967	2.23126e-07	21.495	2.30558e-07	21.4939	2.3028e-07	21.4945	2.30153e-07	21.493	2.30683e-07
21.5599	2.11971e-07	21.5634	2.12523e-07	21.5713	2.1349e-07	21.5626	2.13149e-07	21.5577	2.20979e-07	21.5638	2.23103e-07	21.5612	2.21417e-07	21.5591	2.23041e-07	21.5581	2.20706e-07	21.5612	2.21431e-07	21.5596	2.20738e-07	21.5582	2.23131e-07	21.5564	2.30561e-07	21.5553	2.30273e-07	21.5559	2.3015e-07	21.5544	2.30684e-07
21.6213	2.11983e-07	21.6249	2.12531e-07	21.6327	2.13492e-07	21.624	2.13157e-07	21.6191	2.20984e-07	21.6252	2.23096e-07	21.6226	2.21433e-07	21.6206	2.23036e-07	21.6195	2.20715e-07	21.6226	2.21434e-07	21.621	2.20747e-07	21.6196	2.23138e-07	21.6178	2.30563e-07	21.6167	2.30271e-07	21.6174	2.30148e-07	21.6158	2.30682e-07
21.6827	2.1199e-07	21.6863	2.1254e-07	21.6941	2.13498e-07	21.6854	2.13168e-07	21.6805	2.20977e-07	21.6866	2.23104e-07	21.684	2.21417e-07	21.682	2.23046e-07	21.6809	2.20715e-07	21.684	2.21433e-07	21.6824	2.20755e-07	21.681	2.23141e-07	21.6793	2.30559e-07	21.6782	2.30273e-07	21.6788	2.30144e-07	21.6772	2.30671e-07
21.7441	2.11999e-07	21.7477	2.12564e-07	21.7555	2.13504e-07	21.7468	2.13173e-07	21.7419	2.2098e-07	21.7481	2.23099e-07	21.7454	2.21424e-07	21.7434	2.23046e-07	21.7423	2.20718e-07	21.7454	2.21445e-07	21.7438	2.20759e-07	21.7424	2.23142e-07	21.7407	2.30557e-07	21.7396	2.30273e-07	21.7402	2.30153e-07	21.7386	2.3068e-07
21.8055	2.12004e-07	21.8091	2.12564e-07	21.817	2.13508e-07	21.8082	2.13191e-07	21.8033	2.20983e-07	21.8095	2.23113e-07	21.8068	2.21431e-07	21.8048	2.23053e-07	21.8038	2.2071e-07	21.8068	2.21446e-07	21.8053	2.2076e-07	21.8038	2.2315e-07	21.8021	2.30553e-07	21.801	2.30282e-07	21.8016	2.3015e-07	21.8001	2.30693e-07
21.8669	2.12011e-07	21.8706	2.12574e-07	21.8784	2.13512e-07	21.8697	2.13192e-07	21.8647	2.20987e-07	21.8709	2.23108e-07	21.8682	2.21429e-07	21.8662	2.23052e-07	21.8652	2.20721e-07	21.8682	2.21459e-07	21.8667	2.20769e-07	21.8652	2.23143e-07	21.8635	2.30559e-07	21.8624	2.30283e-07	21.8631	2.30154e-07	21.8615	2.30696e-07
21.9283	2.12027e-07	21.932	2.1258e-07	21.9398	2.1353e-07	21.9311	2.13201e-07	21.9261	2.20987e-07	21.9323	2.23108e-07	21.9296	2.21428e-07	21.9276	2.23056e-07	21.9266	2.20716e-07	21.9297	2.21459e-07	21.9281	2.20772e-07	21.9266	2.23144e-07	21.925	2.30558e-07	21.9238	2.30285e-07	21.9245	2.30148e-07	21.9229	2.30686e-07
21.9897	2.12039e-07	21.9934	2.12591e-07	22.0012	2.13534e-07	21.9925	2.13202e-07	21.9876	2.2099e-07	21.9937	2.23106e-07	21.991	2.2144e-07	21.989	2.23049e-07	21.988	2.20732e-07	21.9911	2.21469e-07	21.9895	2.20771e-07	21.988	2.23143e-07	21.9864	2.30558e-07	21.9852	2.30292e-07	21.9859	2.30156e-07	21.9843	2.30693e-07
22.0511	2.12045e-07	22.0548	2.12598e-07	22.0626	2.13542e-07	22.0539	2.13215e-07	22.049	2.20983e-07	22.0552	2.23113e-07	22.0524	2.21436e-07	22.0504	2.23045e-07	22.0494	2.20729e-07	22.0525	2.21463e-07	22.0509	2.20784e-07	22.0494	2.2315e-07	22.0478	2.30554e-07	22.0467	2.30285e-07	22.0473	2.30153e-07	22.0457	2.30686e-07
22.1125	2.12053e-07	22.1162	2.1261e-07	22.1241	2.13547e-07	22.1153	2.13227e-07	22.1104	2.20993e-07	22.1166	2.23106e-07	22.1139	2.21433e-07	22.1118	2.2305e-07	22.1109	2.20739e-07	22.1139	2.21472e-07	22.1123	2.20786e-07	22.1108	2.23158e-07	22.1092	2.3057e-07	22.1081	2.30286e-07	22.1087	2.30158e-07	22.1071	2.3069e-07
22.174	2.1206e-07	22.1776	2.12616e-07	22.1855	2.13556e-07	22.1767	2.13235e-07	22.1718	2.20992e-07	22.178	2.23108e-07	22.1753	2.21429e-07	22.1733	2.23051e-07	22.1723	2.20745e-07	22.1753	2.21474e-07	22.1738	2.20793e-07	22.1723	2.23159e-07	22.1706	2.30564e-07	22.1695	2.30289e-07	22.1701	2.30158e-07	22.1685	2.30688e-07
22.2354	2.12068e-07	22.2391	2.12632e-07	22.2469	2.13559e-07	22.2381	2.13237e-07	22.2332	2.21001e-07	22.2394	2.2311e-07	22.2367	2.21435e-07	22.2347	2.23053e-07	22.2337	2.20741e-07	22.2367	2.21483e-07	22.2352	2.20785e-07	22.2337	2.23158e-07	22.2321	2.30566e-07	22.2309	2.3029e-07	22.2315	2.30165e-07	22.2299	2.30695e-07
22.2967	2.12082e-07	22.3005	2.12646e-07	22.3083	2.13573e-07	22.2995	2.13244e-07	22.2946	2.21003e-07	22.3008	2.23116e-07	22.2981	2.21434e-07	22.2961	2.23058e-07	22.2951	2.2074e-07	22.2981	2.21486e-07	22.2966	2.20797e-07	22.2951	2.23165e-07	22.2935	2.30563e-07	22.2923	2.30299e-07	22.2929	2.30158e-07	22.2914	2.3068e-07
22.3582	2.12086e-07	22.3619	2.12654e-07	22.3697	2.13586e-07	22.3609	2.13253e-07	22.356	2.20998e-07	22.3622	2.23115e-07	22.3595	2.21445e-07	22.3575	2.2306e-07	22.3565	2.20743e-07	22.3595	2.21493e-07	22.358	2.20792e-07	22.3565	2.23161e-07	22.3549	2.30559e-07	22.3538	2.30299e-07	22.3544	2.30158e-07	22.3528	2.30688e-07
22.4196	2.12099e-07	22.4233	2.12674e-07	22.4311	2.13592e-07	22.4223	2.13261e-07	22.4174	2.20993e-07	22.4237	2.23112e-07	22.421	2.21447e-07	22.4189	2.2306e-07	22.4179	2.20744e-07	22.421	2.21488e-07	22.4194	2.2081e-07	22.4179	2.2317e-07	22.4163	2.30561e-07	22.4152	2.30295e-07	22.4158	2.3015e-07	22.4142	2.30674e-07
22.481	2.12108e-07	22.4847	2.12671e-07	22.4925	2.13592e-07	22.4838	2.13271e-07	22.4788	2.21005e-07	22.4851	2.23116e-07	22.4824	2.21443e-07	22.4803	2.23059e-07	22.4793	2.20749e-07	22.4824	2.21496e-07	22.4808	2.20806e-07	22.4793	2.23172e-07	22.4777	2.30568e-07	22.4766	2.30289e-07	22.4772	2.30157e-07	22.4756	2.30687e-07
22.5424	2.12119e-07	22.5462	2.12685e-07	22.554	2.13604e-07	22.5452	2.13278e-07	22.5402	2.21004e-07	22.5465	2.23119e-07	22.5438	2.21448e-07	22.5417	2.23057e-07	22.5408	2.20749e-07	22.5438	2.21493e-07	22.5422	2.20809e-07	22.5407	2.23168e-07	22.5391	2.30564e-07	22.538	2.30296e-07	22.5386	2.30158e-07	22.5371	2.30688e-07
22.6038	2.12125e-07	22.6076	2.12687e-07	22.6154	2.13618e-07	22.6066	2.13288e-07	22.6016	2.21007e-07	22.6079	2.23118e-07	22.6052	2.21454e-07	22.6031	2.23058e-07	22.6022	2.20766e-07	22.6052	2.21501e-07	22.6036	2.20814e-07	22.6021	2.23184e-07	22.6005	2.3056e-07	22.5995	2.30295e-07	22.6	2.30166e-07	22.5985	2.30698e-07
22.6652	2.12136e-07	22.669	2.12694e-07	22.6768	2.13626e-07	22.668	2.13293e-07	22.663	2.21011e-07	22.6693	2.23132e-07	22.6666	2.21459e-07	22.6645	2.23051e-07	22.6636	2.20766e-07	22.6666	2.21503e-07	22.6651	2.20827e-07	22.6635	2.23172e-07	22.662	2.30557e-07	22.6609	2.30309e-07	22.6615	2.3016e-07	22.6599	2.30686e-07
22.7266	2.12138e-07	22.7304	2.12706e-07	22.7382	2.13637e-07	22.7294	2.13303e-07	22.7245	2.21019e-07	22.7307	2.23125e-07	22.728	2.21463e-07	22.7259	2.2306e-07	22.725	2.20774e-07	22.728	2.21515e-07	22.7265	2.20826e-07	22.7249	2.23168e-07	22.7234	2.30557e-07	22.7223	2.30302e-07	22.7229	2.30163e-07	22.7213	2.30696e-07
22.788	2.1215e-07	22.7919	2.12721e-07	22.7996	2.13651e-07	22.7908	2.13306e-07	22.7859	2.21007e-07	22.7921	2.23127e-07	22.7894	2.21466e-07	22.7873	2.23057e-07	22.7864	2.20778e-07	22.7894	2.21508e-07	22.7879	2.20841e-07	22.7863	2.23164e-07	22.7848	2.30557e-07	22.7837	2.30313e-07	22.7843	2.30165e-07	22.7827	2.30686e-07
22.8494	2.1215e-07	22.8533	2.12718e-07	22.861	2.1365e-07	22.8523	2.1332e-07	22.8473	2.21014e-07	22.8536	2.23129e-07	22.8509	2.21462e-07	22.8487	2.23052e-07	22.8479	2.20777e-07	22.8509	2.21519e-07	22.8494	2.20839e-07	22.8478	2.23179e-07	22.8462	2.30558e-07	22.8451	2.30301e-07	22.8457	2.30161e-07	22.8441	2.30693e-07
22.9109	2.1216e-07	22.9147	2.12734e-07	22.9225	2.13673e-07	22.9137	2.13323e-07	22.9087	2.21009e-07	22.915	2.23127e-07	22.9123	2.2145e-07	22.9102	2.23055e-07	22.9093	2.20785e-07	22.9123	2.21516e-07	22.9108	2.20843e-07	22.9092	2.23177e-07	22.9076	2.30564e-07	22.9065	2.30306e-07	22.9072	2.30165e-07	22.9055	2.3069e-07
22.9723	2.12163e-07	22.9761	2.1274e-07	22.9839	2.13671e-07	22.9751	2.13332e-07	22.9701	2.21013e-07	22.9764	2.23128e-07	22.9737	2.21457e-07	22.9716	2.23058e-07	22.9707	2.2079e-07	22.9737	2.21531e-07	22.9722	2.20846e-07	22.9706	2.23181e-07	22.969	2.30568e-07	22.9679	2.30303e-07	22.9686	2.30161e-07	22.967	2.30698e-07
23.0337	2.12185e-07	23.0375	2.12756e-07	23.0453	2.13689e-07	23.0365	2.1334e-07	23.0315	2.21013e-07	23.0378	2.23146e-07	23.0351	2.21467e-07	23.033	2.23057e-07	23.0321	2.20792e-07	23.0351	2.21534e-07	23.0336	2.20853e-07	23.032	2.23182e-07	23.0305	2.30559e-07	23.0293	2.30308e-07	23.03	2.30165e-07	23.0283	2.30693e-07
23.0951	2.12188e-07	23.0989	2.12758e-07	23.1067	2.13699e-07	23.0979	2.1335e-07	23.0929	2.21018e-07	23.0992	2.23135e-07	23.0965	2.21456e-07	23.0944	2.23058e-07	23.0935	2.20791e-07	23.0965	2.21542e-07	23.095	2.20854e-07	23.0934	2.23185e-07	23.0919	2.30561e-07	23.0908	2.30306e-07	23.0914	2.30169e-07	23.0898	2.30693e-07
23.1565	2.12197e-07	23.1604	2.12778e-07	23.1682	2.13714e-07	23.1593	2.13353e-07	23.1543	2.21021e-07	23.1606	2.23135e-07	23.158	2.21459e-07	23.1558	2.23061e-07	23.1549	2.208e-07	23.1579	2.21536e-07	23.1564	2.20858e-07	23.1548	2.23179e-07	23.1533	2.30555e-07	23.1522	2.30316e-07	23.1528	2.30164e-07	23.1512	2.30692e-07
23.2179	2.12199e-07	23.2218	2.12783e-07	23.2296	2.13713e-07	23.2207	2.13371e-07	23.2157	2.21025e-07	23.2221	2.23131e-07	23.2194	2.21455e-07	23.2172	2.2306e-07	23.2163	2.20806e-07	23.2194	2.21549e-07	23.2178	2.20867e-07	23.2162	2.23189e-07	23.2147	2.30565e-07	23.2136	2.30301e-07	23.2142	2.30158e-07	23.2126	2.30698e-07
23.2793	2.12214e-07	23.2832	2.12793e-07	23.291	2.13724e-07	23.2822	2.13373e-07	23.2771	2.21025e-07	23.2835	2.2314e-07	23.2808	2.21461e-07	23.2786	2.23064e-07	23.2778	2.20803e-07	23.2808	2.21545e-07	23.2793	2.20875e-07	23.2776	2.23192e-07	23.2761	2.30561e-07	23.275	2.30313e-07	23.2757	2.30163e-07	23.274	2.30693e-07
23.3407	2.12214e-07	23.3446	2.12793e-07	23.3524	2.13721e-07	23.3436	2.13386e-07	23.3385	2.21038e-07	23.3449	2.23135e-07	23.3422	2.21452e-07	23.34	2.23066e-07	23.3392	2.20811e-07	23.3422	2.21555e-07	23.3407	2.2087e-07	23.339	2.23192e-07	23.3376	2.3056e-07	23.3364	2.3031e-07	23.3371	2.30172e-07	23.3354	2.30707e-07
23.4021	2.12223e-07	23.406	2.12808e-07	23.4138	2.13735e-07	23.4049	2.13385e-07	23.3999	2.21036e-07	23.4063	2.23137e-07	23.4036	2.21463e-07	23.4015	2.23065e-07	23.4006	2.20812e-07	23.4036	2.21549e-07	23.4021	2.20872e-07	23.4004	2.23193e-07	23.399	2.3056e-07	23.3979	2.30317e-07	23.3985	2.30176e-07	23.3969	2.30708e-07
23.4635	2.12236e-07	23.4674	2.12813e-07	23.4753	2.13738e-07	23.4664	2.13393e-07	23.4613	2.21045e-07	23.4678	2.23141e-07	23.4651	2.21461e-07	23.4629	2.23079e-07	23.462	2.20822e-07	23.465	2.21556e-07	23.4635	2.20882e-07	23.4618	2.2319e-07	23.4604	2.30563e-07	23.4593	2.30313e-07	23.4599	2.30158e-07	23.4583	2.30706e-07
23.5249	2.1225e-07	23.5289	2.12829e-07	23.5367	2.13747e-07	23.5278	2.13399e-07	23.5227	2.21041e-07	23.5292	2.23143e-07	23.5265	2.21468e-07	23.5243	2.2307e-07	23.5235	2.20823e-07	23.5265	2.2156e-07	23.5249	2.20883e-07	23.5233	2.23193e-07	23.5218	2.30556e-07	23.5207	2.3032e-07	23.5213	2.30172e-07	23.5197	2.30701e-07
23.5864	2.12255e-07	23.5903	2.12836e-07	23.5981	2.13749e-07	23.5892	2.13409e-07	23.5841	2.21042e-07	23.5906	2.23141e-07	23.5879	2.21465e-07	23.5857	2.23073e-07	23.5849	2.20833e-07	23.5879	2.21573e-07	23.5863	2.20885e-07	23.5847	2.23201e-07	23.5832	2.30561e-07	23.5821	2.30315e-07	23.5828	2.30162e-07	23.5811	2.307e-07
23.6478	2.12262e-07	23.6517	2.12843e-07	23.6595	2.13752e-07	23.6506	2.13427e-07	23.6456	2.21045e-07	23.652	2.23144e-07	23.6493	2.21464e-07	23.6471	2.23067e-07	23.6463	2.20834e-07	23.6493	2.21562e-07	23.6477	2.20893e-07	23.6461	2.23194e-07	23.6447	2.30554e-07	23.6435	2.30318e-07	23.6442	2.30169e-07	23.6425	2.30693e-07
23.7092	2.12265e-07	23.7131	2.12848e-07	23.7209	2.13764e-07	23.712	2.13424e-07	23.707	2.2105e-07	23.7134	2.23145e-07	23.7107	2.21462e-07	23.7085	2.23068e-07	23.7077	2.2084e-07	23.7107	2.21567e-07	23.7092	2.2089e-07	23.7075	2.23201e-07	23.7061	2.30563e-07	23.705	2.30319e-07	23.7056	2.30169e-07	23.7039	2.30694e-07
23.7706	2.12273e-07	23.7745	2.1286e-07	23.7823	2.13768e-07	23.7734	2.13433e-07	23.7684	2.21047e-07	23.7749	2.23154e-07	23.7721	2.21465e-07	23.7699	2.23075e-07	23.7691	2.20836e-07	23.7721	2.21574e-07	23.7706	2.20898e-07	23.7689	2.23201e-07	23.7675	2.30558e-07	23.7664	2.30317e-07	23.767	2.30179e-07	23.7653	2.30699e-07
23.832	2.12283e-07	23.836	2.12867e-07	23.8437	2.13775e-07	23.8348	2.13445e-07	23.8298	2.21048e-07	23.8363	2.23156e-07	23.8335	2.21465e-07	23.8313	2.23088e-07	23.8305	2.20844e-07	23.8335	2.21583e-07	23.832	2.20905e-07	23.8303	2.23203e-07	23.8289	2.30563e-07	23.8278	2.30321e-07	23.8284	2.30164e-07	23.8267	2.30698e-07
23.8934	2.12291e-07	23.8974	2.12881e-07	23.9051	2.13789e-07	23.8962	2.13444e-07	23.8912	2.2105e-07	23.8977	2.23154e-07	23.8949	2.21474e-07	23.8927	2.23084e-07	23.892	2.20842e-07	23.8949	2.21583e-07	23.8934	2.20908e-07	23.8917	2.23199e-07	23.8903	2.30565e-07	23.8892	2.30323e-07	23.8898	2.30177e-07	23.8881	2.30687e-07
23.9548	2.12297e-07	23.9588	2.12879e-07	23.9666	2.13793e-07	23.9576	2.13457e-07	23.9526	2.21046e-07	23.9591	2.23144e-07	23.9563	2.21472e-07	23.9541	2.23091e-07	23.9534	2.20862e-07	23.9563	2.21583e-07	23.9548	2.20909e-07	23.9531	2.23204e-07	23.9518	2.30574e-07	23.9506	2.30321e-07	23.9513	2.30167e-07	23.9495	2.30688e-07
24.0162	2.12307e-07	24.0202	2.1289e-07	24.028	2.13796e-07	24.0191	2.13463e-07	24.014	2.21051e-07	24.0205	2.23154e-07	24.0178	2.21475e-07	24.0155	2.23086e-07	24.0148	2.20858e-07	24.0177	2.21581e-07	24.0162	2.20916e-07	24.0145	2.23203e-07	24.0131	2.30563e-07	24.0121	2.30327e-07	24.0127	2.30173e-07	24.0109	2.30682e-07
24.0776	2.1231e-07	24.0816	2.1289e-07	24.0894	2.13804e-07	24.0805	2.13476e-07	24.0754	2.21055e-07	24.0819	2.23148e-07	24.0792	2.21467e-07	24.0769	2.23092e-07	24.0762	2.20857e-07	24.0791	2.21574e-07	24.0776	2.20924e-07	24.0759	2.23203e-07	24.0745	2.3057e-07	24.0735	2.3032e-07	24.0741	2.30166e-07	24.0724	2.30679e-07
24.139	2.12318e-07	24.143	2.129e-07	24.1508	2.13808e-07	24.1419	2.13475e-07	24.1368	2.21063e-07	24.1434	2.23151e-07	24.1406	2.21471e-07	24.1383	2.23094e-07	24.1377	2.20862e-07	24.1405	2.21585e-07	24.139	2.20931e-07	24.1374	2.23193e-07	24.136	2.30557e-07	24.1349	2.30326e-07	24.1355	2.3018e-07	24.1338	2.30692e-07
24.2004	2.12318e-07	24.2045	2.12906e-07	24.2123	2.13823e-07	24.2033	2.13483e-07	24.1982	2.21063e-07	24.2048	2.23155e-07	24.202	2.21471e-07	24.1997	2.23104e-07	24.1991	2.20867e-07	24.202	2.2159e-07	24.2005	2.20925e-07	24.1988	2.23206e-07	24.1973	2.30568e-07	24.1963	2.30324e-07	24.1969	2.3017e-07	24.1952	2.30696e-07
24.2618	2.1233e-07	24.2659	2.12923e-07	24.2737	2.13827e-07	24.2647	2.13479e-07	24.2597	2.21064e-07	24.2662	2.2316e-07	24.2634	2.2147e-07	24.2612	2.23107e-07	24.2605	2.20868e-07	24.2634	2.21597e-07	24.2619	2.2093e-07	24.2602	2.23196e-07	24.2587	2.30565e-07	24.2577	2.30328e-07	24.2584	2.30172e-07	24.2566	2.30691e-07
24.3233	2.12332e-07	24.3273	2.12931e-07	24.3351	2.13831e-07	24.3261	2.13499e-07	24.3211	2.21065e-07	24.3276	2.23165e-07	24.3248	2.21468e-07	24.3226	2.23112e-07	24.3219	2.20878e-07	24.3248	2.21598e-07	24.3233	2.20938e-07	24.3216	2.23201e-07	24.3202	2.30568e-07	24.3192	2.30322e-07	24.3198	2.30166e-07	24.318	2.30699e-07
24.3847	2.12348e-07	24.3887	2.12946e-07	24.3965	2.13833e-07	24.3875	2.13493e-07	24.3825	2.21068e-07	24.3891	2.23158e-07	24.3862	2.21468e-07	24.384	2.23104e-07	24.3833	2.20884e-07	24.3862	2.21602e-07	24.3847	2.20938e-07	24.383	2.23196e-07	24.3816	2.30566e-07	24.3806	2.30327e-07	24.3812	2.30173e-07	24.3794	2.307e-07
24.4461	2.1235e-07	24.4501	2.12942e-07	24.4579	2.13832e-07	24.4489	2.13509e-07	24.4439	2.21065e-07	24.4505	2.2316e-07	24.4476	2.21464e-07	24.4454	2.23113e-07	24.4447	2.20883e-07	24.4476	2.21603e-07	24.4462	2.20943e-07	24.4444	2.23206e-07	24.443	2.30568e-07	24.442	2.30319e-07	24.4427	2.3017e-07	24.4408	2.30695e-07
24.5075	2.12362e-07	24.5115	2.12959e-07	24.5193	2.13841e-07	24.5103	2.13505e-07	24.5053	2.2107e-07	24.5119	2.23163e-07	24.509	2.21469e-07	24.5068	2.2311e-07	24.5061	2.20883e-07	24.509	2.21601e-07	24.5076	2.20942e-07	24.5058	2.23196e-07	24.5044	2.30559e-07	24.5034	2.30324e-07	24.5041	2.30179e-07	24.5022	2.30702e-07
24.5689	2.12362e-07	24.5729	2.12964e-07	24.5808	2.13856e-07	24.5718	2.13513e-07	24.5667	2.21063e-07	24.5733	2.23168e-07	24.5705	2.21468e-07	24.5682	2.23123e-07	24.5676	2.20887e-07	24.5704	2.21607e-07	24.569	2.20941e-07	24.5672	2.23216e-07	24.5659	2.30565e-07	24.5648	2.30321e-07	24.5655	2.30171e-07	24.5636	2.307e-07
24.6303	2.12373e-07	24.6344	2.12978e-07	24.6422	2.13868e-07	24.6332	2.13521e-07	24.6281	2.21076e-07	24.6348	2.23168e-07	24.6319	2.21473e-07	24.6296	2.23123e-07	24.629	2.20895e-07	24.6318	2.21614e-07	24.6304	2.20951e-07	24.6286	2.23204e-07	24.6273	2.3057e-07	24.6262	2.30327e-07	24.6269	2.30177e-07	24.6251	2.30695e-07
24.6917	2.12384e-07	24.6958	2.12984e-07	24.7036	2.13867e-07	24.6946	2.13534e-07	24.6895	2.2107e-07	24.6962	2.23169e-07	24.6933	2.21466e-07	24.691	2.23126e-07	24.6904	2.20901e-07	24.6932	2.21605e-07	24.6918	2.20959e-07	24.69	2.23207e-07	24.6887	2.3057e-07	24.6877	2.30321e-07	24.6883	2.3017e-07	24.6865	2.3069e-07
24.7531	2.12389e-07	24.7572	2.12998e-07	24.765	2.13871e-07	24.756	2.13539e-07	24.7509	2.21069e-07	24.7576	2.2317e-07	24.7548	2.21467e-07	24.7524	2.23117e-07	24.7518	2.20909e-07	24.7546	2.21611e-07	24.7532	2.20955e-07	24.7514	2.23207e-07	24.7501	2.30578e-07	24.7491	2.30323e-07	24.7497	2.30175e-07	24.7479	2.3069e-07
24.8145	2.1239e-07	24.8186	2.12988e-07	24.8264	2.13878e-07	24.8174	2.13554e-07	24.8123	2.21057e-07	24.819	2.23172e-07	24.8162	2.21466e-07	24.8139	2.23128e-07	24.8132	2.20904e-07	24.8161	2.21611e-07	24.8146	2.20958e-07	24.8128	2.23221e-07	24.8115	2.30567e-07	24.8105	2.30318e-07	24.8111	2.30171e-07	24.8093	2.30693e-07
24.8759	2.12401e-07	24.88	2.13001e-07	24.8878	2.1388e-07	24.8788	2.13555e-07	24.8738	2.21058e-07	24.8804	2.23173e-07	24.8776	2.21473e-07	24.8753	2.23121e-07	24.8746	2.20917e-07	24.8775	2.21619e-07	24.876	2.20959e-07	24.8742	2.23218e-07	24.8729	2.30567e-07	24.8719	2.30315e-07	24.8726	2.30189e-07	24.8707	2.30698e-07
24.9374	2.124e-07	24.9414	2.13006e-07	24.9492	2.1389e-07	24.9402	2.13563e-07	24.9352	2.21062e-07	24.9418	2.2318e-07	24.939	2.21468e-07	24.9367	2.23123e-07	24.936	2.2091e-07	24.9389	2.21619e-07	24.9374	2.20961e-07	24.9357	2.23217e-07	24.9344	2.30567e-07	24.9334	2.30317e-07	24.934	2.30174e-07	24.9322	2.3069e-07
24.9988	2.1242e-07	25.0029	2.13025e-07	25.0107	2.13886e-07	25.0016	2.13564e-07	24.9966	2.21065e-07	25.0033	2.23177e-07	25.0004	2.2147e-07	24.9981	2.23128e-07	24.9975	2.20917e-07	25.0003	2.21623e-07	24.9989	2.20962e-07	24.9971	2.23215e-07	24.9958	2.30567e-07	24.9948	2.30314e-07	24.9954	2.30182e-07	24.9936	2.30686e-07
25.0602	2.12416e-07	25.0643	2.1302e-07	25.0721	2.13899e-07	25.063	2.13572e-07	25.058	2.21053e-07	25.0647	2.23173e-07	25.0618	2.21474e-07	25.0595	2.23125e-07	25.0588	2.20917e-07	25.0617	2.21624e-07	25.0603	2.20972e-07	25.0585	2.23222e-07	25.0572	2.30565e-07	25.0562	2.30318e-07	25.0568	2.30169e-07	25.055	2.30672e-07
25.1216	2.12427e-07	25.1257	2.13039e-07	25.1335	2.13897e-07	25.1244	2.13574e-07	25.1194	2.21056e-07	25.1261	2.23177e-07	25.1232	2.21472e-07	25.1209	2.23112e-07	25.1203	2.20931e-07	25.1232	2.21628e-07	25.1217	2.20974e-07	25.1199	2.23224e-07	25.1186	2.30568e-07	25.1176	2.30321e-07	25.1182	2.30174e-07	25.1164	2.30682e-07
25.183	2.12427e-07	25.1871	2.1303e-07	25.1949	2.13903e-07	25.1858	2.13581e-07	25.1808	2.21048e-07	25.1875	2.23176e-07	25.1846	2.21473e-07	25.1823	2.23112e-07	25.1817	2.20921e-07	25.1846	2.21631e-07	25.1832	2.20984e-07	25.1813	2.23232e-07	25.1801	2.30572e-07	25.1791	2.30316e-07	25.1797	2.30171e-07	25.1778	2.30677e-07
25.2444	2.12435e-07	25.2485	2.13037e-07	25.2563	2.13898e-07	25.2473	2.13586e-07	25.2422	2.21052e-07	25.249	2.23183e-07	25.2461	2.2148e-07	25.2437	2.23111e-07	25.2431	2.20935e-07	25.246	2.2164e-07	25.2446	2.20976e-07	25.2427	2.2323e-07	25.2415	2.30573e-07	25.2405	2.3032e-07	25.2411	2.30185e-07	25.2392	2.30673e-07
25.3058	2.12438e-07	25.3099	2.13053e-07	25.3178	2.13908e-07	25.3087	2.13588e-07	25.3036	2.21049e-07	25.3104	2.23185e-07	25.3075	2.21467e-07	25.3051	2.23117e-07	25.3045	2.20929e-07	25.3074	2.2164e-07	25.306	2.20989e-07	25.3041	2.23217e-07	25.3029	2.30569e-07	25.3019	2.30317e-07	25.3025	2.30178e-07	25.3006	2.30669e-07
25.3672	2.12452e-07	25.3713	2.13061e-07	25.3792	2.13917e-07	25.3701	2.13594e-07	25.365	2.21064e-07	25.3718	2.23178e-07	25.3689	2.21466e-07	25.3666	2.23113e-07	25.3659	2.20944e-07	25.3688	2.21642e-07	25.3674	2.20983e-07	25.3655	2.23229e-07	25.3643	2.30568e-07	25.3633	2.30314e-07	25.3639	2.30183e-07	25.362	2.30673e-07
25.4286	2.12453e-07	25.4328	2.13063e-07	25.4406	2.13929e-07	25.4315	2.13603e-07	25.4264	2.21055e-07	25.4332	2.23183e-07	25.4303	2.21475e-07	25.428	2.23116e-07	25.4273	2.2094e-07	25.4302	2.21633e-07	25.4288	2.20987e-07	25.427	2.23238e-07	25.4258	2.30571e-07	25.4247	2.30324e-07	25.4254	2.30174e-07	25.4235	2.30662e-07
25.49	2.12461e-07	25.4942	2.13081e-07	25.502	2.13925e-07	25.4929	2.13618e-07	25.4879	2.21055e-07	25.4946	2.23178e-07	25.4917	2.21479e-07	25.4894	2.23097e-07	25.4887	2.20945e-07	25.4916	2.21642e-07	25.4902	2.20988e-07	25.4883	2.23245e-07	25.4872	2.30581e-07	25.4861	2.30309e-07	25.4868	2.30176e-07	25.4849	2.30665e-07
25.5515	2.08613e-07	25.5556	2.0925e-07	25.5634	2.13936e-07	25.5544	2.13621e-07	25.5493	2.17562e-07	25.556	2.1976e-07	25.5531	2.21484e-07	25.5508	2.231e-07	25.5501	2.17455e-07	25.553	2.18147e-07	25.5516	2.20991e-07	25.5498	2.23244e-07	25.5486	2.27431e-07	25.5476	2.27112e-07	25.5482	2.30182e-07	25.5463	2.30661e-07
25.6129	2.08365e-07	25.6171	2.09013e-07	25.6249	2.13931e-07	25.6157	2.1362e-07	25.6107	2.17333e-07	25.6174	2.19553e-07	25.6146	2.21486e-07	25.6122	2.23104e-07	25.6116	2.17246e-07	25.6145	2.17954e-07	25.613	2.20985e-07	25.6112	2.23249e-07	25.61	2.27193e-07	25.609	2.26903e-07	25.6096	2.30185e-07	25.6077	2.3066e-07
25.6744	2.08208e-07	25.6785	2.0886e-07	25.6863	2.13947e-07	25.6772	2.1362e-07	25.6721	2.17179e-07	25.6789	2.19427e-07	25.676	2.21483e-07	25.6736	2.23112e-07	25.6731	2.1709e-07	25.676	2.17822e-07	25.6744	2.2099e-07	25.6726	2.23251e-07	25.6715	2.27031e-07	25.6705	2.26768e-07	25.671	2.30188e-07	25.6691	2.30659e-07
25.7358	2.08073e-07	25.74	2.08738e-07	25.7477	2.13952e-07	25.7386	2.13622e-07	25.7336	2.17058e-07	25.7404	2.19322e-07	25.7374	2.21489e-07	25.735	2.2311e-07	25.7345	2.16985e-07	25.7375	2.17725e-07	25.7358	2.20996e-07	25.734	2.23256e-07	25.7329	2.26907e-07	25.732	2.26655e-07	25.7325	2.30186e-07	25.7305	2.30665e-07
25.7973	2.07955e-07	25.8014	2.08635e-07	25.8091	2.13959e-07	25.8	2.1363e-07	25.795	2.16925e-07	25.8019	2.19228e-07	25.7988	2.21489e-07	25.7965	2.23119e-07	25.796	2.16863e-07	25.799	2.1761e-07	25.7972	2.21006e-07	25.7954	2.23253e-07	25.7944	2.26775e-07	25.7935	2.26564e-07	25.7939	2.30182e-07	25.7919	2.30664e-07
25.8588	2.07831e-07	25.8629	2.0854e-07	25.8705	2.13966e-07	25.8614	2.13641e-07	25.8565	2.16801e-07	25.8633	2.19123e-07	25.8602	2.21495e-07	25.8579	2.23116e-07	25.8575	2.16763e-07	25.8605	2.17515e-07	25.8586	2.21001e-07	25.8568	2.23262e-07	25.8558	2.26668e-07	25.8549	2.2646e-07	25.8553	2.30181e-07	25.8533	2.30664e-07
25.9202	2.07723e-07	25.9244	2.08439e-07	25.9319	2.1396e-07	25.9228	2.13643e-07	25.918	2.16679e-07	25.9248	2.19028e-07	25.9216	2.21488e-07	25.9193	2.23114e-07	25.9189	2.16646e-07	25.9219	2.17413e-07	25.9201	2.21006e-07	25.9182	2.2327e-07	25.9173	2.26547e-07	25.9164	2.26366e-07	25.9167	2.30184e-07	25.9148	2.30662e-07
25.9817	2.07615e-07	25.9859	2.08328e-07	25.9933	2.13973e-07	25.9842	2.13654e-07	25.9794	2.1657e-07	25.9863	2.18929e-07	25.983	2.21489e-07	25.9807	2.23109e-07	25.9804	2.16546e-07	25.9834	2.1732e-07	25.9815	2.21009e-07	25.9796	2.23276e-07	25.9788	2.26425e-07	25.9779	2.26261e-07	25.9781	2.3018e-07	25.9762	2.30664e-07
26.0431	2.075e-07	26.0474	2.08231e-07	26.0547	2.13984e-07	26.0456	2.13649e-07	26.0409	2.1646e-07	26.0477	2.18837e-07	26.0444	2.21488e-07	26.0421	2.23109e-07	26.0419	2.16435e-07	26.0449	2.17222e-07	26.0429	2.21016e-07	26.041	2.23268e-07	26.0402	2.26303e-07	26.0393	2.26165e-07	26.0395	2.30191e-07	26.0376	2.30658e-07
26.1045	2.07389e-07	26.1088	2.08127e-07	26.1162	2.13987e-07	26.1071	2.13657e-07	26.1023	2.1635e-07	26.1092	2.18746e-07	26.1059	2.21494e-07	26.1035	2.23108e-07	26.1033	2.16337e-07	26.1063	2.17138e-07	26.1043	2.21012e-07	26.1025	2.23275e-07	26.1017	2.2619e-07	26.1008	2.26063e-07	26.101	2.30185e-07	26.099	2.30664e-07
26.166	2.0729e-07	26.1702	2.08038e-07	26.1776	2.13994e-07	26.1685	2.13663e-07	26.1638	2.16248e-07	26.1707	2.18655e-07	26.1673	2.21504e-07	26.1649	2.23117e-07	26.1648	2.1623e-07	26.1678	2.17043e-07	26.1657	2.21021e-07	26.1639	2.2328e-07	26.1631	2.26068e-07	26.1623	2.25976e-07	26.1624	2.30192e-07	26.1604	2.30661e-07
26.2275	2.07179e-07	26.2317	2.07945e-07	26.239	2.13999e-07	26.2299	2.13675e-07	26.2252	2.16138e-07	26.2321	2.18558e-07	26.2287	2.21505e-07	26.2263	2.23121e-07	26.2262	2.16138e-07	26.2293	2.16949e-07	26.2272	2.21018e-07	26.2252	2.23287e-07	26.2246	2.25964e-07	26.2238	2.25875e-07	26.2238	2.30186e-07	26.2218	2.30665e-07
26.2889	2.07079e-07	26.2932	2.07856e-07	26.3004	2.13999e-07	26.2913	2.13673e-07	26.2867	2.16023e-07	26.2936	2.18467e-07	26.2901	2.215e-07	26.2877	2.23115e-07	26.2877	2.16027e-07	26.2908	2.16861e-07	26.2886	2.21028e-07	26.2867	2.23287e-07	26.286	2.25845e-07	26.2852	2.25777e-07	26.2852	2.30187e-07	26.2832	2.3066e-07
26.3503	2.06967e-07	26.3546	2.07752e-07	26.3619	2.14004e-07	26.3527	2.13686e-07	26.3481	2.15925e-07	26.3551	2.18371e-07	26.3516	2.21498e-07	26.3492	2.23114e-07	26.3492	2.15925e-07	26.3522	2.16774e-07	26.35	2.21022e-07	26.3481	2.23295e-07	26.3475	2.25745e-07	26.3467	2.25675e-07	26.3467	2.30185e-07	26.3447	2.30659e-07
26.4118	2.06864e-07	26.4161	2.07663e-07	26.4233	2.14005e-07	26.4141	2.13685e-07	26.4096	2.15815e-07	26.4166	2.18292e-07	26.413	2.21498e-07	26.4106	2.23108e-07	26.4106	2.15823e-07	26.4137	2.16679e-07	26.4114	2.21028e-07	26.4095	2.23295e-07	26.4089	2.25629e-07	26.4082	2.25582e-07	26.4081	2.30191e-07	26.4061	2.3065e-07
26.4732	2.06767e-07	26.4776	2.07571e-07	26.4847	2.14013e-07	26.4755	2.13684e-07	26.471	2.15718e-07	26.478	2.182e-07	26.4744	2.21497e-07	26.472	2.23106e-07	26.472	2.15726e-07	26.4752	2.16596e-07	26.4728	2.21028e-07	26.4709	2.23298e-07	26.4704	2.25518e-07	26.4696	2.25486e-07	26.4695	2.30188e-07	26.4675	2.30658e-07
26.5347	2.06673e-07	26.539	2.07484e-07	26.5461	2.14026e-07	26.537	2.13682e-07	26.5325	2.15616e-07	26.5395	2.18113e-07	26.5358	2.21503e-07	26.5334	2.23115e-07	26.5335	2.15629e-07	26.5366	2.16509e-07	26.5342	2.21035e-07	26.5323	2.23299e-07	26.5319	2.25398e-07	26.5311	2.25392e-07	26.5309	2.30176e-07	26.5289	2.30656e-07
26.5961	2.06566e-07	26.6005	2.07379e-07	26.6075	2.14033e-07	26.5984	2.13694e-07	26.5939	2.15515e-07	26.601	2.18024e-07	26.5972	2.21501e-07	26.5948	2.23118e-07	26.5949	2.15533e-07	26.5981	2.1641e-07	26.5956	2.2104e-07	26.5937	2.23306e-07	26.5933	2.25293e-07	26.5925	2.25301e-07	26.5923	2.30185e-07	26.5903	2.30656e-07
26.6576	2.06472e-07	26.6619	2.07301e-07	26.6689	2.14032e-07	26.6598	2.13696e-07	26.6553	2.15408e-07	26.6624	2.17947e-07	26.6586	2.21502e-07	26.6562	2.23108e-07	26.6564	2.15431e-07	26.6595	2.16323e-07	26.657	2.21044e-07	26.6551	2.23307e-07	26.6548	2.25172e-07	26.654	2.2521e-07	26.6538	2.30181e-07	26.6517	2.30656e-07
26.719	2.0637e-07	26.7234	2.07211e-07	26.7304	2.14034e-07	26.7212	2.13713e-07	26.7168	2.15317e-07	26.7239	2.17852e-07	26.7201	2.21508e-07	26.7176	2.23118e-07	26.7178	2.1533e-07	26.721	2.16242e-07	26.7185	2.21043e-07	26.7165	2.23317e-07	26.7163	2.25065e-07	26.7154	2.25109e-07	26.7152	2.30177e-07	26.7131	2.30659e-07
26.7805	2.06279e-07	26.7848	2.07122e-07	26.7918	2.14033e-07	26.7826	2.13717e-07	26.7782	2.15214e-07	26.7853	2.17776e-07	26.7814	2.2151e-07	26.779	2.23118e-07	26.7793	2.15243e-07	26.7825	2.16155e-07	26.7799	2.2105e-07	26.778	2.23311e-07	26.7778	2.24948e-07	26.7769	2.25027e-07	26.7766	2.30184e-07	26.7745	2.30655e-07
26.8419	2.06175e-07	26.8463	2.07028e-07	26.8532	2.14042e-07	26.844	2.13723e-07	26.8397	2.15114e-07	26.8468	2.17681e-07	26.8429	2.21505e-07	26.8404	2.23127e-07	26.8408	2.15148e-07	26.844	2.1607e-07	26.8413	2.21046e-07	26.8394	2.23311e-07	26.8392	2.24845e-07	26.8383	2.24918e-07	26.838	2.30186e-07	26.8359	2.30665e-07
26.9034	2.06089e-07	26.9078	2.06947e-07	26.9146	2.14049e-07	26.9054	2.13727e-07	26.9011	2.15024e-07	26.9083	2.17598e-07	26.9043	2.21514e-07	26.9018	2.23126e-07	26.9022	2.15057e-07	26.9055	2.15991e-07	26.9028	2.21054e-07	26.9008	2.23314e-07	26.9007	2.2473e-07	26.8998	2.24829e-07	26.8994	2.30185e-07	26.8973	2.30662e-07
26.9648	2.05988e-07	26.9692	2.06853e-07	26.976	2.14051e-07	26.9668	2.13736e-07	26.9626	2.14934e-07	26.9697	2.17512e-07	26.9657	2.21504e-07	26.9633	2.23132e-07	26.9637	2.14964e-07	26.967	2.15901e-07	26.9642	2.21051e-07	26.9622	2.23321e-07	26.9622	2.24626e-07	26.9613	2.24735e-07	26.9609	2.30177e-07	26.9587	2.30662e-07
27.0263	2.05891e-07	27.0307	2.06779e-07	27.0374	2.14054e-07	27.0282	2.13738e-07	27.024	2.14828e-07	27.0312	2.17438e-07	27.0271	2.21512e-07	27.0247	2.2313e-07	27.0251	2.14874e-07	27.0284	2.1581e-07	27.0256	2.2106e-07	27.0236	2.23316e-07	27.0236	2.24512e-07	27.0227	2.24645e-07	27.0223	2.30185e-07	27.0202	2.30658e-07
27.0877	2.05798e-07	27.0921	2.06693e-07	27.0988	2.14052e-07	27.0897	2.13756e-07	27.0855	2.14736e-07	27.0926	2.17348e-07	27.0886	2.21503e-07	27.0861	2.23131e-07	27.0866	2.14778e-07	27.0899	2.15733e-07	27.087	2.21066e-07	27.085	2.23327e-07	27.0851	2.24412e-07	27.0842	2.2454e-07	27.0837	2.30179e-07	27.0816	2.30657e-07
27.1492	2.05702e-07	27.1536	2.06598e-07	27.1603	2.14061e-07	27.1511	2.13748e-07	27.1469	2.14641e-07	27.1541	2.17267e-07	27.15	2.21508e-07	27.1475	2.23123e-07	27.148	2.14684e-07	27.1514	2.15649e-07	27.1484	2.21068e-07	27.1464	2.23322e-07	27.1465	2.24294e-07	27.1456	2.24452e-07	27.1451	2.30186e-07	27.143	2.30657e-07
27.2106	2.05606e-07	27.215	2.06513e-07	27.2217	2.1406e-07	27.2125	2.13757e-07	27.2084	2.14547e-07	27.2156	2.17186e-07	27.2114	2.215e-07	27.2089	2.23132e-07	27.2095	2.14587e-07	27.2128	2.15561e-07	27.2098	2.21075e-07	27.2078	2.2333e-07	27.208	2.24186e-07	27.2071	2.2436e-07	27.2066	2.30185e-07	27.2044	2.30658e-07
27.2721	2.05521e-07	27.2765	2.0643e-07	27.2831	2.14066e-07	27.2739	2.13758e-07	27.2698	2.14454e-07	27.277	2.1711e-07	27.2728	2.21509e-07	27.2703	2.23131e-07	27.2709	2.14506e-07	27.2743	2.15488e-07	27.2713	2.21069e-07	27.2692	2.2332e-07	27.2694	2.24073e-07	27.2685	2.24278e-07	27.268	2.3019e-07	27.2658	2.30658e-07
27.3335	2.05424e-07	27.338	2.06338e-07	27.3445	2.14072e-07	27.3353	2.13763e-07	27.3313	2.14359e-07	27.3385	2.17029e-07	27.3343	2.2151e-07	27.3317	2.23137e-07	27.3324	2.14417e-07	27.3358	2.15405e-07	27.3327	2.21075e-07	27.3306	2.23324e-07	27.3309	2.23968e-07	27.33	2.24186e-07	27.3294	2.30178e-07	27.3272	2.3065e-07
27.395	2.05337e-07	27.3994	2.06265e-07	27.4059	2.14072e-07	27.3967	2.13766e-07	27.3927	2.14263e-07	27.3999	2.16949e-07	27.3957	2.21519e-07	27.3932	2.23132e-07	27.3939	2.14324e-07	27.3973	2.15315e-07	27.3941	2.21076e-07	27.392	2.23329e-07	27.3924	2.23852e-07	27.3914	2.24103e-07	27.3908	2.30182e-07	27.3886	2.30653e-07
27.4564	2.05244e-07	27.4609	2.06177e-07	27.4674	2.14077e-07	27.4581	2.13782e-07	27.4542	2.14173e-07	27.4614	2.16869e-07	27.4571	2.21508e-07	27.4546	2.23136e-07	27.4553	2.14226e-07	27.4588	2.15235e-07	27.4555	2.21084e-07	27.4534	2.23334e-07	27.4538	2.23769e-07	27.4529	2.24007e-07	27.4522	2.3018e-07	27.45	2.30653e-07
27.5179	2.05158e-07	27.5223	2.06096e-07	27.5288	2.14074e-07	27.5195	2.13778e-07	27.5156	2.14077e-07	27.5229	2.16783e-07	27.5185	2.21521e-07	27.516	2.23132e-07	27.5168	2.14134e-07	27.5203	2.15144e-07	27.5169	2.21076e-07	27.5149	2.23334e-07	27.5153	2.23646e-07	27.5143	2.2392e-07	27.5136	2.30189e-07	27.5114	2.30658e-07
27.5793	2.05066e-07	27.5838	2.06007e-07	27.5902	2.14082e-07	27.5809	2.13794e-07	27.5771	2.13989e-07	27.5844	2.16705e-07	27.5799	2.21511e-07	27.5774	2.23139e-07	27.5783	2.14047e-07	27.5818	2.15059e-07	27.5784	2.21087e-07	27.5763	2.23337e-07	27.5768	2.23551e-07	27.5758	2.23827e-07	27.5751	2.30182e-07	27.5729	2.30651e-07
27.6408	2.04974e-07	27.6453	2.05932e-07	27.6516	2.14082e-07	27.6423	2.13796e-07	27.6385	2.13906e-07	27.6458	2.16639e-07	27.6413	2.21523e-07	27.6388	2.23127e-07	27.6397	2.13958e-07	27.6432	2.14985e-07	27.6398	2.21084e-07	27.6377	2.23328e-07	27.6382	2.23438e-07	27.6373	2.2374e-07	27.6365	2.30193e-07	27.6343	2.30655e-07
27.7023	2.04879e-07	27.7068	2.05847e-07	27.713	2.14096e-07	27.7038	2.13802e-07	27.7	2.13816e-07	27.7073	2.16557e-07	27.7027	2.2152e-07	27.7003	2.23129e-07	27.7012	2.13866e-07	27.7047	2.14911e-07	27.7012	2.21093e-07	27.699	2.23333e-07	27.6997	2.23344e-07	27.6987	2.23651e-07	27.6979	2.30177e-07	27.6957	2.30656e-07
27.7637	2.04805e-07	27.7682	2.05766e-07	27.7744	2.14097e-07	27.7651	2.13805e-07	27.7614	2.13723e-07	27.7688	2.16475e-07	27.7642	2.21518e-07	27.7617	2.23127e-07	27.7626	2.13786e-07	27.7662	2.14835e-07	27.7626	2.211e-07	27.7605	2.2333e-07	27.7611	2.23226e-07	27.7602	2.23565e-07	27.7594	2.30182e-07	27.7571	2.30657e-07
27.8252	2.04714e-07	27.8297	2.05686e-07	27.8359	2.1411e-07	27.8266	2.13813e-07	27.8228	2.1363e-07	27.8302	2.16394e-07	27.8256	2.21512e-07	27.8231	2.23126e-07	27.8241	2.13701e-07	27.8277	2.14738e-07	27.8241	2.21098e-07	27.8219	2.23345e-07	27.8226	2.23142e-07	27.8217	2.23477e-07	27.8208	2.30179e-07	27.8185	2.30647e-07
27.8866	2.04623e-07	27.8912	2.05603e-07	27.8973	2.14103e-07	27.888	2.13807e-07	27.8843	2.13541e-07	27.8917	2.16313e-07	27.887	2.21523e-07	27.8845	2.23121e-07	27.8855	2.13608e-07	27.8892	2.14672e-07	27.8855	2.21093e-07	27.8833	2.23342e-07	27.8841	2.23038e-07	27.8831	2.23385e-07	27.8822	2.30183e-07	27.88	2.30661e-07
27.9481	2.04539e-07	27.9526	2.0552e-07	27.9587	2.14119e-07	27.9494	2.13823e-07	27.9458	2.13447e-07	27.9532	2.16237e-07	27.9484	2.2152e-07	27.9459	2.23117e-07	27.947	2.13514e-07	27.9507	2.14587e-07	27.9469	2.211e-07	27.9447	2.23348e-07	27.9455	2.22938e-07	27.9445	2.2329e-07	27.9436	2.30194e-07	27.9414	2.30652e-07
28.0095	2.04455e-07	28.0141	2.05439e-07	28.0201	2.1411e-07	28.0108	2.13816e-07	28.0072	2.13366e-07	28.0146	2.16166e-07	28.0099	2.21519e-07	28.0073	2.23114e-07	28.0085	2.13429e-07	28.0122	2.14513e-07	28.0083	2.21094e-07	28.0061	2.23347e-07	28.007	2.22836e-07	28.006	2.23207e-07	28.005	2.30186e-07	28.0028	2.30659e-07
28.071	2.04362e-07	28.0756	2.05358e-07	28.0816	2.14113e-07	28.0722	2.13828e-07	28.0687	2.13268e-07	28.0761	2.16088e-07	28.0713	2.21519e-07	28.0687	2.23123e-07	28.07	2.1335e-07	28.0737	2.14435e-07	28.0697	2.21103e-07	28.0675	2.23349e-07	28.0684	2.22726e-07	28.0675	2.23125e-07	28.0664	2.30186e-07	28.0642	2.30659e-07
28.1324	2.04277e-07	28.137	2.05282e-07	28.143	2.14118e-07	28.1336	2.13836e-07	28.1301	2.13188e-07	28.1376	2.16011e-07	28.1327	2.21525e-07	28.1302	2.23114e-07	28.1315	2.13259e-07	28.1351	2.14352e-07	28.1311	2.21103e-07	28.1289	2.2335e-07	28.1299	2.22628e-07	28.129	2.23036e-07	28.1279	2.30189e-07	28.1256	2.30661e-07
28.1939	2.0419e-07	28.1985	2.05202e-07	28.2044	2.14119e-07	28.195	2.13841e-07	28.1916	2.13085e-07	28.199	2.1593e-07	28.1941	2.21522e-07	28.1916	2.23112e-07	28.1929	2.1316e-07	28.1966	2.14268e-07	28.1926	2.21101e-07	28.1903	2.23358e-07	28.1914	2.22536e-07	28.1904	2.22954e-07	28.1893	2.30188e-07	28.187	2.30649e-07
28.2554	2.04105e-07	28.2599	2.05128e-07	28.2658	2.14135e-07	28.2564	2.13837e-07	28.253	2.13e-07	28.2605	2.15857e-07	28.2555	2.21521e-07	28.253	2.231e-07	28.2544	2.13074e-07	28.2581	2.14195e-07	28.254	2.21105e-07	28.2518	2.23364e-07	28.2529	2.22434e-07	28.2519	2.22858e-07	28.2507	2.30185e-07	28.2484	2.30662e-07
28.3168	2.04012e-07	28.3214	2.05045e-07	28.3272	2.14143e-07	28.3178	2.13845e-07	28.3145	2.12906e-07	28.322	2.15783e-07	28.317	2.2152e-07	28.3144	2.23108e-07	28.3158	2.12989e-07	28.3196	2.14114e-07	28.3154	2.21109e-07	28.3132	2.23361e-07	28.3143	2.22338e-07	28.3133	2.22779e-07	28.3121	2.30186e-07	28.3098	2.30662e-07
28.3783	2.0394e-07	28.3829	2.04965e-07	28.3887	2.14138e-07	28.3792	2.13841e-07	28.3759	2.12822e-07	28.3835	2.15705e-07	28.3784	2.21527e-07	28.3758	2.23102e-07	28.3773	2.12901e-07	28.3811	2.14036e-07	28.3768	2.21104e-07	28.3746	2.23376e-07	28.3758	2.22237e-07	28.3748	2.22699e-07	28.3735	2.30187e-07	28.3712	2.30669e-07
28.4397	2.03848e-07	28.4443	2.04892e-07	28.4501	2.14149e-07	28.4407	2.13853e-07	28.4374	2.12731e-07	28.4449	2.15628e-07	28.4398	2.21524e-07	28.4372	2.23111e-07	28.4387	2.12806e-07	28.4426	2.13956e-07	28.4382	2.21115e-07	28.436	2.2337e-07	28.4372	2.22134e-07	28.4363	2.22611e-07	28.435	2.30188e-07	28.4326	2.30667e-07
28.5012	2.03766e-07	28.5058	2.04809e-07	28.5115	2.14144e-07	28.5021	2.13845e-07	28.4989	2.12639e-07	28.5064	2.15549e-07	28.5012	2.21537e-07	28.4986	2.23105e-07	28.5002	2.12724e-07	28.5041	2.13885e-07	28.4996	2.21104e-07	28.4974	2.23376e-07	28.4987	2.22029e-07	28.4978	2.22531e-07	28.4964	2.30183e-07	28.4941	2.30666e-07
28.5626	2.0369e-07	28.5672	2.04733e-07	28.5729	2.14151e-07	28.5635	2.13863e-07	28.5603	2.12547e-07	28.5679	2.15476e-07	28.5626	2.21528e-07	28.56	2.23108e-07	28.5617	2.12633e-07	28.5656	2.13802e-07	28.561	2.21108e-07	28.5588	2.23376e-07	28.5602	2.21933e-07	28.5592	2.22448e-07	28.5578	2.30186e-07	28.5555	2.3066e-07
28.6241	2.03603e-07	28.6287	2.04657e-07	28.6343	2.14158e-07	28.6249	2.13865e-07	28.6218	2.1247e-07	28.6294	2.154e-07	28.624	2.21533e-07	28.6214	2.23098e-07	28.6231	2.12552e-07	28.6271	2.13727e-07	28.6225	2.21106e-07	28.6202	2.23373e-07	28.6216	2.21854e-07	28.6207	2.22365e-07	28.6192	2.30188e-07	28.6169	2.30682e-07
28.6855	2.03508e-07	28.6902	2.0458e-07	28.6958	2.14164e-07	28.6863	2.13871e-07	28.6832	2.12378e-07	28.6909	2.15327e-07	28.6854	2.21528e-07	28.6829	2.23103e-07	28.6846	2.12461e-07	28.6885	2.13648e-07	28.6839	2.21106e-07	28.6816	2.23379e-07	28.6831	2.21749e-07	28.6821	2.22288e-07	28.6807	2.30192e-07	28.6783	2.30671e-07
28.747	2.03423e-07	28.7516	2.04496e-07	28.7571	2.14161e-07	28.7477	2.13876e-07	28.7447	2.12294e-07	28.7524	2.15249e-07	28.7469	2.21538e-07	28.7443	2.23106e-07	28.7461	2.12378e-07	28.75	2.13577e-07	28.7453	2.21107e-07	28.743	2.23376e-07	28.7446	2.2165e-07	28.7436	2.22192e-07	28.7421	2.30193e-07	28.7397	2.30681e-07
28.8085	2.03335e-07	28.8131	2.04414e-07	28.8186	2.14183e-07	28.8091	2.13882e-07	28.8061	2.12197e-07	28.8139	2.15182e-07	28.8083	2.2153e-07	28.8057	2.23107e-07	28.8075	2.12289e-07	28.8115	2.13499e-07	28.8067	2.21116e-07	28.8044	2.23373e-07	28.8061	2.21547e-07	28.8051	2.22116e-07	28.8035	2.30191e-07	28.8012	2.30669e-07
28.8699	2.03248e-07	28.8745	2.04346e-07	28.88	2.14176e-07	28.8706	2.13883e-07	28.8676	2.12116e-07	28.8754	2.15098e-07	28.8697	2.21539e-07	28.8671	2.23104e-07	28.869	2.12205e-07	28.873	2.13425e-07	28.8681	2.21105e-07	28.8658	2.23381e-07	28.8675	2.21457e-07	28.8665	2.2203e-07	28.8649	2.30192e-07	28.8626	2.30675e-07
28.9314	2.03172e-07	28.936	2.04268e-07	28.9414	2.14187e-07	28.932	2.13895e-07	28.9291	2.12023e-07	28.9368	2.15032e-07	28.9311	2.21536e-07	28.9285	2.23104e-07	28.9305	2.12118e-07	28.9344	2.13344e-07	28.9295	2.21117e-07	28.9273	2.23388e-07	28.929	2.2136e-07	28.928	2.21956e-07	28.9263	2.30189e-07	28.924	2.30669e-07
28.9928	2.03089e-07	28.9975	2.04188e-07	29.0028	2.14184e-07	28.9933	2.13895e-07	28.9905	2.11934e-07	28.9983	2.14945e-07	28.9925	2.21542e-07	28.9899	2.23101e-07	28.9919	2.12033e-07	28.9959	2.13265e-07	28.991	2.21107e-07	28.9887	2.234e-07	28.9905	2.21267e-07	28.9895	2.21867e-07	28.9878	2.30185e-07	28.9854	2.30676e-07
29.0543	2.03004e-07	29.0589	2.04106e-07	29.0642	2.14185e-07	29.0548	2.13906e-07	29.052	2.11846e-07	29.0598	2.14869e-07	29.054	2.21536e-07	29.0513	2.23105e-07	29.0534	2.11949e-07	29.0574	2.1319e-07	29.0524	2.21109e-07	29.0501	2.23394e-07	29.052	2.21171e-07	29.051	2.21796e-07	29.0492	2.30186e-07	29.0468	2.30678e-07
29.1157	2.02918e-07	29.1204	2.04041e-07	29.1257	2.14192e-07	29.1162	2.13906e-07	29.1135	2.11765e-07	29.1213	2.14794e-07	29.1154	2.21538e-07	29.1127	2.23095e-07	29.1148	2.11864e-07	29.1188	2.1311e-07	29.1138	2.21104e-07	29.1115	2.23395e-07	29.1134	2.21082e-07	29.1124	2.21704e-07	29.1106	2.30184e-07	29.1082	2.30685e-07
29.1772	2.02833e-07	29.1818	2.03958e-07	29.1871	2.142e-07	29.1776	2.13915e-07	29.1749	2.11677e-07	29.1828	2.14731e-07	29.1768	2.21536e-07	29.1741	2.23098e-07	29.1763	2.11774e-07	29.1803	2.13037e-07	29.1752	2.21103e-07	29.1729	2.23398e-07	29.1749	2.20976e-07	29.1739	2.21628e-07	29.172	2.30189e-07	29.1696	2.30669e-07
29.2387	2.02751e-07	29.2433	2.03887e-07	29.2485	2.14206e-07	29.239	2.1392e-07	29.2364	2.11585e-07	29.2443	2.14652e-07	29.2382	2.21538e-07	29.2355	2.23097e-07	29.2377	2.11692e-07	29.2418	2.12966e-07	29.2366	2.211e-07	29.2343	2.23411e-07	29.2364	2.20885e-07	29.2353	2.21543e-07	29.2334	2.30187e-07	29.231	2.3068e-07
29.3001	2.02675e-07	29.3048	2.03802e-07	29.3099	2.14214e-07	29.3004	2.13916e-07	29.2979	2.11489e-07	29.3058	2.1458e-07	29.2996	2.21543e-07	29.297	2.23088e-07	29.2992	2.11605e-07	29.3033	2.12884e-07	29.298	2.21117e-07	29.2957	2.23402e-07	29.2979	2.20785e-07	29.2968	2.21471e-07	29.2949	2.30187e-07	29.2925	2.30679e-07
29.3616	2.02593e-07	29.3662	2.03727e-07	29.3713	2.14217e-07	29.3618	2.13929e-07	29.3593	2.11412e-07	29.3673	2.14497e-07	29.361	2.2155e-07	29.3584	2.23089e-07	29.3607	2.11518e-07	29.3647	2.12816e-07	29.3595	2.2112e-07	29.3571	2.23419e-07	29.3594	2.20699e-07	29.3582	2.21386e-07	29.3563	2.30192e-07	29.3539	2.30682e-07
29.4231	2.0251e-07	29.4277	2.03649e-07	29.4327	2.14213e-07	29.4233	2.13927e-07	29.4208	2.11314e-07	29.4288	2.14429e-07	29.4225	2.21552e-07	29.4198	2.2309e-07	29.4221	2.11424e-07	29.4262	2.12734e-07	29.4209	2.21116e-07	29.4185	2.23413e-07	29.4209	2.20615e-07	29.4197	2.21311e-07	29.4177	2.30196e-07	29.4153	2.30682e-07
29.4845	2.02427e-07	29.4892	2.03574e-07	29.4942	2.14221e-07	29.4847	2.13933e-07	29.4822	2.11238e-07	29.4902	2.14348e-07	29.4839	2.21556e-07	29.4812	2.23096e-07	29.4836	2.11347e-07	29.4877	2.12655e-07	29.4823	2.21107e-07	29.4799	2.23416e-07	29.4823	2.20521e-07	29.4811	2.21214e-07	29.4792	2.3019e-07	29.4767	2.30691e-07
29.546	2.02352e-07	29.5506	2.03499e-07	29.5556	2.14219e-07	29.5461	2.13941e-07	29.5436	2.11147e-07	29.5517	2.14276e-07	29.5453	2.21555e-07	29.5426	2.23097e-07	29.5451	2.1126e-07	29.5491	2.12582e-07	29.5437	2.21115e-07	29.5414	2.23415e-07	29.5438	2.20429e-07	29.5426	2.21145e-07	29.5406	2.30193e-07	29.5381	2.3068e-07
29.6075	2.02266e-07	29.6121	2.03421e-07	29.617	2.14232e-07	29.6075	2.13943e-07	29.6051	2.11066e-07	29.6132	2.14211e-07	29.6067	2.21554e-07	29.604	2.23105e-07	29.6065	2.11178e-07	29.6106	2.1251e-07	29.6051	2.21106e-07	29.6028	2.23426e-07	29.6053	2.20342e-07	29.604	2.2106e-07	29.602	2.3019e-07	29.5996	2.30678e-07
29.6689	2.02194e-07	29.6735	2.03349e-07	29.6784	2.14231e-07	29.6689	2.13951e-07	29.6666	2.1097e-07	29.6747	2.1414e-07	29.6682	2.21557e-07	29.6654	2.23107e-07	29.668	2.11097e-07	29.6721	2.1243e-07	29.6665	2.2112e-07	29.6642	2.23425e-07	29.6668	2.20239e-07	29.6655	2.20988e-07	29.6634	2.30196e-07	29.661	2.30678e-07
29.7304	2.02102e-07	29.735	2.03271e-07	29.7398	2.14236e-07	29.7303	2.13958e-07	29.728	2.10883e-07	29.7362	2.14062e-07	29.7296	2.21548e-07	29.7268	2.23109e-07	29.7295	2.11015e-07	29.7336	2.12363e-07	29.7279	2.21122e-07	29.7256	2.23441e-07	29.7282	2.20145e-07	29.727	2.209e-07	29.7248	2.30184e-07	29.7223	2.3067e-07
29.7918	2.02025e-07	29.7964	2.03202e-07	29.8012	2.14239e-07	29.7917	2.13952e-07	29.7895	2.10797e-07	29.7977	2.13986e-07	29.791	2.2155e-07	29.7882	2.23105e-07	29.7909	2.10919e-07	29.795	2.12284e-07	29.7893	2.21114e-07	29.787	2.23431e-07	29.7897	2.20057e-07	29.7884	2.20824e-07	29.7863	2.30192e-07	29.7838	2.30679e-07
29.8533	2.01936e-07	29.8579	2.03122e-07	29.8626	2.14247e-07	29.8531	2.13964e-07	29.851	2.10709e-07	29.8591	2.13903e-07	29.8524	2.2156e-07	29.8496	2.23107e-07	29.8524	2.10835e-07	29.8565	2.12212e-07	29.8507	2.21106e-07	29.8484	2.23435e-07	29.8511	2.1997e-07	29.8499	2.20744e-07	29.8477	2.30192e-07	29.8452	2.30666e-07
29.9147	2.01858e-07	29.9194	2.03052e-07	29.9241	2.14251e-07	29.9145	2.13971e-07	29.9124	2.1062e-07	29.9206	2.13835e-07	29.9138	2.2156e-07	29.9111	2.23109e-07	29.9139	2.10738e-07	29.918	2.12139e-07	29.9122	2.21121e-07	29.9098	2.23436e-07	29.9126	2.19875e-07	29.9113	2.20666e-07	29.9091	2.302e-07	29.9066	2.30663e-07
29.9762	2.01772e-07	29.9808	2.0297e-07	29.9855	2.1426e-07	29.976	2.13971e-07	29.9739	2.1055e-07	29.9821	2.13767e-07	29.9752	2.21559e-07	29.9725	2.2312e-07	29.9753	2.10661e-07	29.9794	2.12063e-07	29.9736	2.21113e-07	29.9712	2.23446e-07	29.9741	2.19785e-07	29.9728	2.20594e-07	29.9705	2.30193e-07	29.968	2.30657e-07
30.0376	2.01699e-07	30.0423	2.02903e-07	30.0469	2.1426e-07	30.0374	2.13977e-07	30.0353	2.10459e-07	30.0436	2.13697e-07	30.0367	2.21558e-07	30.0339	2.23116e-07	30.0368	2.10582e-07	30.0409	2.11996e-07	30.035	2.21116e-07	30.0326	2.23435e-07	30.0356	2.19693e-07	30.0342	2.20526e-07	30.032	2.30194e-07	30.0294	2.30664e-07
30.0991	2.01617e-07	30.1038	2.02828e-07	30.1083	2.14264e-07	30.0988	2.1398e-07	30.0968	2.10359e-07	30.1051	2.1362e-07	30.0981	2.21563e-07	30.0953	2.2312e-07	30.0982	2.10491e-07	30.1024	2.11913e-07	30.0964	2.21118e-07	30.094	2.23446e-07	30.097	2.19615e-07	30.0957	2.20447e-07	30.0934	2.30192e-07	30.0908	2.30654e-07
30.1606	2.0154e-07	30.1652	2.02755e-07	30.1697	2.14255e-07	30.1602	2.13979e-07	30.1582	2.10283e-07	30.1666	2.13553e-07	30.1595	2.2156e-07	30.1567	2.23122e-07	30.1597	2.10412e-07	30.1638	2.11846e-07	30.1578	2.2111e-07	30.1554	2.23439e-07	30.1585	2.19522e-07	30.1572	2.20372e-07	30.1548	2.30197e-07	30.1522	2.30652e-07
30.222	2.0145e-07	30.2267	2.02673e-07	30.2311	2.14273e-07	30.2216	2.13987e-07	30.2197	2.10185e-07	30.228	2.13469e-07	30.2209	2.21556e-07	30.2181	2.23128e-07	30.2212	2.10323e-07	30.2253	2.11761e-07	30.2193	2.21105e-07	30.2168	2.23446e-07	30.22	2.19433e-07	30.2186	2.20301e-07	30.2162	2.30187e-07	30.2137	2.30653e-07
30.2835	2.01374e-07	30.2882	2.02605e-07	30.2926	2.14269e-07	30.283	2.13979e-07	30.2812	2.10104e-07	30.2895	2.13407e-07	30.2823	2.21559e-07	30.2795	2.23126e-07	30.2827	2.10243e-07	30.2868	2.1169e-07	30.2807	2.21109e-07	30.2782	2.23448e-07	30.2814	2.19342e-07	30.2801	2.20223e-07	30.2776	2.30197e-07	30.2751	2.30656e-07
30.345	2.01288e-07	30.3496	2.02522e-07	30.354	2.14288e-07	30.3444	2.13992e-07	30.3426	2.10016e-07	30.351	2.13336e-07	30.3437	2.21562e-07	30.3409	2.23141e-07	30.3441	2.10162e-07	30.3483	2.11617e-07	30.3421	2.2111e-07	30.3396	2.23447e-07	30.3429	2.19251e-07	30.3416	2.20151e-07	30.339	2.30188e-07	30.3365	2.30652e-07
30.4064	2.01213e-07	30.4111	2.02455e-07	30.4154	2.14278e-07	30.4058	2.13989e-07	30.4041	2.09932e-07	30.4124	2.13267e-07	30.4051	2.21567e-07	30.4023	2.23141e-07	30.4056	2.1007e-07	30.4097	2.11547e-07	30.4035	2.21118e-07	30.4011	2.23442e-07	30.4044	2.19165e-07	30.403	2.20074e-07	30.4005	2.30195e-07	30.3979	2.30647e-07
30.4679	2.01136e-07	30.4726	2.02379e-07	30.4768	2.1429e-07	30.4672	2.13998e-07	30.4655	2.09836e-07	30.4739	2.13189e-07	30.4666	2.21561e-07	30.4638	2.23135e-07	30.4671	2.09992e-07	30.4712	2.11469e-07	30.4649	2.21121e-07	30.4625	2.23456e-07	30.4659	2.19071e-07	30.4645	2.19998e-07	30.4619	2.30189e-07	30.4593	2.30631e-07
30.5293	2.01065e-07	30.534	2.02303e-07	30.5383	2.1429e-07	30.5286	2.14004e-07	30.527	2.09753e-07	30.5354	2.13116e-07	30.528	2.21562e-07	30.5252	2.23136e-07	30.5286	2.09911e-07	30.5327	2.114e-07	30.5263	2.21122e-07	30.5239	2.23454e-07	30.5273	2.18994e-07	30.526	2.19921e-07	30.5233	2.30191e-07	30.5207	2.30629e-07
30.5908	2.00976e-07	30.5955	2.02225e-07	30.5997	2.143e-07	30.59	2.14004e-07	30.5885	2.09663e-07	30.5969	2.13041e-07	30.5894	2.21561e-07	30.5865	2.23139e-07	30.5901	2.09815e-07	30.5941	2.11319e-07	30.5877	2.21122e-07	30.5853	2.23455e-07	30.5888	2.18908e-07	30.5875	2.19846e-07	30.5847	2.30188e-07	30.5821	2.30632e-07
30.6522	2.00904e-07	30.6569	2.02156e-07	30.6611	2.143e-07	30.6514	2.14003e-07	30.6499	2.09576e-07	30.6583	2.12966e-07	30.6508	2.21575e-07	30.648	2.2313e-07	30.6515	2.09746e-07	30.6556	2.11253e-07	30.6492	2.21121e-07	30.6467	2.23456e-07	30.6503	2.18815e-07	30.6489	2.19774e-07	30.6462	2.30201e-07	30.6435	2.30639e-07
30.7137	2.00816e-07	30.7184	2.02082e-07	30.7225	2.14308e-07	30.7129	2.1401e-07	30.7114	2.09496e-07	30.7198	2.12894e-07	30.7123	2.21566e-07	30.7094	2.23136e-07	30.713	2.09654e-07	30.7171	2.11184e-07	30.7106	2.21124e-07	30.7081	2.23455e-07	30.7117	2.18724e-07	30.7104	2.19703e-07	30.7076	2.30191e-07	30.7049	2.30633e-07
30.7752	2.00747e-07	30.7799	2.02018e-07	30.7839	2.14313e-07	30.7743	2.14009e-07	30.7728	2.09415e-07	30.7813	2.12824e-07	30.7737	2.21573e-07	30.7708	2.23138e-07	30.7744	2.09575e-07	30.7786	2.11109e-07	30.772	2.21115e-07	30.7695	2.23458e-07	30.7732	2.18642e-07	30.7719	2.19629e-07	30.769	2.30194e-07	30.7663	2.3063e-07
30.8366	2.00667e-07	30.8413	2.01949e-07	30.8453	2.14327e-07	30.8357	2.14017e-07	30.8343	2.09315e-07	30.8428	2.12753e-07	30.8351	2.21571e-07	30.8322	2.23145e-07	30.8359	2.09493e-07	30.8401	2.11039e-07	30.8335	2.21124e-07	30.8309	2.23463e-07	30.8346	2.18558e-07	30.8333	2.19553e-07	30.8304	2.30186e-07	30.8277	2.30629e-07
30.8981	2.00589e-07	30.9028	2.0188e-07	30.9067	2.14321e-07	30.8971	2.1402e-07	30.8957	2.09228e-07	30.9042	2.1269e-07	30.8965	2.2157e-07	30.8936	2.23138e-07	30.8974	2.09423e-07	30.9016	2.10955e-07	30.8949	2.21121e-07	30.8923	2.23458e-07	30.8961	2.18478e-07	30.8948	2.1948e-07	30.8918	2.30195e-07	30.8892	2.30632e-07
30.9595	2.00508e-07	30.9643	2.01803e-07	30.9682	2.14325e-07	30.9585	2.1403e-07	30.9572	2.09142e-07	30.9657	2.12617e-07	30.9579	2.21569e-07	30.955	2.23143e-07	30.9588	2.09322e-07	30.9631	2.10882e-07	30.9563	2.21117e-07	30.9537	2.23458e-07	30.9576	2.18387e-07	30.9563	2.19402e-07	30.9532	2.30197e-07	30.9505	2.30621e-07
31.021	2.00432e-07	31.0257	2.01732e-07	31.0296	2.14322e-07	31.0199	2.14025e-07	31.0187	2.09061e-07	31.0272	2.12543e-07	31.0194	2.21576e-07	31.0164	2.23141e-07	31.0203	2.09242e-07	31.0246	2.10818e-07	31.0177	2.21119e-07	31.0151	2.23458e-07	31.0191	2.18301e-07	31.0177	2.19328e-07	31.0147	2.30203e-07	31.012	2.30628e-07
31.0825	2.00351e-07	31.0872	2.01651e-07	31.091	2.14338e-07	31.0813	2.14041e-07	31.0801	2.08975e-07	31.0887	2.12474e-07	31.0808	2.21568e-07	31.0779	2.23155e-07	31.0818	2.09158e-07	31.086	2.10743e-07	31.0791	2.21123e-07	31.0766	2.23458e-07	31.0805	2.18214e-07	31.0792	2.19264e-07	31.0761	2.30199e-07	31.0734	2.30621e-07
31.1439	2.0028e-07	31.1486	2.0158e-07	31.1524	2.14342e-07	31.1427	2.14032e-07	31.1416	2.08893e-07	31.1502	2.124e-07	31.1422	2.2158e-07	31.1393	2.2315e-07	31.1432	2.09086e-07	31.1475	2.10673e-07	31.1406	2.21115e-07	31.138	2.23463e-07	31.142	2.18129e-07	31.1407	2.19182e-07	31.1375	2.30191e-07	31.1348	2.30625e-07
31.2054	2.00201e-07	31.2101	2.015e-07	31.2138	2.14345e-07	31.2041	2.14044e-07	31.2031	2.08803e-07	31.2116	2.12326e-07	31.2036	2.21571e-07	31.2007	2.23155e-07	31.2047	2.09002e-07	31.209	2.10598e-07	31.202	2.21129e-07	31.1994	2.23467e-07	31.2035	2.18044e-07	31.2021	2.19118e-07	31.1989	2.30197e-07	31.1962	2.30619e-07
31.2668	2.00132e-07	31.2716	2.01439e-07	31.2752	2.14346e-07	31.2655	2.14045e-07	31.2645	2.08717e-07	31.2731	2.12253e-07	31.265	2.21569e-07	31.2621	2.2314e-07	31.2662	2.08919e-07	31.2704	2.10525e-07	31.2634	2.21127e-07	31.2608	2.23475e-07	31.2649	2.17949e-07	31.2636	2.19039e-07	31.2604	2.3019e-07	31.2576	2.30615e-07
31.3283	2.00053e-07	31.333	2.01366e-07	31.3367	2.14355e-07	31.3269	2.14061e-07	31.3259	2.08633e-07	31.3345	2.12187e-07	31.3265	2.21571e-07	31.3235	2.23145e-07	31.3276	2.08832e-07	31.3319	2.10449e-07	31.3248	2.21121e-07	31.3222	2.23477e-07	31.3264	2.17874e-07	31.3251	2.18964e-07	31.3218	2.30194e-07	31.319	2.30612e-07
31.3898	1.99971e-07	31.3945	2.01295e-07	31.3981	2.14354e-07	31.3883	2.14056e-07	31.3874	2.08549e-07	31.396	2.12111e-07	31.3879	2.21577e-07	31.3849	2.23151e-07	31.3891	2.08758e-07	31.3934	2.10378e-07	31.3862	2.21119e-07	31.3836	2.23473e-07	31.3879	2.17794e-07	31.3865	2.18889e-07	31.3832	2.30202e-07	31.3804	2.30623e-07
31.4512	1.99886e-07	31.456	2.01223e-07	31.4595	2.14365e-07	31.4498	2.14059e-07	31.4489	2.08457e-07	31.4575	2.12049e-07	31.4493	2.21565e-07	31.4463	2.23154e-07	31.4506	2.08668e-07	31.4549	2.10305e-07	31.4476	2.21127e-07	31.445	2.23478e-07	31.4493	2.17702e-07	31.448	2.18824e-07	31.4446	2.30192e-07	31.4418	2.30615e-07
31.5127	1.99819e-07	31.5174	2.01149e-07	31.5209	2.14361e-07	31.5112	2.14054e-07	31.5103	2.08388e-07	31.5189	2.11972e-07	31.5108	2.21574e-07	31.5077	2.23154e-07	31.512	2.08588e-07	31.5163	2.10244e-07	31.509	2.21126e-07	31.5064	2.23486e-07	31.5108	2.17613e-07	31.5094	2.18744e-07	31.5061	2.30189e-07	31.5033	2.30612e-07
31.5741	1.99736e-07	31.5789	2.01074e-07	31.5824	2.14369e-07	31.5726	2.14065e-07	31.5718	2.08287e-07	31.5804	2.11904e-07	31.5722	2.21566e-07	31.5691	2.23154e-07	31.5735	2.08499e-07	31.5778	2.10169e-07	31.5704	2.21133e-07	31.5678	2.23478e-07	31.5723	2.17534e-07	31.5709	2.18682e-07	31.5675	2.30188e-07	31.5646	2.30613e-07
31.6356	1.99664e-07	31.6404	2.01008e-07	31.6438	2.1437e-07	31.634	2.14066e-07	31.6333	2.08203e-07	31.6418	2.1183e-07	31.6336	2.21571e-07	31.6305	2.23143e-07	31.6349	2.08431e-07	31.6393	2.10099e-07	31.6319	2.21129e-07	31.6292	2.23485e-07	31.6337	2.1745e-07	31.6323	2.18601e-07	31.6289	2.3019e-07	31.6261	2.30615e-07
31.6971	2.03527e-07	31.7018	2.0486e-07	31.7052	2.14378e-07	31.6954	2.14076e-07	31.6947	2.11957e-07	31.7033	2.15468e-07	31.695	2.21566e-07	31.692	2.2316e-07	31.6964	2.12179e-07	31.7008	2.13806e-07	31.6933	2.21132e-07	31.6906	2.23479e-07	31.6952	2.20875e-07	31.6938	2.21962e-07	31.6903	2.30192e-07	31.6875	2.30616e-07
31.7585	2.03714e-07	31.7632	2.05039e-07	31.7666	2.14385e-07	31.7568	2.14071e-07	31.7561	2.12115e-07	31.7647	2.15594e-07	31.7564	2.21566e-07	31.7534	2.23153e-07	31.7578	2.12329e-07	31.7622	2.13951e-07	31.7547	2.21125e-07	31.752	2.23477e-07	31.7566	2.20994e-07	31.7552	2.22075e-07	31.7517	2.30199e-07	31.7489	2.30622e-07
31.8199	2.03787e-07	31.8246	2.05109e-07	31.828	2.14393e-07	31.8182	2.14076e-07	31.8175	2.12171e-07	31.8261	2.15651e-07	31.8178	2.21572e-07	31.8148	2.23158e-07	31.8192	2.12389e-07	31.8236	2.13996e-07	31.8161	2.21131e-07	31.8135	2.23482e-07	31.818	2.21032e-07	31.8166	2.22118e-07	31.8132	2.30206e-07	31.8103	2.30622e-07
31.8813	2.03833e-07	31.886	2.05155e-07	31.8894	2.14389e-07	31.8796	2.1408e-07	31.8789	2.12209e-07	31.8876	2.15674e-07	31.8793	2.21572e-07	31.8762	2.2315e-07	31.8806	2.12425e-07	31.8851	2.14031e-07	31.8775	2.21129e-07	31.8749	2.23488e-07	31.8794	2.21056e-07	31.878	2.22124e-07	31.8746	2.30197e-07	31.8717	2.30629e-07
31.9427	2.03869e-07	31.9474	2.05188e-07	31.9509	2.14403e-07	31.941	2.14086e-07	31.9403	2.1223e-07	31.949	2.15696e-07	31.9407	2.2157e-07	31.9376	2.23154e-07	31.9421	2.12448e-07	31.9465	2.14051e-07	31.9389	2.2114e-07	31.9363	2.23491e-07	31.9409	2.21063e-07	31.9395	2.22145e-07	31.936	2.30192e-07	31.9331	2.30631e-07
32.0041	2.03905e-07	32.0088	2.05221e-07	32.0123	2.14406e-07	32.0025	2.14079e-07	32.0017	2.12251e-07	32.0104	2.15702e-07	32.0021	2.21575e-07	31.999	2.23152e-07	32.0035	2.12467e-07	32.0079	2.14072e-07	32.0003	2.21134e-07	31.9977	2.23491e-07	32.0023	2.21077e-07	32.0008	2.22152e-07	31.9974	2.30195e-07	31.9945	2.30631e-07
32.0655	2.03941e-07	32.0702	2.05247e-07	32.0737	2.1441e-07	32.0639	2.14092e-07	32.0631	2.12267e-07	32.0718	2.1572e-07	32.0635	2.21575e-07	32.0604	2.23155e-07	32.0649	2.12489e-07	32.0693	2.1408e-07	32.0618	2.21148e-07	32.0591	2.23486e-07	32.0637	2.2109e-07	32.0623	2.22158e-07	32.0588	2.30191e-07	32.0559	2.30631e-07
32.1269	2.03957e-07	32.1316	2.05268e-07	32.1351	2.14411e-07	32.1253	2.14096e-07	32.1245	2.12291e-07	32.1332	2.15732e-07	32.1249	2.21575e-07	32.1218	2.23152e-07	32.1263	2.12508e-07	32.1307	2.14097e-07	32.1232	2.21139e-07	32.1205	2.23492e-07	32.1251	2.21102e-07	32.1237	2.22161e-07	32.1203	2.30196e-07	32.1173	2.30631e-07
32.1883	2.03987e-07	32.193	2.05297e-07	32.1965	2.14413e-07	32.1867	2.14098e-07	32.1859	2.12305e-07	32.1946	2.15754e-07	32.1864	2.21576e-07	32.1832	2.23154e-07	32.1877	2.12525e-07	32.1921	2.14107e-07	32.1846	2.21151e-07	32.1819	2.23486e-07	32.1865	2.2111e-07	32.1851	2.2217e-07	32.1817	2.30196e-07	32.1787	2.30643e-07
32.2497	2.04005e-07	32.2544	2.05319e-07	32.258	2.14414e-07	32.2481	2.14101e-07	32.2473	2.12333e-07	32.256	2.15757e-07	32.2478	2.21585e-07	32.2446	2.23158e-07	32.2491	2.12545e-07	32.2535	2.14138e-07	32.246	2.21143e-07	32.2433	2.23494e-07	32.2479	2.21121e-07	32.2465	2.22167e-07	32.2431	2.30192e-07	32.2401	2.3064e-07
32.3111	2.04035e-07	32.3158	2.05349e-07	32.3194	2.14428e-07	32.3095	2.14106e-07	32.3087	2.12347e-07	32.3174	2.15783e-07	32.3092	2.21592e-07	32.306	2.23159e-07	32.3105	2.12554e-07	32.3149	2.14148e-07	32.3075	2.21154e-07	32.3047	2.2349e-07	32.3093	2.21122e-07	32.3079	2.22182e-07	32.3045	2.30191e-07	32.3015	2.30632e-07
32.3725	2.04052e-07	32.3772	2.0537e-07	32.3808	2.14422e-07	32.3709	2.14109e-07	32.3701	2.12365e-07	32.3788	2.15787e-07	32.3706	2.21588e-07	32.3675	2.23152e-07	32.3719	2.12579e-07	32.3764	2.14164e-07	32.3689	2.21154e-07	32.3661	2.23496e-07	32.3706	2.21141e-07	32.3693	2.22195e-07	32.366	2.30188e-07	32.363	2.30638e-07
32.4339	2.04079e-07	32.4386	2.05396e-07	32.4422	2.1443e-07	32.4323	2.14112e-07	32.4314	2.12378e-07	32.4402	2.15802e-07	32.4321	2.21576e-07	32.4289	2.23143e-07	32.4333	2.12594e-07	32.4377	2.14174e-07	32.4303	2.2116e-07	32.4275	2.23496e-07	32.4321	2.21143e-07	32.4307	2.22206e-07	32.4274	2.30189e-07	32.4244	2.30642e-07
32.4953	2.04098e-07	32.5001	2.05413e-07	32.5036	2.14429e-07	32.4937	2.14118e-07	32.4929	2.12398e-07	32.5016	2.15806e-07	32.4935	2.21582e-07	32.4903	2.23151e-07	32.4947	2.12609e-07	32.4992	2.1419e-07	32.4918	2.2116e-07	32.4889	2.23505e-07	32.4935	2.21162e-07	32.4922	2.22194e-07	32.4888	2.30191e-07	32.4858	2.30642e-07
32.5567	2.04122e-07	32.5615	2.05427e-07	32.565	2.14436e-07	32.5551	2.14125e-07	32.5543	2.12408e-07	32.563	2.15822e-07	32.5549	2.21576e-07	32.5517	2.23145e-07	32.5561	2.12618e-07	32.5606	2.14201e-07	32.5532	2.21166e-07	32.5503	2.23498e-07	32.5549	2.21155e-07	32.5536	2.22212e-07	32.5502	2.30203e-07	32.5472	2.30653e-07
32.6181	2.04133e-07	32.6228	2.05447e-07	32.6265	2.14441e-07	32.6165	2.14126e-07	32.6157	2.12421e-07	32.6244	2.15827e-07	32.6163	2.21587e-07	32.6131	2.23152e-07	32.6175	2.12637e-07	32.622	2.14225e-07	32.6146	2.2116e-07	32.6118	2.23509e-07	32.6163	2.21178e-07	32.615	2.22216e-07	32.6116	2.30186e-07	32.6086	2.30659e-07
32.6795	2.04158e-07	32.6843	2.05463e-07	32.6879	2.14442e-07	32.6779	2.14131e-07	32.6771	2.12435e-07	32.6858	2.15845e-07	32.6777	2.21582e-07	32.6745	2.23157e-07	32.679	2.12643e-07	32.6834	2.14245e-07	32.676	2.21174e-07	32.6732	2.23506e-07	32.6777	2.21177e-07	32.6764	2.22229e-07	32.673	2.30195e-07	32.67	2.30661e-07
32.741	2.0418e-07	32.7457	2.05479e-07	32.7493	2.14446e-07	32.7394	2.14128e-07	32.7385	2.1245e-07	32.7473	2.15854e-07	32.7391	2.21584e-07	32.7359	2.23151e-07	32.7404	2.12664e-07	32.7448	2.14251e-07	32.7374	2.2118e-07	32.7346	2.23511e-07	32.7392	2.21191e-07	32.7379	2.2223e-07	32.7345	2.30193e-07	32.7314	2.30662e-07
32.8024	2.04199e-07	32.8071	2.0551e-07	32.8107	2.14444e-07	32.8008	2.14131e-07	32.7999	2.12456e-07	32.8087	2.15858e-07	32.8005	2.21588e-07	32.7973	2.2315e-07	32.8018	2.12674e-07	32.8062	2.14248e-07	32.7988	2.21178e-07	32.796	2.23519e-07	32.8006	2.21182e-07	32.7993	2.22241e-07	32.7959	2.30204e-07	32.7928	2.30656e-07
32.8638	2.04212e-07	32.8685	2.05522e-07	32.8721	2.14447e-07	32.8622	2.14143e-07	32.8613	2.12479e-07	32.8701	2.15872e-07	32.8619	2.21588e-07	32.8588	2.23153e-07	32.8632	2.12692e-07	32.8676	2.14264e-07	32.8602	2.21179e-07	32.8574	2.23516e-07	32.862	2.21203e-07	32.8607	2.22235e-07	32.8573	2.30191e-07	32.8543	2.30666e-07
32.9252	2.04231e-07	32.9299	2.05542e-07	32.9335	2.14454e-07	32.9236	2.14146e-07	32.9227	2.12482e-07	32.9315	2.15889e-07	32.9234	2.21585e-07	32.9202	2.23154e-07	32.9246	2.12693e-07	32.929	2.14275e-07	32.9216	2.21178e-07	32.9188	2.2351e-07	32.9234	2.212e-07	32.9221	2.22253e-07	32.9187	2.30195e-07	32.9156	2.30676e-07
32.9866	2.04243e-07	32.9913	2.05564e-07	32.995	2.14454e-07	32.985	2.14148e-07	32.9841	2.125e-07	32.993	2.15893e-07	32.9848	2.21586e-07	32.9816	2.23155e-07	32.986	2.12717e-07	32.9904	2.14286e-07	32.983	2.21176e-07	32.9802	2.23525e-07	32.9848	2.21207e-07	32.9835	2.22247e-07	32.9801	2.30186e-07	32.9771	2.30667e-07
33.048	2.04268e-07	33.0527	2.05576e-07	33.0564	2.14458e-07	33.0464	2.14152e-07	33.0455	2.12507e-07	33.0544	2.15905e-07	33.0462	2.21592e-07	33.043	2.23166e-07	33.0475	2.12735e-07	33.0518	2.14301e-07	33.0444	2.21182e-07	33.0416	2.23512e-07	33.0462	2.21213e-07	33.045	2.2226e-07	33.0416	2.30197e-07	33.0385	2.30663e-07
33.1094	2.04281e-07	33.1141	2.05592e-07	33.1178	2.14464e-07	33.1078	2.14144e-07	33.1069	2.12528e-07	33.1158	2.15909e-07	33.1077	2.21596e-07	33.1044	2.23169e-07	33.1089	2.12745e-07	33.1132	2.14319e-07	33.1059	2.21189e-07	33.103	2.23524e-07	33.1076	2.21221e-07	33.1064	2.22262e-07	33.103	2.30191e-07	33.0999	2.30653e-07
33.1708	2.04303e-07	33.1755	2.05618e-07	33.1792	2.14458e-07	33.1692	2.14157e-07	33.1683	2.12529e-07	33.1772	2.15918e-07	33.1691	2.21604e-07	33.1658	2.23168e-07	33.1703	2.12752e-07	33.1746	2.14323e-07	33.1673	2.21191e-07	33.1644	2.23524e-07	33.1691	2.2123e-07	33.1678	2.22264e-07	33.1644	2.30203e-07	33.1613	2.30661e-07
33.2323	2.04316e-07	33.2369	2.05632e-07	33.2407	2.14466e-07	33.2306	2.14167e-07	33.2297	2.12542e-07	33.2386	2.15925e-07	33.2305	2.21594e-07	33.2272	2.23171e-07	33.2317	2.1277e-07	33.2361	2.14334e-07	33.2287	2.21188e-07	33.2258	2.23532e-07	33.2305	2.21247e-07	33.2293	2.22265e-07	33.2258	2.30192e-07	33.2227	2.30666e-07
33.2937	2.04338e-07	33.2983	2.05651e-07	33.3021	2.14471e-07	33.292	2.14169e-07	33.2911	2.12556e-07	33.3	2.15931e-07	33.2919	2.21606e-07	33.2886	2.23175e-07	33.2931	2.12773e-07	33.2975	2.14338e-07	33.2902	2.21182e-07	33.2873	2.23524e-07	33.2919	2.21245e-07	33.2906	2.2228e-07	33.2872	2.30203e-07	33.2842	2.30673e-07
33.3551	2.04341e-07	33.3597	2.05662e-07	33.3635	2.14474e-07	33.3535	2.14178e-07	33.3525	2.12569e-07	33.3615	2.15939e-07	33.3534	2.21604e-07	33.35	2.23179e-07	33.3546	2.12783e-07	33.3589	2.14353e-07	33.3516	2.21186e-07	33.3487	2.23537e-07	33.3533	2.2126e-07	33.3521	2.2228e-07	33.3486	2.30193e-07	33.3456	2.30666e-07
33.4165	2.04365e-07	33.4212	2.0568e-07	33.4249	2.14483e-07	33.4149	2.14173e-07	33.4139	2.1258e-07	33.4229	2.15959e-07	33.4148	2.21607e-07	33.4115	2.2318e-07	33.416	2.12785e-07	33.4203	2.14365e-07	33.413	2.212e-07	33.4101	2.23533e-07	33.4148	2.21254e-07	33.4135	2.22289e-07	33.41	2.30197e-07	33.407	2.30667e-07
33.4779	2.0438e-07	33.4826	2.05693e-07	33.4863	2.14485e-07	33.4763	2.14182e-07	33.4754	2.12593e-07	33.4843	2.15965e-07	33.4762	2.21606e-07	33.4729	2.2319e-07	33.4774	2.12801e-07	33.4818	2.14372e-07	33.4744	2.21196e-07	33.4715	2.23542e-07	33.4762	2.21261e-07	33.4749	2.22289e-07	33.4714	2.30197e-07	33.4684	2.30658e-07
33.5393	2.044e-07	33.544	2.05713e-07	33.5477	2.14481e-07	33.5377	2.14181e-07	33.5368	2.12597e-07	33.5457	2.15969e-07	33.5376	2.21603e-07	33.5343	2.23185e-07	33.5388	2.12811e-07	33.5432	2.14379e-07	33.5359	2.21199e-07	33.5329	2.2354e-07	33.5376	2.21264e-07	33.5363	2.22299e-07	33.5329	2.30198e-07	33.5298	2.30666e-07
33.6007	2.0441e-07	33.6054	2.05714e-07	33.6091	2.14487e-07	33.5991	2.14197e-07	33.5982	2.12607e-07	33.6071	2.15976e-07	33.599	2.21604e-07	33.5957	2.23199e-07	33.6002	2.12828e-07	33.6046	2.14386e-07	33.5973	2.21197e-07	33.5943	2.2354e-07	33.599	2.21281e-07	33.5978	2.22305e-07	33.5943	2.30193e-07	33.5912	2.30662e-07
33.6621	2.04431e-07	33.6668	2.05729e-07	33.6706	2.14484e-07	33.6605	2.14188e-07	33.6596	2.12618e-07	33.6686	2.15988e-07	33.6605	2.21601e-07	33.6571	2.232e-07	33.6616	2.12834e-07	33.666	2.14405e-07	33.6587	2.21207e-07	33.6557	2.23546e-07	33.6604	2.21279e-07	33.6592	2.22306e-07	33.6557	2.30197e-07	33.6526	2.30675e-07
33.7236	2.04445e-07	33.7282	2.05739e-07	33.732	2.14495e-07	33.7219	2.14201e-07	33.721	2.1263e-07	33.73	2.16001e-07	33.7219	2.21611e-07	33.7185	2.23211e-07	33.7231	2.12838e-07	33.7274	2.14408e-07	33.7201	2.21208e-07	33.7171	2.23553e-07	33.7218	2.21293e-07	33.7206	2.2231e-07	33.7171	2.30201e-07	33.714	2.30664e-07
33.785	2.04461e-07	33.7896	2.05763e-07	33.7934	2.14492e-07	33.7833	2.14197e-07	33.7824	2.1264e-07	33.7914	2.16006e-07	33.7833	2.21621e-07	33.7799	2.23206e-07	33.7845	2.12846e-07	33.7888	2.14426e-07	33.7815	2.2121e-07	33.7786	2.23553e-07	33.7833	2.2129e-07	33.782	2.22312e-07	33.7786	2.30201e-07	33.7754	2.30672e-07
33.8464	2.04466e-07	33.8511	2.05777e-07	33.8548	2.14494e-07	33.8447	2.14218e-07	33.8438	2.1265e-07	33.8528	2.16011e-07	33.8447	2.21616e-07	33.8413	2.23217e-07	33.8459	2.12857e-07	33.8503	2.14429e-07	33.8429	2.21212e-07	33.8399	2.23553e-07	33.8447	2.21297e-07	33.8434	2.2232e-07	33.84	2.30204e-07	33.8368	2.30663e-07
33.9078	2.04489e-07	33.9125	2.05795e-07	33.9162	2.14485e-07	33.9061	2.14219e-07	33.9052	2.12654e-07	33.9143	2.1602e-07	33.9061	2.21618e-07	33.9027	2.23207e-07	33.9073	2.12868e-07	33.9117	2.14434e-07	33.9043	2.2122e-07	33.9014	2.23555e-07	33.9061	2.21308e-07	33.9049	2.22331e-07	33.9014	2.30201e-07	33.8982	2.30675e-07
33.9692	2.04498e-07	33.9739	2.05805e-07	33.9777	2.14504e-07	33.9675	2.14232e-07	33.9667	2.12663e-07	33.9757	2.16027e-07	33.9676	2.21616e-07	33.9641	2.23211e-07	33.9687	2.12873e-07	33.9731	2.14437e-07	33.9657	2.2121e-07	33.9628	2.23556e-07	33.9675	2.21314e-07	33.9663	2.2233e-07	33.9628	2.30192e-07	33.9596	2.30663e-07
34.0306	2.04511e-07	34.0353	2.05819e-07	34.0391	2.145e-07	34.029	2.14226e-07	34.0281	2.12674e-07	34.0371	2.16035e-07	34.029	2.21621e-07	34.0256	2.23211e-07	34.0301	2.1288e-07	34.0345	2.14445e-07	34.0271	2.21214e-07	34.0242	2.23556e-07	34.0289	2.21317e-07	34.0277	2.22333e-07	34.0242	2.30206e-07	34.021	2.30665e-07
34.092	2.04519e-07	34.0967	2.05816e-07	34.1005	2.14512e-07	34.0904	2.14232e-07	34.0895	2.12676e-07	34.0985	2.16039e-07	34.0904	2.21616e-07	34.087	2.2322e-07	34.0916	2.12888e-07	34.096	2.14448e-07	34.0885	2.21216e-07	34.0856	2.23548e-07	34.0904	2.21313e-07	34.0891	2.22335e-07	34.0857	2.30205e-07	34.0824	2.30665e-07
34.1534	2.04543e-07	34.1581	2.05839e-07	34.1619	2.1451e-07	34.1517	2.14226e-07	34.1509	2.12695e-07	34.1599	2.16049e-07	34.1518	2.21624e-07	34.1484	2.2322e-07	34.153	2.12899e-07	34.1573	2.14468e-07	34.15	2.21213e-07	34.147	2.23547e-07	34.1518	2.21313e-07	34.1505	2.22341e-07	34.1471	2.30206e-07	34.1438	2.30672e-07
34.2148	2.04552e-07	34.2195	2.05841e-07	34.2234	2.1452e-07	34.2131	2.14239e-07	34.2123	2.12693e-07	34.2214	2.16061e-07	34.2133	2.21629e-07	34.2098	2.23236e-07	34.2144	2.12903e-07	34.2188	2.14473e-07	34.2114	2.21218e-07	34.2084	2.23558e-07	34.2132	2.21316e-07	34.212	2.22349e-07	34.2085	2.30202e-07	34.2052	2.30669e-07
34.2763	2.04576e-07	34.281	2.05858e-07	34.2848	2.14513e-07	34.2746	2.14238e-07	34.2737	2.1271e-07	34.2828	2.16065e-07	34.2747	2.2164e-07	34.2712	2.23236e-07	34.2758	2.12916e-07	34.2802	2.14488e-07	34.2728	2.21218e-07	34.2698	2.2356e-07	34.2746	2.21321e-07	34.2734	2.22351e-07	34.2699	2.30203e-07	34.2667	2.3067e-07
34.3377	2.04586e-07	34.3424	2.05869e-07	34.3462	2.1452e-07	34.336	2.14251e-07	34.3351	2.12718e-07	34.3442	2.16067e-07	34.3361	2.21633e-07	34.3326	2.23243e-07	34.3372	2.12924e-07	34.3416	2.14479e-07	34.3342	2.21227e-07	34.3312	2.23563e-07	34.3361	2.21331e-07	34.3348	2.2235e-07	34.3313	2.30205e-07	34.3281	2.30666e-07
34.3991	2.04592e-07	34.4038	2.05888e-07	34.4076	2.14513e-07	34.3974	2.14251e-07	34.3965	2.12737e-07	34.4056	2.16075e-07	34.3975	2.21645e-07	34.394	2.23227e-07	34.3987	2.12931e-07	34.403	2.14501e-07	34.3956	2.2122e-07	34.3926	2.23566e-07	34.3975	2.21327e-07	34.3962	2.2235e-07	34.3927	2.30208e-07	34.3895	2.30666e-07
34.4605	2.04612e-07	34.4652	2.05885e-07	34.469	2.14526e-07	34.4588	2.14263e-07	34.4579	2.12737e-07	34.467	2.16081e-07	34.4589	2.21634e-07	34.4554	2.23229e-07	34.4601	2.12933e-07	34.4644	2.145e-07	34.457	2.21221e-07	34.454	2.2356e-07	34.4589	2.21333e-07	34.4576	2.22353e-07	34.4542	2.30208e-07	34.4509	2.30662e-07
34.5219	2.0463e-07	34.5266	2.05902e-07	34.5304	2.14532e-07	34.5202	2.14251e-07	34.5194	2.12745e-07	34.5284	2.16084e-07	34.5203	2.21645e-07	34.5168	2.23225e-07	34.5215	2.12943e-07	34.5258	2.14513e-07	34.5184	2.21217e-07	34.5155	2.23559e-07	34.5203	2.21339e-07	34.5191	2.22351e-07	34.5156	2.30207e-07	34.5123	2.30668e-07
34.5834	2.04637e-07	34.588	2.05906e-07	34.5919	2.14535e-07	34.5816	2.14261e-07	34.5808	2.12751e-07	34.5899	2.16091e-07	34.5817	2.21647e-07	34.5782	2.23226e-07	34.5829	2.12948e-07	34.5872	2.14522e-07	34.5799	2.21227e-07	34.5769	2.23561e-07	34.5817	2.2134e-07	34.5805	2.22364e-07	34.577	2.30202e-07	34.5737	2.3066e-07
34.6448	2.04647e-07	34.6494	2.05922e-07	34.6533	2.14538e-07	34.643	2.14266e-07	34.6422	2.12769e-07	34.6513	2.161e-07	34.6432	2.21653e-07	34.6396	2.23218e-07	34.6444	2.12957e-07	34.6487	2.14526e-07	34.6413	2.21231e-07	34.6383	2.23559e-07	34.6432	2.21339e-07	34.6419	2.22363e-07	34.6384	2.30208e-07	34.6351	2.30659e-07
34.7062	2.04658e-07	34.7108	2.05937e-07	34.7147	2.14541e-07	34.7044	2.14277e-07	34.7036	2.12766e-07	34.7127	2.16106e-07	34.7046	2.21643e-07	34.7011	2.23218e-07	34.7058	2.12961e-07	34.7101	2.14535e-07	34.7027	2.21239e-07	34.6997	2.2356e-07	34.7046	2.21335e-07	34.7033	2.22372e-07	34.6999	2.30201e-07	34.6965	2.30667e-07
34.7676	2.04673e-07	34.7722	2.05949e-07	34.7761	2.14535e-07	34.7658	2.1428e-07	34.765	2.1278e-07	34.7741	2.16115e-07	34.766	2.21651e-07	34.7625	2.23214e-07	34.7672	2.12977e-07	34.7715	2.14551e-07	34.7641	2.21228e-07	34.7611	2.2356e-07	34.766	2.21355e-07	34.7648	2.22371e-07	34.7613	2.30211e-07	34.7579	2.30669e-07
34.829	2.04682e-07	34.8337	2.05951e-07	34.8375	2.14544e-07	34.8272	2.14281e-07	34.8264	2.12775e-07	34.8355	2.1612e-07	34.8274	2.21642e-07	34.8239	2.23227e-07	34.8286	2.12985e-07	34.8329	2.1455e-07	34.8255	2.21243e-07	34.8225	2.23566e-07	34.8274	2.21348e-07	34.8262	2.22374e-07	34.8227	2.30214e-07	34.8194	2.30673e-07
34.8904	2.04692e-07	34.8951	2.05966e-07	34.8989	2.14548e-07	34.8886	2.14277e-07	34.8878	2.12784e-07	34.897	2.16129e-07	34.8889	2.21646e-07	34.8853	2.23215e-07	34.89	2.12993e-07	34.8943	2.14568e-07	34.887	2.21239e-07	34.8839	2.23565e-07	34.8888	2.2135e-07	34.8876	2.22379e-07	34.8841	2.3021e-07	34.8807	2.30677e-07
34.9518	2.0471e-07	34.9565	2.05981e-07	34.9604	2.1455e-07	34.95	2.14286e-07	34.9492	2.1279e-07	34.9584	2.16139e-07	34.9503	2.21649e-07	34.9467	2.23217e-07	34.9515	2.12993e-07	34.9558	2.14574e-07	34.9484	2.2124e-07	34.9453	2.23568e-07	34.9502	2.21351e-07	34.949	2.22383e-07	34.9455	2.30207e-07	34.9421	2.30671e-07
35.0132	2.04718e-07	35.0179	2.05995e-07	35.0218	2.14555e-07	35.0115	2.14291e-07	35.0106	2.12802e-07	35.0198	2.16139e-07	35.0117	2.21661e-07	35.0081	2.23225e-07	35.0129	2.13004e-07	35.0172	2.14577e-07	35.0098	2.21234e-07	35.0067	2.23571e-07	35.0117	2.21349e-07	35.0104	2.22389e-07	35.007	2.30208e-07	35.0036	2.30671e-07
35.0747	2.04729e-07	35.0793	2.06004e-07	35.0832	2.14549e-07	35.0729	2.14306e-07	35.072	2.128e-07	35.0812	2.16149e-07	35.0731	2.21654e-07	35.0695	2.23222e-07	35.0743	2.13009e-07	35.0786	2.14576e-07	35.0712	2.21247e-07	35.0681	2.23574e-07	35.0731	2.21359e-07	35.0718	2.22393e-07	35.0684	2.30214e-07	35.065	2.30669e-07
35.1361	2.04742e-07	35.1407	2.06014e-07	35.1446	2.14559e-07	35.1343	2.14303e-07	35.1334	2.12814e-07	35.1427	2.16152e-07	35.1345	2.21661e-07	35.1309	2.23217e-07	35.1357	2.13021e-07	35.14	2.14585e-07	35.1326	2.21246e-07	35.1296	2.23579e-07	35.1345	2.21365e-07	35.1333	2.22391e-07	35.1298	2.30211e-07	35.1264	2.30666e-07
35.1975	2.04757e-07	35.2022	2.06024e-07	35.206	2.14558e-07	35.1957	2.14312e-07	35.1948	2.12817e-07	35.2041	2.16163e-07	35.196	2.21654e-07	35.1923	2.23219e-07	35.1971	2.13024e-07	35.2014	2.14591e-07	35.1941	2.21261e-07	35.191	2.23577e-07	35.1959	2.21364e-07	35.1947	2.22396e-07	35.1912	2.30213e-07	35.1878	2.30673e-07
35.2589	2.04767e-07	35.2636	2.06035e-07	35.2675	2.14567e-07	35.2571	2.14312e-07	35.2562	2.12831e-07	35.2655	2.16159e-07	35.2574	2.21664e-07	35.2537	2.23216e-07	35.2585	2.13042e-07	35.2628	2.14603e-07	35.2555	2.21248e-07	35.2524	2.23583e-07	35.2574	2.21364e-07	35.2561	2.22399e-07	35.2526	2.30205e-07	35.2492	2.30672e-07
35.3203	2.04774e-07	35.325	2.0605e-07	35.3289	2.14561e-07	35.3185	2.14321e-07	35.3176	2.12841e-07	35.3269	2.16176e-07	35.3188	2.21655e-07	35.3151	2.23224e-07	35.32	2.13039e-07	35.3242	2.14602e-07	35.3169	2.21258e-07	35.3138	2.23576e-07	35.3188	2.21368e-07	35.3175	2.22408e-07	35.3141	2.30202e-07	35.3106	2.30666e-07
35.3818	2.04788e-07	35.3864	2.06062e-07	35.3903	2.14564e-07	35.3799	2.14321e-07	35.379	2.12851e-07	35.3884	2.16175e-07	35.3802	2.21666e-07	35.3766	2.23213e-07	35.3814	2.13049e-07	35.3856	2.1462e-07	35.3783	2.21244e-07	35.3752	2.23589e-07	35.3802	2.21379e-07	35.379	2.22407e-07	35.3755	2.30201e-07	35.372	2.3067e-07
35.4432	2.04805e-07	35.4478	2.06076e-07	35.4517	2.14569e-07	35.4413	2.1433e-07	35.4404	2.12849e-07	35.4498	2.16185e-07	35.4417	2.21662e-07	35.438	2.23215e-07	35.4428	2.13057e-07	35.4471	2.14624e-07	35.4397	2.21259e-07	35.4366	2.23585e-07	35.4416	2.21377e-07	35.4404	2.22418e-07	35.4369	2.30211e-07	35.4335	2.30666e-07
35.5046	2.04813e-07	35.5092	2.06084e-07	35.5132	2.14579e-07	35.5027	2.14338e-07	35.5018	2.12866e-07	35.5112	2.16187e-07	35.5031	2.21667e-07	35.4994	2.23213e-07	35.5042	2.13066e-07	35.5085	2.14627e-07	35.5011	2.21259e-07	35.498	2.23598e-07	35.503	2.2139e-07	35.5018	2.22413e-07	35.4983	2.30209e-07	35.4949	2.30672e-07
35.566	2.0482e-07	35.5706	2.06094e-07	35.5746	2.14578e-07	35.5641	2.14332e-07	35.5633	2.12865e-07	35.5726	2.16204e-07	35.5645	2.21669e-07	35.5608	2.23207e-07	35.5657	2.13076e-07	35.5699	2.14629e-07	35.5625	2.2126e-07	35.5594	2.23591e-07	35.5644	2.21386e-07	35.5632	2.22417e-07	35.5598	2.30219e-07	35.5563	2.30674e-07
35.6274	2.0483e-07	35.632	2.06101e-07	35.636	2.14586e-07	35.6255	2.14333e-07	35.6247	2.12883e-07	35.634	2.16199e-07	35.6259	2.21676e-07	35.6222	2.2321e-07	35.6271	2.13075e-07	35.6314	2.14639e-07	35.6239	2.21258e-07	35.6208	2.236e-07	35.6258	2.21395e-07	35.6247	2.22416e-07	35.6212	2.30213e-07	35.6177	2.30676e-07
35.6888	2.04845e-07	35.6934	2.06104e-07	35.6974	2.1459e-07	35.687	2.14344e-07	35.6861	2.12888e-07	35.6955	2.16208e-07	35.6874	2.21677e-07	35.6836	2.23215e-07	35.6885	2.13086e-07	35.6928	2.14642e-07	35.6854	2.21259e-07	35.6823	2.23586e-07	35.6872	2.21397e-07	35.6861	2.22421e-07	35.6826	2.30213e-07	35.6791	2.30675e-07
35.7502	2.04856e-07	35.7549	2.06118e-07	35.7588	2.14597e-07	35.7484	2.14346e-07	35.7475	2.12895e-07	35.7569	2.16209e-07	35.7488	2.21689e-07	35.745	2.23215e-07	35.7499	2.13101e-07	35.7542	2.14654e-07	35.7468	2.2125e-07	35.7437	2.23597e-07	35.7486	2.21395e-07	35.7475	2.22426e-07	35.744	2.30212e-07	35.7405	2.30668e-07
35.8117	2.04869e-07	35.8163	2.06128e-07	35.8203	2.14591e-07	35.8098	2.14353e-07	35.8089	2.12894e-07	35.8183	2.16222e-07	35.8102	2.2168e-07	35.8064	2.2321e-07	35.8113	2.13106e-07	35.8156	2.14658e-07	35.8082	2.21269e-07	35.8051	2.23589e-07	35.81	2.21399e-07	35.8089	2.2243e-07	35.8055	2.30214e-07	35.8019	2.30667e-07
35.8731	2.04881e-07	35.8777	2.06136e-07	35.8817	2.14601e-07	35.8712	2.14359e-07	35.8703	2.12905e-07	35.8797	2.16219e-07	35.8717	2.21679e-07	35.8678	2.23195e-07	35.8728	2.13114e-07	35.8771	2.14665e-07	35.8697	2.2126e-07	35.8665	2.23598e-07	35.8715	2.21407e-07	35.8703	2.22431e-07	35.8669	2.30209e-07	35.8633	2.30675e-07
35.9345	2.0489e-07	35.9391	2.06146e-07	35.9431	2.14598e-07	35.9326	2.14366e-07	35.9317	2.12905e-07	35.9411	2.16228e-07	35.9331	2.21673e-07	35.9293	2.23195e-07	35.9342	2.13114e-07	35.9385	2.14672e-07	35.9311	2.21268e-07	35.9279	2.23591e-07	35.9329	2.21406e-07	35.9318	2.22423e-07	35.9283	2.30214e-07	35.9247	2.30679e-07
35.9959	2.04892e-07	36.0005	2.06146e-07	36.0045	2.14604e-07	35.994	2.14369e-07	35.9931	2.12921e-07	36.0025	2.16231e-07	35.9945	2.21676e-07	35.9907	2.23195e-07	35.9956	2.13118e-07	35.9999	2.14677e-07	35.9925	2.2127e-07	35.9893	2.23587e-07	35.9943	2.21406e-07	35.9932	2.2243e-07	35.9897	2.30212e-07	35.9861	2.30673e-07
36.0573	2.04907e-07	36.0619	2.06156e-07	36.0659	2.14606e-07	36.0554	2.14372e-07	36.0545	2.12925e-07	36.064	2.16235e-07	36.0559	2.21672e-07	36.0521	2.23194e-07	36.057	2.13122e-07	36.0613	2.1468e-07	36.0539	2.21261e-07	36.0507	2.23587e-07	36.0558	2.21404e-07	36.0546	2.22437e-07	36.0511	2.30212e-07	36.0476	2.30681e-07
36.1187	2.04915e-07	36.1233	2.0616e-07	36.1273	2.14615e-07	36.1168	2.14371e-07	36.116	2.12946e-07	36.1254	2.16238e-07	36.1173	2.21683e-07	36.1135	2.23195e-07	36.1184	2.13127e-07	36.1227	2.14688e-07	36.1153	2.21261e-07	36.1121	2.23594e-07	36.1172	2.21411e-07	36.116	2.22437e-07	36.1126	2.30215e-07	36.109	2.30675e-07
36.1801	2.04931e-07	36.1847	2.06168e-07	36.1887	2.14612e-07	36.1782	2.14377e-07	36.1774	2.12947e-07	36.1868	2.16243e-07	36.1787	2.21682e-07	36.1749	2.2319e-07	36.1798	2.13139e-07	36.1841	2.14695e-07	36.1767	2.21268e-07	36.1735	2.23591e-07	36.1786	2.21407e-07	36.1774	2.22442e-07	36.174	2.30223e-07	36.1704	2.3068e-07
36.2415	2.0494e-07	36.2461	2.06182e-07	36.2501	2.14624e-07	36.2396	2.14391e-07	36.2388	2.12954e-07	36.2483	2.16248e-07	36.2401	2.21689e-07	36.2363	2.23189e-07	36.2413	2.13145e-07	36.2456	2.147e-07	36.2381	2.2127e-07	36.2349	2.23611e-07	36.24	2.21419e-07	36.2388	2.22445e-07	36.2354	2.30217e-07	36.2318	2.30678e-07
36.3029	2.04955e-07	36.3076	2.06189e-07	36.3116	2.14613e-07	36.301	2.14394e-07	36.3002	2.12957e-07	36.3097	2.16249e-07	36.3015	2.2169e-07	36.2977	2.2319e-07	36.3027	2.13148e-07	36.307	2.14702e-07	36.2996	2.21266e-07	36.2963	2.23603e-07	36.3014	2.21418e-07	36.3002	2.22445e-07	36.2968	2.3022e-07	36.2932	2.30687e-07
36.3644	2.04961e-07	36.369	2.06192e-07	36.373	2.14617e-07	36.3625	2.14392e-07	36.3616	2.12966e-07	36.3711	2.16259e-07	36.363	2.21687e-07	36.3591	2.23197e-07	36.3641	2.1316e-07	36.3684	2.14708e-07	36.361	2.21272e-07	36.3578	2.23605e-07	36.3628	2.21432e-07	36.3617	2.22445e-07	36.3583	2.3022e-07	36.3546	2.30683e-07
36.4258	2.0497e-07	36.4304	2.06197e-07	36.4344	2.14619e-07	36.4239	2.14397e-07	36.423	2.12973e-07	36.4325	2.16266e-07	36.4244	2.21684e-07	36.4206	2.23194e-07	36.4255	2.13157e-07	36.4298	2.1471e-07	36.4224	2.21262e-07	36.4192	2.23603e-07	36.4242	2.21427e-07	36.4231	2.22451e-07	36.4197	2.30223e-07	36.416	2.3069e-07
36.4872	2.04988e-07	36.4918	2.06207e-07	36.4958	2.14632e-07	36.4853	2.14408e-07	36.4844	2.12991e-07	36.494	2.16276e-07	36.4858	2.21692e-07	36.482	2.23192e-07	36.487	2.13163e-07	36.4912	2.14724e-07	36.4838	2.21261e-07	36.4806	2.236e-07	36.4856	2.21432e-07	36.4845	2.22455e-07	36.4811	2.30216e-07	36.4774	2.30677e-07
36.5486	2.04999e-07	36.5532	2.06222e-07	36.5573	2.14631e-07	36.5467	2.14406e-07	36.5458	2.1299e-07	36.5554	2.16278e-07	36.5472	2.21691e-07	36.5434	2.23191e-07	36.5483	2.13179e-07	36.5526	2.14729e-07	36.5452	2.21269e-07	36.542	2.23599e-07	36.5471	2.21429e-07	36.546	2.22463e-07	36.5426	2.3022e-07	36.5388	2.30687e-07
36.61	2.05006e-07	36.6146	2.06222e-07	36.6187	2.14628e-07	36.6081	2.14414e-07	36.6073	2.12998e-07	36.6168	2.16274e-07	36.6087	2.21693e-07	36.6048	2.232e-07	36.6098	2.13182e-07	36.614	2.1473e-07	36.6067	2.21275e-07	36.6034	2.23617e-07	36.6085	2.21441e-07	36.6074	2.22459e-07	36.604	2.30214e-07	36.6003	2.30674e-07
36.6714	2.05016e-07	36.6761	2.06239e-07	36.6801	2.14636e-07	36.6695	2.14418e-07	36.6687	2.13004e-07	36.6782	2.16288e-07	36.6701	2.21692e-07	36.6662	2.23199e-07	36.6712	2.1318e-07	36.6755	2.14735e-07	36.6681	2.21269e-07	36.6649	2.23613e-07	36.6699	2.21436e-07	36.6688	2.22455e-07	36.6654	2.30226e-07	36.6616	2.3069e-07
36.7328	2.05018e-07	36.7375	2.06238e-07	36.7415	2.14643e-07	36.7309	2.14421e-07	36.7301	2.13003e-07	36.7396	2.16292e-07	36.7315	2.21703e-07	36.7276	2.232e-07	36.7326	2.13189e-07	36.7369	2.14747e-07	36.7295	2.21271e-07	36.7263	2.23615e-07	36.7313	2.21452e-07	36.7302	2.22457e-07	36.7268	2.30218e-07	36.7231	2.30679e-07
36.7942	2.05037e-07	36.7989	2.06254e-07	36.8029	2.14644e-07	36.7923	2.14424e-07	36.7915	2.13024e-07	36.8011	2.16295e-07	36.7929	2.217e-07	36.789	2.23208e-07	36.794	2.13195e-07	36.7983	2.14748e-07	36.7909	2.21271e-07	36.7877	2.23618e-07	36.7927	2.21438e-07	36.7916	2.22453e-07	36.7882	2.30222e-07	36.7845	2.30687e-07
36.8556	2.05035e-07	36.8603	2.06254e-07	36.8643	2.14653e-07	36.8537	2.14422e-07	36.8529	2.13029e-07	36.8625	2.16304e-07	36.8543	2.21705e-07	36.8504	2.23209e-07	36.8554	2.13205e-07	36.8597	2.14755e-07	36.8523	2.21272e-07	36.8491	2.23616e-07	36.8541	2.21453e-07	36.853	2.2246e-07	36.8496	2.30223e-07	36.8459	2.30689e-07
36.9171	2.05057e-07	36.9217	2.06267e-07	36.9258	2.14656e-07	36.9151	2.14428e-07	36.9143	2.13041e-07	36.9239	2.16308e-07	36.9158	2.21712e-07	36.9119	2.23197e-07	36.9168	2.13206e-07	36.9211	2.14769e-07	36.9137	2.21277e-07	36.9105	2.23614e-07	36.9156	2.21455e-07	36.9145	2.22462e-07	36.9111	2.30226e-07	36.9073	2.3068e-07
36.9785	2.05058e-07	36.9831	2.06274e-07	36.9872	2.14664e-07	36.9766	2.14439e-07	36.9757	2.13039e-07	36.9853	2.16311e-07	36.9772	2.21705e-07	36.9733	2.23203e-07	36.9783	2.13218e-07	36.9825	2.14762e-07	36.9751	2.21283e-07	36.9719	2.23623e-07	36.977	2.21459e-07	36.9759	2.22462e-07	36.9725	2.3022e-07	36.9687	2.30675e-07
37.0399	2.05078e-07	37.0445	2.06297e-07	37.0486	2.14664e-07	37.038	2.14435e-07	37.0371	2.13047e-07	37.0467	2.16317e-07	37.0386	2.2171e-07	37.0347	2.23201e-07	37.0397	2.13218e-07	37.044	2.14774e-07	37.0366	2.21283e-07	37.0333	2.23626e-07	37.0384	2.21459e-07	37.0373	2.22466e-07	37.0339	2.30224e-07	37.0301	2.30687e-07
37.1013	2.05077e-07	37.1059	2.063e-07	37.11	2.14661e-07	37.0994	2.14442e-07	37.0985	2.13055e-07	37.1082	2.16317e-07	37.1	2.21703e-07	37.0961	2.23203e-07	37.1011	2.13225e-07	37.1054	2.14773e-07	37.098	2.21291e-07	37.0947	2.23623e-07	37.0998	2.21472e-07	37.0987	2.2246e-07	37.0953	2.30223e-07	37.0915	2.30684e-07
37.1627	2.05093e-07	37.1673	2.06311e-07	37.1714	2.1466e-07	37.1608	2.14445e-07	37.1599	2.13068e-07	37.1696	2.16324e-07	37.1614	2.21707e-07	37.1575	2.23203e-07	37.1625	2.13239e-07	37.1668	2.14775e-07	37.1594	2.21294e-07	37.1561	2.23622e-07	37.1612	2.21468e-07	37.1601	2.22462e-07	37.1568	2.30227e-07	37.1529	2.30679e-07
37.2241	2.051e-07	37.2287	2.0632e-07	37.2328	2.14673e-07	37.2222	2.14458e-07	37.2213	2.1307e-07	37.231	2.16328e-07	37.2229	2.21696e-07	37.2189	2.23205e-07	37.224	2.13245e-07	37.2282	2.14784e-07	37.2208	2.2129e-07	37.2176	2.23621e-07	37.2226	2.21469e-07	37.2216	2.22472e-07	37.2182	2.30227e-07	37.2144	2.30676e-07
37.2855	2.05117e-07	37.2902	2.06336e-07	37.2942	2.14678e-07	37.2836	2.14451e-07	37.2827	2.13077e-07	37.2924	2.16339e-07	37.2843	2.21709e-07	37.2803	2.23203e-07	37.2854	2.1325e-07	37.2896	2.14791e-07	37.2822	2.21291e-07	37.279	2.23619e-07	37.284	2.21466e-07	37.283	2.22468e-07	37.2796	2.30228e-07	37.2758	2.30675e-07
37.3469	2.05122e-07	37.3516	2.0634e-07	37.3557	2.14678e-07	37.345	2.14453e-07	37.3441	2.13076e-07	37.3538	2.1634e-07	37.3457	2.21709e-07	37.3417	2.23201e-07	37.3468	2.13255e-07	37.3511	2.14797e-07	37.3436	2.21289e-07	37.3404	2.23623e-07	37.3455	2.21479e-07	37.3444	2.22471e-07	37.3411	2.30227e-07	37.3372	2.3067e-07
37.4084	2.0513e-07	37.413	2.0636e-07	37.4171	2.14683e-07	37.4064	2.14451e-07	37.4056	2.13084e-07	37.4152	2.16351e-07	37.4071	2.21711e-07	37.4031	2.23201e-07	37.4082	2.13263e-07	37.4125	2.148e-07	37.4051	2.21298e-07	37.4018	2.23622e-07	37.4069	2.21484e-07	37.4059	2.22468e-07	37.4025	2.30226e-07	37.3986	2.30672e-07
37.4698	2.05137e-07	37.4744	2.06356e-07	37.4785	2.14681e-07	37.4679	2.14465e-07	37.467	2.13086e-07	37.4766	2.16344e-07	37.4685	2.21704e-07	37.4646	2.23206e-07	37.4696	2.13266e-07	37.4739	2.14804e-07	37.4665	2.21298e-07	37.4632	2.23616e-07	37.4683	2.2149e-07	37.4673	2.2247e-07	37.4639	2.30235e-07	37.46	2.30668e-07
37.5312	2.05152e-07	37.5358	2.06374e-07	37.5399	2.14686e-07	37.5292	2.14452e-07	37.5284	2.13097e-07	37.538	2.16351e-07	37.5299	2.21715e-07	37.526	2.23197e-07	37.5311	2.13275e-07	37.5353	2.1481e-07	37.5279	2.213e-07	37.5246	2.23618e-07	37.5297	2.21487e-07	37.5287	2.22466e-07	37.5253	2.3023e-07	37.5214	2.30671e-07
37.5926	2.05153e-07	37.5972	2.06372e-07	37.6013	2.14693e-07	37.5907	2.1447e-07	37.5898	2.13099e-07	37.5995	2.16358e-07	37.5914	2.21713e-07	37.5874	2.23202e-07	37.5925	2.1328e-07	37.5967	2.14811e-07	37.5894	2.21303e-07	37.586	2.23611e-07	37.5911	2.21491e-07	37.5901	2.22474e-07	37.5867	2.30229e-07	37.5829	2.30664e-07
37.654	2.05169e-07	37.6586	2.06386e-07	37.6628	2.14695e-07	37.6521	2.14466e-07	37.6512	2.1311e-07	37.6609	2.16366e-07	37.6528	2.21718e-07	37.6488	2.23203e-07	37.6539	2.13288e-07	37.6582	2.14825e-07	37.6508	2.21305e-07	37.6474	2.23603e-07	37.6526	2.21499e-07	37.6515	2.2247e-07	37.6482	2.30231e-07	37.6442	2.30667e-07
37.7154	2.05177e-07	37.7201	2.06396e-07	37.7242	2.14689e-07	37.7135	2.14481e-07	37.7126	2.13115e-07	37.7223	2.16365e-07	37.7142	2.21713e-07	37.7103	2.232e-07	37.7153	2.13288e-07	37.7196	2.14824e-07	37.7122	2.21309e-07	37.7088	2.23607e-07	37.714	2.21503e-07	37.7129	2.22482e-07	37.7096	2.3023e-07	37.7057	2.30666e-07
37.7768	2.05187e-07	37.7815	2.06409e-07	37.7856	2.14697e-07	37.7749	2.1448e-07	37.774	2.13129e-07	37.7837	2.1636e-07	37.7756	2.21718e-07	37.7717	2.23205e-07	37.7767	2.13301e-07	37.781	2.14831e-07	37.7736	2.21309e-07	37.7702	2.23611e-07	37.7754	2.21506e-07	37.7744	2.2248e-07	37.771	2.30226e-07	37.7671	2.30672e-07
37.8382	2.0122e-07	37.8429	2.06406e-07	37.847	2.10927e-07	37.8363	2.14496e-07	37.8354	2.09312e-07	37.8452	2.16365e-07	37.837	2.18225e-07	37.8331	2.23208e-07	37.8381	2.09481e-07	37.8424	2.14836e-07	37.835	2.17802e-07	37.8316	2.23608e-07	37.8368	2.18027e-07	37.8358	2.22486e-07	37.8324	2.2701e-07	37.8285	2.30669e-07
37.8997	2.0096e-07	37.9043	2.06424e-07	37.9085	2.10683e-07	37.8977	2.14487e-07	37.8969	2.09072e-07	37.9066	2.16378e-07	37.8985	2.18006e-07	37.8945	2.23208e-07	37.8996	2.09248e-07	37.9038	2.14841e-07	37.8965	2.17576e-07	37.8931	2.23608e-07	37.8982	2.17816e-07	37.8972	2.22481e-07	37.8939	2.26774e-07	37.8899	2.30671e-07
37.9612	2.00808e-07	37.9657	2.06427e-07	37.9699	2.10531e-07	37.9591	2.14495e-07	37.9584	2.08925e-07	37.968	2.16382e-07	37.9599	2.17856e-07	37.9559	2.23216e-07	37.961	2.09085e-07	37.9652	2.14847e-07	37.958	2.17441e-07	37.9544	2.23604e-07	37.9597	2.17679e-07	37.9586	2.22487e-07	37.9554	2.26637e-07	37.9513	2.30664e-07
38.0226	2.00684e-07	38.0271	2.06436e-07	38.0314	2.10401e-07	38.0205	2.14491e-07	38.0198	2.08805e-07	38.0294	2.1639e-07	38.0214	2.17739e-07	38.0173	2.23213e-07	38.0225	2.0897e-07	38.0267	2.14855e-07	38.0194	2.17321e-07	38.0159	2.23607e-07	38.0212	2.17565e-07	38.02	2.22486e-07	38.0168	2.26511e-07	38.0127	2.30676e-07
38.0841	2.00568e-07	38.0886	2.0644e-07	38.0929	2.10286e-07	38.0819	2.14492e-07	38.0813	2.08681e-07	38.0909	2.16401e-07	38.0828	2.17625e-07	38.0787	2.23214e-07	38.084	2.08858e-07	38.0881	2.14854e-07	38.0809	2.17203e-07	38.0773	2.23605e-07	38.0826	2.17455e-07	38.0815	2.22491e-07	38.0783	2.26407e-07	38.0741	2.30665e-07
38.1456	2.00461e-07	38.15	2.0646e-07	38.1544	2.10158e-07	38.1433	2.14495e-07	38.1428	2.08572e-07	38.1523	2.16394e-07	38.1443	2.17513e-07	38.1401	2.23212e-07	38.1454	2.0875e-07	38.1495	2.14867e-07	38.1424	2.17096e-07	38.1387	2.23606e-07	38.1441	2.17357e-07	38.1429	2.22491e-07	38.1398	2.26306e-07	38.1355	2.3067e-07
38.207	2.00365e-07	38.2114	2.06459e-07	38.2158	2.10048e-07	38.2048	2.14502e-07	38.2042	2.08447e-07	38.2137	2.164e-07	38.2058	2.17403e-07	38.2016	2.23212e-07	38.2069	2.08634e-07	38.2109	2.14862e-07	38.2038	2.16982e-07	38.2001	2.23597e-07	38.2055	2.1725e-07	38.2043	2.22493e-07	38.2013	2.26196e-07	38.1969	2.30664e-07
38.2685	2.00257e-07	38.2728	2.06479e-07	38.2773	2.09933e-07	38.2662	2.14497e-07	38.2656	2.08354e-07	38.2751	2.16404e-07	38.2672	2.173e-07	38.263	2.23221e-07	38.2683	2.08534e-07	38.2723	2.14876e-07	38.2653	2.16868e-07	38.2615	2.23597e-07	38.267	2.17151e-07	38.2657	2.22487e-07	38.2627	2.26087e-07	38.2584	2.30669e-07
38.3299	2.00159e-07	38.3342	2.06473e-07	38.3387	2.0983e-07	38.3276	2.14501e-07	38.3271	2.08239e-07	38.3365	2.16415e-07	38.3287	2.17194e-07	38.3244	2.23221e-07	38.3298	2.08425e-07	38.3338	2.14872e-07	38.3268	2.16759e-07	38.3229	2.23591e-07	38.3284	2.1705e-07	38.3272	2.22497e-07	38.3242	2.25988e-07	38.3198	2.30666e-07
38.3913	2.00058e-07	38.3956	2.06498e-07	38.4002	2.09724e-07	38.389	2.145e-07	38.3885	2.08148e-07	38.3979	2.16416e-07	38.3901	2.17097e-07	38.3858	2.23225e-07	38.3912	2.08325e-07	38.3952	2.14885e-07	38.3882	2.16658e-07	38.3843	2.23603e-07	38.3899	2.16945e-07	38.3886	2.22489e-07	38.3857	2.25879e-07	38.3812	2.30672e-07
38.4528	1.9996e-07	38.457	2.06504e-07	38.4616	2.09614e-07	38.4504	2.14505e-07	38.45	2.08039e-07	38.4594	2.16422e-07	38.4516	2.16995e-07	38.4472	2.23233e-07	38.4527	2.08212e-07	38.4566	2.14885e-07	38.4496	2.16564e-07	38.4457	2.23586e-07	38.4513	2.16845e-07	38.45	2.22504e-07	38.4472	2.25783e-07	38.4426	2.30665e-07
38.5142	1.99865e-07	38.5184	2.06521e-07	38.5231	2.09507e-07	38.5118	2.14503e-07	38.5114	2.07934e-07	38.5208	2.16422e-07	38.5131	2.16895e-07	38.5087	2.23236e-07	38.5141	2.08118e-07	38.518	2.14897e-07	38.5111	2.16465e-07	38.5071	2.23599e-07	38.5128	2.16749e-07	38.5114	2.22492e-07	38.5087	2.25673e-07	38.504	2.30671e-07
38.5757	1.99769e-07	38.5798	2.06524e-07	38.5845	2.09395e-07	38.5732	2.14515e-07	38.5729	2.07824e-07	38.5822	2.16432e-07	38.5745	2.16788e-07	38.5701	2.23241e-07	38.5756	2.08016e-07	38.5794	2.14892e-07	38.5726	2.16368e-07	38.5685	2.23582e-07	38.5742	2.16656e-07	38.5728	2.22498e-07	38.5702	2.25568e-07	38.5654	2.30669e-07
38.6372	1.99671e-07	38.6412	2.06536e-07	38.646	2.09288e-07	38.6346	2.14511e-07	38.6343	2.07723e-07	38.6436	2.16435e-07	38.636	2.16692e-07	38.6315	2.23247e-07	38.6371	2.07924e-07	38.6408	2.14899e-07	38.634	2.16255e-07	38.63	2.23582e-07	38.6357	2.1657e-07	38.6342	2.22493e-07	38.6317	2.25468e-07	38.6268	2.30681e-07
38.6986	1.99588e-07	38.7026	2.06536e-07	38.7074	2.09186e-07	38.696	2.14516e-07	38.6958	2.0762e-07	38.705	2.16437e-07	38.6975	2.16594e-07	38.6929	2.2325e-07	38.6985	2.07816e-07	38.7022	2.14905e-07	38.6955	2.16164e-07	38.6914	2.23584e-07	38.6972	2.16463e-07	38.6957	2.22504e-07	38.6931	2.25379e-07	38.6882	2.30677e-07
38.7601	1.99492e-07	38.764	2.06548e-07	38.7689	2.0909e-07	38.7574	2.14521e-07	38.7572	2.07536e-07	38.7665	2.16442e-07	38.759	2.165e-07	38.7543	2.23252e-07	38.76	2.07723e-07	38.7636	2.14917e-07	38.757	2.16048e-07	38.7528	2.23587e-07	38.7586	2.1637e-07	38.7571	2.22499e-07	38.7545	2.2527e-07	38.7497	2.30678e-07
38.8215	1.99403e-07	38.8255	2.06559e-07	38.8304	2.08988e-07	38.8188	2.14523e-07	38.8187	2.07434e-07	38.8279	2.16452e-07	38.8204	2.16403e-07	38.8157	2.23252e-07	38.8214	2.07619e-07	38.8251	2.14914e-07	38.8184	2.15958e-07	38.8142	2.23581e-07	38.8201	2.16273e-07	38.8185	2.22508e-07	38.816	2.25171e-07	38.8111	2.30683e-07
38.883	1.99317e-07	38.8869	2.06566e-07	38.8918	2.08893e-07	38.8803	2.14518e-07	38.8801	2.07342e-07	38.8893	2.16445e-07	38.8819	2.16303e-07	38.8771	2.23264e-07	38.8829	2.07526e-07	38.8865	2.14924e-07	38.8799	2.1586e-07	38.8756	2.23594e-07	38.8815	2.16181e-07	38.88	2.22503e-07	38.8775	2.25066e-07	38.8725	2.30675e-07
38.9444	1.99231e-07	38.9483	2.06565e-07	38.9533	2.08789e-07	38.9417	2.14526e-07	38.9416	2.07236e-07	38.9507	2.16453e-07	38.9433	2.16199e-07	38.9385	2.23272e-07	38.9444	2.07434e-07	38.9479	2.1492e-07	38.9414	2.15769e-07	38.937	2.23589e-07	38.943	2.16093e-07	38.9414	2.22509e-07	38.9389	2.24978e-07	38.9339	2.30678e-07
39.0059	1.99137e-07	39.0097	2.06571e-07	39.0147	2.08697e-07	39.0031	2.14528e-07	39.0031	2.07139e-07	39.0122	2.16457e-07	39.0048	2.16111e-07	38.9999	2.23276e-07	39.0058	2.07336e-07	39.0093	2.14925e-07	39.0029	2.1567e-07	38.9984	2.23587e-07	39.0045	2.15999e-07	39.0028	2.22508e-07	39.0004	2.24876e-07	38.9953	2.30683e-07
39.0674	1.99049e-07	39.0711	2.06578e-07	39.0762	2.08596e-07	39.0645	2.14524e-07	39.0645	2.07036e-07	39.0735	2.16468e-07	39.0663	2.16016e-07	39.0614	2.23281e-07	39.0673	2.07241e-07	39.0707	2.14932e-07	39.0644	2.15583e-07	39.0598	2.23589e-07	39.0659	2.15903e-07	39.0642	2.22511e-07	39.0618	2.24786e-07	39.0567	2.30681e-07
39.1288	1.9896e-07	39.1325	2.06588e-07	39.1376	2.08504e-07	39.1259	2.14525e-07	39.126	2.06946e-07	39.135	2.16469e-07	39.1278	2.15925e-07	39.1228	2.23288e-07	39.1288	2.07154e-07	39.1322	2.14937e-07	39.1258	2.15482e-07	39.1212	2.23592e-07	39.1274	2.15817e-07	39.1256	2.22512e-07	39.1233	2.24675e-07	39.1181	2.30678e-07
39.1903	1.98877e-07	39.1939	2.066e-07	39.1991	2.08408e-07	39.1873	2.14536e-07	39.1874	2.06856e-07	39.1964	2.16473e-07	39.1892	2.15838e-07	39.1842	2.23289e-07	39.1902	2.0706e-07	39.1936	2.14936e-07	39.1873	2.15389e-07	39.1826	2.23589e-07	39.1889	2.15718e-07	39.1871	2.22529e-07	39.1848	2.24578e-07	39.1795	2.30686e-07
39.2517	1.98791e-07	39.2553	2.06616e-07	39.2606	2.08311e-07	39.2488	2.14541e-07	39.2489	2.06766e-07	39.2578	2.16471e-07	39.2507	2.1575e-07	39.2456	2.23294e-07	39.2517	2.06972e-07	39.255	2.14944e-07	39.2488	2.15298e-07	39.244	2.23598e-07	39.2503	2.1563e-07	39.2485	2.22527e-07	39.2462	2.24475e-07	39.241	2.30678e-07
39.3132	1.98709e-07	39.3167	2.06626e-07	39.322	2.08209e-07	39.3102	2.14544e-07	39.3103	2.06672e-07	39.3192	2.16483e-07	39.3122	2.1566e-07	39.307	2.23289e-07	39.3132	2.06882e-07	39.3164	2.14949e-07	39.3103	2.15212e-07	39.3055	2.23601e-07	39.3118	2.15543e-07	39.3099	2.22525e-07	39.3077	2.24394e-07	39.3024	2.30684e-07
39.3747	1.98625e-07	39.3782	2.06622e-07	39.3835	2.08125e-07	39.3715	2.14548e-07	39.3717	2.06583e-07	39.3806	2.16478e-07	39.3737	2.15563e-07	39.3684	2.23289e-07	39.3746	2.06789e-07	39.3778	2.1495e-07	39.3717	2.15116e-07	39.3669	2.23598e-07	39.3732	2.15453e-07	39.3713	2.22519e-07	39.3692	2.24292e-07	39.3638	2.30684e-07
39.4361	1.98544e-07	39.4396	2.06631e-07	39.445	2.08027e-07	39.433	2.14542e-07	39.4332	2.06488e-07	39.442	2.16486e-07	39.4352	2.15473e-07	39.4299	2.23278e-07	39.4361	2.06694e-07	39.4392	2.1496e-07	39.4332	2.15029e-07	39.4283	2.23593e-07	39.4347	2.15358e-07	39.4327	2.22525e-07	39.4306	2.24203e-07	39.4252	2.30693e-07
39.4976	1.98453e-07	39.501	2.06632e-07	39.5065	2.07942e-07	39.4944	2.14549e-07	39.4947	2.06397e-07	39.5035	2.16485e-07	39.4966	2.15381e-07	39.4913	2.2329e-07	39.4975	2.06606e-07	39.5007	2.14964e-07	39.4947	2.14933e-07	39.4897	2.23596e-07	39.4961	2.15268e-07	39.4941	2.22523e-07	39.4921	2.24097e-07	39.4866	2.30687e-07
39.559	1.98376e-07	39.5624	2.06639e-07	39.568	2.07841e-07	39.5558	2.1455e-07	39.5561	2.06305e-07	39.5649	2.16497e-07	39.5581	2.15298e-07	39.5527	2.23281e-07	39.559	2.06515e-07	39.562	2.14972e-07	39.5561	2.14853e-07	39.5511	2.236e-07	39.5576	2.15172e-07	39.5555	2.22534e-07	39.5535	2.24006e-07	39.548	2.30693e-07
39.6205	1.9829e-07	39.6238	2.06643e-07	39.6294	2.07761e-07	39.6172	2.14555e-07	39.6176	2.06219e-07	39.6263	2.16495e-07	39.6195	2.15206e-07	39.6141	2.23283e-07	39.6205	2.06435e-07	39.6235	2.14974e-07	39.6176	2.1476e-07	39.6125	2.236e-07	39.619	2.15092e-07	39.6169	2.22529e-07	39.615	2.23915e-07	39.6095	2.30687e-07
39.682	1.98213e-07	39.6852	2.0666e-07	39.6909	2.07659e-07	39.6786	2.14556e-07	39.679	2.06127e-07	39.6878	2.16505e-07	39.681	2.15122e-07	39.6755	2.23283e-07	39.682	2.06342e-07	39.6849	2.14974e-07	39.6791	2.14678e-07	39.6739	2.23607e-07	39.6805	2.14995e-07	39.6783	2.22538e-07	39.6764	2.23818e-07	39.6709	2.30694e-07
39.7434	1.98122e-07	39.7467	2.06663e-07	39.7523	2.07584e-07	39.74	2.14561e-07	39.7405	2.06036e-07	39.7492	2.16498e-07	39.7425	2.1504e-07	39.7369	2.23291e-07	39.7434	2.06253e-07	39.7463	2.14978e-07	39.7405	2.14592e-07	39.7353	2.23608e-07	39.742	2.14915e-07	39.7398	2.22537e-07	39.7379	2.23722e-07	39.7323	2.30687e-07
39.8049	1.9804e-07	39.8081	2.06672e-07	39.8138	2.07493e-07	39.8014	2.14561e-07	39.802	2.05946e-07	39.8106	2.16514e-07	39.804	2.14945e-07	39.7983	2.23286e-07	39.8049	2.06171e-07	39.8077	2.14987e-07	39.802	2.14499e-07	39.7967	2.23603e-07	39.8034	2.14817e-07	39.8012	2.22537e-07	39.7993	2.23629e-07	39.7937	2.30694e-07
39.8663	1.97954e-07	39.8695	2.06684e-07	39.8753	2.07403e-07	39.8628	2.14561e-07	39.8634	2.05858e-07	39.872	2.16511e-07	39.8654	2.14861e-07	39.8597	2.23294e-07	39.8664	2.06084e-07	39.8691	2.14995e-07	39.8635	2.14414e-07	39.8581	2.23608e-07	39.8649	2.14732e-07	39.8626	2.2254e-07	39.8608	2.2354e-07	39.8551	2.30682e-07
39.9278	1.97879e-07	39.9309	2.06686e-07	39.9367	2.0732e-07	39.9243	2.14567e-07	39.9249	2.05773e-07	39.9334	2.16521e-07	39.9269	2.14775e-07	39.9211	2.23289e-07	39.9279	2.05997e-07	39.9306	2.1499e-07	39.9249	2.14315e-07	39.9195	2.23613e-07	39.9263	2.14641e-07	39.924	2.22547e-07	39.9222	2.23443e-07	39.9165	2.30686e-07
39.9893	1.97794e-07	39.9923	2.06694e-07	39.9982	2.07232e-07	39.9857	2.14576e-07	39.9863	2.05683e-07	39.9948	2.16516e-07	39.9883	2.14687e-07	39.9826	2.23294e-07	39.9894	2.05913e-07	39.992	2.15e-07	39.9864	2.14226e-07	39.981	2.23614e-07	39.9878	2.14556e-07	39.9854	2.22543e-07	39.9837	2.23346e-07	39.9779	2.30682e-07
40.0507	1.97722e-07	40.0537	2.06711e-07	40.0596	2.07137e-07	40.0471	2.14575e-07	40.0478	2.05597e-07	40.0563	2.1652e-07	40.0498	2.14603e-07	40.044	2.2329e-07	40.0508	2.05832e-07	40.0534	2.15e-07	40.0479	2.14143e-07	40.0424	2.23619e-07	40.0493	2.14464e-07	40.0468	2.22553e-07	40.0452	2.23254e-07	40.0393	2.30687e-07
40.1122	1.97632e-07	40.1151	2.06713e-07	40.1211	2.0706e-07	40.1085	2.14583e-07	40.1092	2.05507e-07	40.1177	2.16522e-07	40.1113	2.14512e-07	40.1054	2.23297e-07	40.1123	2.05737e-07	40.1148	2.15007e-07	40.1093	2.14059e-07	40.1038	2.23615e-07	40.1107	2.1439e-07	40.1083	2.22551e-07	40.1066	2.23168e-07	40.1008	2.30682e-07
40.1737	1.97561e-07	40.1765	2.06718e-07	40.1826	2.06969e-07	40.1699	2.14582e-07	40.1707	2.05423e-07	40.1791	2.16524e-07	40.1727	2.14426e-07	40.1668	2.23295e-07	40.1738	2.0565e-07	40.1762	2.15015e-07	40.1708	2.13969e-07	40.1652	2.23615e-07	40.1722	2.14297e-07	40.1697	2.22556e-07	40.1681	2.23079e-07	40.1622	2.30691e-07
40.2351	1.97476e-07	40.2379	2.06734e-07	40.244	2.06884e-07	40.2313	2.1459e-07	40.2322	2.05334e-07	40.2405	2.16528e-07	40.2342	2.14335e-07	40.2282	2.23301e-07	40.2353	2.05563e-07	40.2376	2.15015e-07	40.2323	2.13883e-07	40.2266	2.23613e-07	40.2337	2.14217e-07	40.2311	2.22553e-07	40.2295	2.22991e-07	40.2236	2.30681e-07
40.2966	1.97396e-07	40.2994	2.06738e-07	40.3055	2.06805e-07	40.2927	2.14577e-07	40.2936	2.0525e-07	40.3019	2.1654e-07	40.2957	2.14258e-07	40.2896	2.23292e-07	40.2968	2.05487e-07	40.299	2.15017e-07	40.2937	2.13796e-07	40.288	2.23614e-07	40.2951	2.14122e-07	40.2925	2.22559e-07	40.291	2.22895e-07	40.285	2.30683e-07
40.358	1.97314e-07	40.3608	2.06747e-07	40.367	2.06714e-07	40.3541	2.14595e-07	40.3551	2.05163e-07	40.3634	2.1654e-07	40.3571	2.14175e-07	40.3511	2.23303e-07	40.3582	2.05403e-07	40.3604	2.15019e-07	40.3552	2.13712e-07	40.3494	2.23612e-07	40.3566	2.14042e-07	40.3539	2.22562e-07	40.3524	2.22807e-07	40.3464	2.30677e-07
40.4195	1.97244e-07	40.4222	2.06758e-07	40.4285	2.06628e-07	40.4156	2.14599e-07	40.4166	2.05082e-07	40.4248	2.16543e-07	40.4186	2.1409e-07	40.4125	2.23302e-07	40.4197	2.05327e-07	40.4219	2.15026e-07	40.4167	2.1363e-07	40.4108	2.23616e-07	40.4181	2.13949e-07	40.4154	2.22565e-07	40.4139	2.22716e-07	40.4078	2.30675e-07
40.481	1.97154e-07	40.4836	2.06762e-07	40.49	2.06542e-07	40.477	2.14606e-07	40.478	2.04985e-07	40.4862	2.16547e-07	40.4801	2.14e-07	40.4739	2.23304e-07	40.4811	2.05235e-07	40.4833	2.15032e-07	40.4781	2.1354e-07	40.4722	2.23623e-07	40.4795	2.13873e-07	40.4768	2.22562e-07	40.4754	2.22636e-07	40.4692	2.30679e-07
40.5424	1.97084e-07	40.545	2.06769e-07	40.5515	2.06454e-07	40.5384	2.14598e-07	40.5395	2.04901e-07	40.5476	2.16549e-07	40.5416	2.13922e-07	40.5353	2.23306e-07	40.5426	2.05146e-07	40.5447	2.15035e-07	40.5396	2.13456e-07	40.5336	2.23621e-07	40.541	2.13781e-07	40.5382	2.22557e-07	40.5369	2.22533e-07	40.5306	2.30681e-07
40.6039	1.97001e-07	40.6064	2.06773e-07	40.6129	2.06376e-07	40.5998	2.14603e-07	40.6009	2.04805e-07	40.6091	2.16553e-07	40.6031	2.13835e-07	40.5967	2.23315e-07	40.6041	2.05061e-07	40.6061	2.15033e-07	40.6011	2.13374e-07	40.5951	2.23623e-07	40.6025	2.13706e-07	40.5996	2.22561e-07	40.5983	2.2245e-07	40.592	2.30682e-07
40.6653	1.96923e-07	40.6678	2.0679e-07	40.6744	2.06295e-07	40.6612	2.14603e-07	40.6624	2.04732e-07	40.6705	2.1656e-07	40.6645	2.1375e-07	40.6581	2.23315e-07	40.6655	2.04986e-07	40.6675	2.15053e-07	40.6626	2.13279e-07	40.6565	2.23628e-07	40.6639	2.13613e-07	40.661	2.2257e-07	40.6598	2.22359e-07	40.6534	2.30679e-07
40.7268	1.96841e-07	40.7293	2.06799e-07	40.7359	2.06212e-07	40.7226	2.14616e-07	40.7238	2.04646e-07	40.7319	2.16558e-07	40.726	2.13666e-07	40.7195	2.23322e-07	40.727	2.04891e-07	40.7289	2.15048e-07	40.724	2.13206e-07	40.7179	2.23629e-07	40.7254	2.13527e-07	40.7225	2.22576e-07	40.7212	2.22281e-07	40.7149	2.3068e-07
40.7883	1.96766e-07	40.7907	2.06811e-07	40.7973	2.06128e-07	40.784	2.14607e-07	40.7853	2.04555e-07	40.7933	2.16568e-07	40.7875	2.13586e-07	40.7809	2.23317e-07	40.7884	2.04815e-07	40.7904	2.1505e-07	40.7855	2.1312e-07	40.7793	2.23633e-07	40.7869	2.13444e-07	40.7839	2.22572e-07	40.7827	2.22182e-07	40.7763	2.30682e-07
40.8497	1.96688e-07	40.8521	2.06815e-07	40.8588	2.06041e-07	40.8454	2.14615e-07	40.8468	2.04465e-07	40.8547	2.16572e-07	40.8489	2.13491e-07	40.8424	2.23322e-07	40.8499	2.04734e-07	40.8518	2.15053e-07	40.847	2.13036e-07	40.8407	2.23634e-07	40.8483	2.13368e-07	40.8453	2.22577e-07	40.8442	2.22096e-07	40.8377	2.30676e-07
40.9112	1.96608e-07	40.9135	2.06826e-07	40.9203	2.05963e-07	40.9068	2.14622e-07	40.9083	2.04387e-07	40.9161	2.16571e-07	40.9104	2.13419e-07	40.9038	2.23326e-07	40.9114	2.04648e-07	40.9132	2.1506e-07	40.9084	2.1294e-07	40.9021	2.2363e-07	40.9098	2.13272e-07	40.9067	2.22574e-07	40.9057	2.22008e-07	40.8991	2.3069e-07
40.9726	1.96528e-07	40.9749	2.06828e-07	40.9817	2.05877e-07	40.9682	2.14615e-07	40.9697	2.04298e-07	40.9776	2.16577e-07	40.9719	2.13328e-07	40.9652	2.23323e-07	40.9729	2.04567e-07	40.9746	2.15059e-07	40.9699	2.12861e-07	40.9635	2.23621e-07	40.9713	2.13195e-07	40.9681	2.22576e-07	40.9672	2.21926e-07	40.9605	2.3069e-07
41.0341	1.96452e-07	41.0363	2.06847e-07	41.0432	2.05796e-07	41.0296	2.14618e-07	41.0312	2.04216e-07	41.039	2.1658e-07	41.0333	2.13253e-07	41.0267	2.23328e-07	41.0343	2.0448e-07	41.036	2.15073e-07	41.0314	2.12774e-07	41.0249	2.23635e-07	41.0327	2.1311e-07	41.0295	2.2258e-07	41.0286	2.21835e-07	41.0219	2.30684e-07
41.0956	1.96375e-07	41.0977	2.06847e-07	41.1046	2.05713e-07	41.0911	2.14632e-07	41.0926	2.0413e-07	41.1004	2.16586e-07	41.0948	2.13176e-07	41.0881	2.23336e-07	41.0958	2.04396e-07	41.0974	2.15074e-07	41.0929	2.12693e-07	41.0864	2.23625e-07	41.0942	2.13033e-07	41.0909	2.22583e-07	41.0901	2.21748e-07	41.0833	2.30686e-07
41.157	1.96295e-07	41.1592	2.06868e-07	41.1661	2.05637e-07	41.1525	2.14632e-07	41.1541	2.0405e-07	41.1618	2.16591e-07	41.1562	2.13102e-07	41.1495	2.23331e-07	41.1573	2.04319e-07	41.1589	2.15078e-07	41.1544	2.12611e-07	41.1478	2.23636e-07	41.1556	2.12947e-07	41.1523	2.22591e-07	41.1516	2.21658e-07	41.1448	2.30684e-07
41.2185	1.96224e-07	41.2206	2.06869e-07	41.2276	2.05555e-07	41.2139	2.14643e-07	41.2155	2.03962e-07	41.2232	2.16591e-07	41.2177	2.13017e-07	41.2109	2.23334e-07	41.2187	2.04234e-07	41.2203	2.15073e-07	41.2158	2.12536e-07	41.2092	2.23629e-07	41.2171	2.12858e-07	41.2138	2.22594e-07	41.213	2.21574e-07	41.2062	2.30683e-07
41.28	1.96143e-07	41.282	2.06875e-07	41.289	2.0548e-07	41.2753	2.14637e-07	41.277	2.03884e-07	41.2847	2.16593e-07	41.2792	2.12942e-07	41.2723	2.23331e-07	41.2802	2.04157e-07	41.2817	2.15084e-07	41.2773	2.12443e-07	41.2706	2.23626e-07	41.2786	2.1278e-07	41.2752	2.22583e-07	41.2745	2.2148e-07	41.2676	2.30684e-07
41.3415	1.96068e-07	41.3434	2.06878e-07	41.3505	2.0539e-07	41.3367	2.14642e-07	41.3385	2.03798e-07	41.3461	2.16597e-07	41.3407	2.12849e-07	41.3337	2.23341e-07	41.3416	2.04075e-07	41.3432	2.15087e-07	41.3388	2.12366e-07	41.332	2.23627e-07	41.34	2.12685e-07	41.3366	2.22591e-07	41.336	2.21407e-07	41.329	2.30674e-07
41.4029	1.95992e-07	41.4048	2.06895e-07	41.4119	2.05321e-07	41.3981	2.14643e-07	41.3999	2.03714e-07	41.4075	2.16596e-07	41.4022	2.12769e-07	41.3951	2.23336e-07	41.4031	2.03997e-07	41.4046	2.15097e-07	41.4002	2.12271e-07	41.3934	2.23631e-07	41.4015	2.12604e-07	41.398	2.22583e-07	41.3974	2.21323e-07	41.3904	2.30675e-07
41.4644	1.9592e-07	41.4662	2.06896e-07	41.4734	2.05236e-07	41.4595	2.14651e-07	41.4614	2.0363e-07	41.4689	2.16605e-07	41.4637	2.12689e-07	41.4566	2.23332e-07	41.4646	2.03907e-07	41.466	2.15107e-07	41.4617	2.12193e-07	41.4548	2.23628e-07	41.463	2.12526e-07	41.4594	2.22593e-07	41.4589	2.2124e-07	41.4518	2.30672e-07
41.5258	1.95835e-07	41.5276	2.0691e-07	41.5349	2.05161e-07	41.521	2.14646e-07	41.5229	2.03547e-07	41.5304	2.16613e-07	41.5251	2.12608e-07	41.518	2.23326e-07	41.526	2.03836e-07	41.5274	2.15108e-07	41.5232	2.12112e-07	41.5162	2.23638e-07	41.5244	2.12442e-07	41.5209	2.22595e-07	41.5204	2.21144e-07	41.5132	2.30665e-07
41.5873	1.95762e-07	41.589	2.06913e-07	41.5963	2.05072e-07	41.5823	2.14654e-07	41.5843	2.03458e-07	41.5918	2.16607e-07	41.5866	2.12529e-07	41.5794	2.2333e-07	41.5875	2.03754e-07	41.5889	2.15101e-07	41.5847	2.12039e-07	41.5777	2.23622e-07	41.5859	2.12358e-07	41.5823	2.22608e-07	41.5819	2.21068e-07	41.5746	2.30666e-07
41.6487	1.95691e-07	41.6504	2.06933e-07	41.6578	2.04998e-07	41.6438	2.14653e-07	41.6458	2.03385e-07	41.6532	2.16613e-07	41.6481	2.12443e-07	41.6408	2.23324e-07	41.649	2.03676e-07	41.6502	2.15115e-07	41.6461	2.11952e-07	41.6391	2.2363e-07	41.6473	2.12285e-07	41.6437	2.22598e-07	41.6433	2.2098e-07	41.636	2.30657e-07
41.7102	1.95607e-07	41.7118	2.06929e-07	41.7192	2.0491e-07	41.7052	2.14658e-07	41.7073	2.03297e-07	41.7146	2.16614e-07	41.7096	2.12359e-07	41.7022	2.23324e-07	41.7105	2.03589e-07	41.7117	2.15117e-07	41.7076	2.11873e-07	41.7005	2.23609e-07	41.7088	2.12192e-07	41.7051	2.22607e-07	41.7048	2.20909e-07	41.6975	2.30662e-07
41.7717	1.95533e-07	41.7732	2.06944e-07	41.7807	2.04844e-07	41.7666	2.1466e-07	41.7687	2.03221e-07	41.7761	2.16623e-07	41.7711	2.12291e-07	41.7636	2.2332e-07	41.7719	2.03517e-07	41.7731	2.15121e-07	41.7691	2.11783e-07	41.7619	2.23619e-07	41.7703	2.12113e-07	41.7665	2.22601e-07	41.7663	2.20816e-07	41.7589	2.30665e-07
41.8331	1.95451e-07	41.8346	2.06952e-07	41.8422	2.04765e-07	41.828	2.14666e-07	41.8302	2.03146e-07	41.8375	2.16631e-07	41.8326	2.12209e-07	41.8251	2.23323e-07	41.8334	2.03429e-07	41.8345	2.15121e-07	41.8306	2.11707e-07	41.8233	2.23607e-07	41.8317	2.12028e-07	41.828	2.22603e-07	41.8277	2.20729e-07	41.8203	2.30659e-07
41.8946	1.95384e-07	41.8961	2.06962e-07	41.9036	2.0468e-07	41.8894	2.14661e-07	41.8916	2.0307e-07	41.8989	2.16626e-07	41.8941	2.12133e-07	41.8865	2.23326e-07	41.8949	2.03362e-07	41.8959	2.15129e-07	41.892	2.11621e-07	41.8847	2.23612e-07	41.8932	2.1194e-07	41.8894	2.22601e-07	41.8892	2.20647e-07	41.8817	2.3065e-07
41.9561	1.95321e-07	41.9575	2.06967e-07	41.9651	2.04597e-07	41.9509	2.14672e-07	41.9531	2.02976e-07	41.9603	2.16631e-07	41.9556	2.12059e-07	41.9479	2.23324e-07	41.9564	2.03277e-07	41.9573	2.15131e-07	41.9535	2.11553e-07	41.9461	2.23604e-07	41.9547	2.11857e-07	41.9508	2.22614e-07	41.9507	2.20566e-07	41.9431	2.30655e-07
42.0175	1.95234e-07	42.0189	2.06975e-07	42.0266	2.04522e-07	42.0123	2.1467e-07	42.0145	2.02899e-07	42.0217	2.16632e-07	42.017	2.11974e-07	42.0093	2.23323e-07	42.0179	2.03208e-07	42.0187	2.15141e-07	42.015	2.11471e-07	42.0075	2.23613e-07	42.0161	2.11786e-07	42.0122	2.22611e-07	42.0121	2.20479e-07	42.0045	2.30644e-07
42.079	1.95156e-07	42.0803	2.06979e-07	42.0881	2.04436e-07	42.0737	2.14672e-07	42.076	2.02817e-07	42.0832	2.16635e-07	42.0785	2.11901e-07	42.0707	2.23321e-07	42.0793	2.03117e-07	42.0802	2.15142e-07	42.0765	2.11383e-07	42.0689	2.23605e-07	42.0776	2.11696e-07	42.0736	2.22612e-07	42.0736	2.20403e-07	42.0659	2.30648e-07
42.1405	1.95082e-07	42.1417	2.06991e-07	42.1496	2.04359e-07	42.1351	2.14671e-07	42.1375	2.0274e-07	42.1446	2.1664e-07	42.14	2.11822e-07	42.1321	2.23322e-07	42.1408	2.03043e-07	42.1416	2.15147e-07	42.1379	2.11305e-07	42.1303	2.23605e-07	42.139	2.11612e-07	42.135	2.22613e-07	42.135	2.20325e-07	42.1273	2.30641e-07
42.2019	1.95006e-07	42.2031	2.07003e-07	42.2111	2.04279e-07	42.1965	2.14679e-07	42.1989	2.02661e-07	42.206	2.16647e-07	42.2015	2.1174e-07	42.1936	2.23324e-07	42.2023	2.02957e-07	42.203	2.15148e-07	42.1994	2.11213e-07	42.1917	2.23595e-07	42.2005	2.11532e-07	42.1964	2.22612e-07	42.1965	2.20234e-07	42.1887	2.30645e-07
42.2634	1.94925e-07	42.2645	2.07009e-07	42.2726	2.04208e-07	42.2579	2.1467e-07	42.2604	2.02585e-07	42.2674	2.16649e-07	42.263	2.11678e-07	42.255	2.23324e-07	42.2637	2.02889e-07	42.2644	2.15151e-07	42.2609	2.11135e-07	42.2532	2.23592e-07	42.2619	2.11452e-07	42.2579	2.22615e-07	42.2579	2.20158e-07	42.2501	2.30634e-07
42.3249	1.94853e-07	42.3259	2.07015e-07	42.3341	2.04122e-07	42.3194	2.14679e-07	42.3219	2.02507e-07	42.3289	2.16652e-07	42.3244	2.11586e-07	42.3164	2.23318e-07	42.3252	2.02811e-07	42.3259	2.15156e-07	42.3224	2.11063e-07	42.3146	2.23597e-07	42.3234	2.11376e-07	42.3193	2.22614e-07	42.3194	2.20076e-07	42.3116	2.30641e-07
42.3863	1.94773e-07	42.3873	2.07022e-07	42.3955	2.04047e-07	42.3808	2.14681e-07	42.3833	2.02425e-07	42.3903	2.16653e-07	42.3859	2.11509e-07	42.3778	2.23316e-07	42.3867	2.02739e-07	42.3873	2.15163e-07	42.3839	2.10986e-07	42.376	2.23597e-07	42.3849	2.11289e-07	42.3807	2.22617e-07	42.3809	2.19994e-07	42.373	2.30636e-07
42.4478	1.947e-07	42.4488	2.07024e-07	42.457	2.03969e-07	42.4422	2.14692e-07	42.4448	2.02344e-07	42.4517	2.1666e-07	42.4474	2.11429e-07	42.4392	2.23311e-07	42.4481	2.02654e-07	42.4487	2.15162e-07	42.4453	2.10905e-07	42.4374	2.23595e-07	42.4463	2.11209e-07	42.4421	2.22621e-07	42.4423	2.19913e-07	42.4344	2.30647e-07
42.5093	1.94617e-07	42.5102	2.07027e-07	42.5185	2.03892e-07	42.5036	2.14685e-07	42.5063	2.02268e-07	42.5131	2.16656e-07	42.5089	2.1136e-07	42.5006	2.23316e-07	42.5096	2.0259e-07	42.5101	2.15179e-07	42.5068	2.10827e-07	42.4988	2.23595e-07	42.5078	2.11133e-07	42.5035	2.22614e-07	42.5038	2.19838e-07	42.4958	2.30636e-07
42.5707	1.94545e-07	42.5716	2.07034e-07	42.5799	2.03812e-07	42.565	2.14688e-07	42.5677	2.02186e-07	42.5745	2.16666e-07	42.5703	2.11283e-07	42.562	2.23323e-07	42.571	2.02505e-07	42.5715	2.15172e-07	42.5683	2.10747e-07	42.5602	2.23584e-07	42.5693	2.11041e-07	42.5649	2.2262e-07	42.5653	2.19755e-07	42.5572	2.30645e-07
42.6322	1.94465e-07	42.633	2.07034e-07	42.6414	2.03739e-07	42.6264	2.14686e-07	42.6292	2.02108e-07	42.6359	2.16667e-07	42.6318	2.11206e-07	42.6235	2.23322e-07	42.6325	2.0243e-07	42.6329	2.15181e-07	42.6298	2.10658e-07	42.6216	2.23593e-07	42.6307	2.10968e-07	42.6263	2.22628e-07	42.6268	2.19671e-07	42.6186	2.30642e-07
42.6937	1.94397e-07	42.6944	2.07054e-07	42.7029	2.03666e-07	42.6878	2.14692e-07	42.6906	2.02029e-07	42.6973	2.16669e-07	42.6933	2.11134e-07	42.6849	2.23314e-07	42.694	2.02352e-07	42.6944	2.15181e-07	42.6913	2.10587e-07	42.683	2.23596e-07	42.6922	2.10881e-07	42.6877	2.22638e-07	42.6882	2.19595e-07	42.68	2.30638e-07
42.7551	1.94325e-07	42.7558	2.0705e-07	42.7643	2.03597e-07	42.7492	2.14698e-07	42.7521	2.01957e-07	42.7587	2.16668e-07	42.7548	2.11053e-07	42.7463	2.23317e-07	42.7555	2.0227e-07	42.7558	2.15186e-07	42.7528	2.10502e-07	42.7445	2.23601e-07	42.7537	2.10808e-07	42.7491	2.22641e-07	42.7497	2.1951e-07	42.7414	2.30643e-07
42.8166	1.94249e-07	42.8172	2.0706e-07	42.8258	2.03513e-07	42.8107	2.14699e-07	42.8135	2.01883e-07	42.8202	2.16676e-07	42.8162	2.10977e-07	42.8077	2.23311e-07	42.817	2.02193e-07	42.8172	2.15181e-07	42.8143	2.10425e-07	42.8059	2.236e-07	42.8151	2.10728e-07	42.8105	2.22639e-07	42.8111	2.19442e-07	42.8028	2.30645e-07
42.878	1.94164e-07	42.8786	2.07065e-07	42.8872	2.03441e-07	42.8721	2.14703e-07	42.875	2.01795e-07	42.8816	2.16672e-07	42.8777	2.10899e-07	42.8691	2.23322e-07	42.8785	2.02121e-07	42.8786	2.15196e-07	42.8757	2.1034e-07	42.8673	2.236e-07	42.8766	2.10647e-07	42.872	2.22636e-07	42.8726	2.19357e-07	42.8642	2.30643e-07
42.9395	1.94093e-07	42.94	2.07075e-07	42.9487	2.03353e-07	42.9335	2.14703e-07	42.9365	2.01723e-07	42.943	2.16687e-07	42.9392	2.10831e-07	42.9305	2.23314e-07	42.94	2.02045e-07	42.94	2.15196e-07	42.9372	2.1026e-07	42.9287	2.23593e-07	42.938	2.1056e-07	42.9334	2.22644e-07	42.934	2.19283e-07	42.9257	2.30648e-07
43.001	1.94016e-07	43.0014	2.07087e-07	43.0102	2.0329e-07	42.9949	2.14707e-07	42.998	2.01642e-07	43.0044	2.16687e-07	43.0006	2.10753e-07	42.9919	2.23327e-07	43.0014	2.01975e-07	43.0014	2.15202e-07	42.9987	2.10182e-07	42.9901	2.23604e-07	42.9995	2.10498e-07	42.9948	2.22645e-07	42.9955	2.19202e-07	42.9871	2.30647e-07
43.0624	1.93946e-07	43.0628	2.07092e-07	43.0716	2.03212e-07	43.0563	2.1471e-07	43.0594	2.01566e-07	43.0658	2.16695e-07	43.0621	2.10687e-07	43.0534	2.2332e-07	43.0629	2.01898e-07	43.0629	2.15203e-07	43.0601	2.10098e-07	43.0515	2.23603e-07	43.061	2.10407e-07	43.0562	2.22647e-07	43.057	2.19112e-07	43.0485	2.30646e-07
43.1239	1.93864e-07	43.1243	2.07095e-07	43.1331	2.03129e-07	43.1177	2.14721e-07	43.1209	2.01486e-07	43.1272	2.16693e-07	43.1236	2.10593e-07	43.1148	2.23317e-07	43.1244	2.0182e-07	43.1243	2.15206e-07	43.1216	2.10025e-07	43.1129	2.23608e-07	43.1225	2.10332e-07	43.1176	2.22652e-07	43.1184	2.19034e-07	43.1099	2.3065e-07
43.1853	1.93793e-07	43.1857	2.07112e-07	43.1946	2.03062e-07	43.1791	2.14709e-07	43.1823	2.0141e-07	43.1887	2.16688e-07	43.185	2.10519e-07	43.1762	2.2331e-07	43.1859	2.01741e-07	43.1857	2.15209e-07	43.1831	2.0994e-07	43.1743	2.23607e-07	43.1839	2.10248e-07	43.1791	2.22646e-07	43.1799	2.18953e-07	43.1713	2.30651e-07
43.2468	1.93709e-07	43.2471	2.07108e-07	43.2561	2.0298e-07	43.2405	2.14713e-07	43.2438	2.01326e-07	43.2501	2.16694e-07	43.2465	2.10436e-07	43.2376	2.23318e-07	43.2474	2.01666e-07	43.2471	2.1521e-07	43.2446	2.09863e-07	43.2357	2.23607e-07	43.2454	2.10172e-07	43.2405	2.22654e-07	43.2414	2.18887e-07	43.2327	2.30657e-07
43.3083	1.93644e-07	43.3085	2.07119e-07	43.3176	2.02914e-07	43.3019	2.14717e-07	43.3052	2.01264e-07	43.3115	2.16701e-07	43.308	2.10365e-07	43.299	2.23318e-07	43.3089	2.01596e-07	43.3086	2.15217e-07	43.306	2.09784e-07	43.2971	2.23609e-07	43.3068	2.10081e-07	43.3019	2.22658e-07	43.3028	2.18804e-07	43.2941	2.30652e-07
43.3698	1.93559e-07	43.3699	2.07121e-07	43.3791	2.0285e-07	43.3633	2.14721e-07	43.3667	2.01182e-07	43.3729	2.16705e-07	43.3695	2.10286e-07	43.3605	2.23323e-07	43.3704	2.01518e-07	43.37	2.15221e-07	43.3675	2.09707e-07	43.3586	2.23611e-07	43.3683	2.1e-07	43.3633	2.22656e-07	43.3643	2.18733e-07	43.3555	2.30658e-07
43.4312	1.93493e-07	43.4313	2.07132e-07	43.4406	2.02772e-07	43.4247	2.14726e-07	43.4282	2.0111e-07	43.4343	2.1671e-07	43.4309	2.10223e-07	43.4219	2.23315e-07	43.4318	2.0144e-07	43.4314	2.15227e-07	43.429	2.09626e-07	43.4199	2.23612e-07	43.4298	2.09923e-07	43.4247	2.2266e-07	43.4258	2.18649e-07	43.4169	2.30657e-07
43.4927	1.93413e-07	43.4927	2.07137e-07	43.502	2.02687e-07	43.4862	2.14734e-07	43.4896	2.01027e-07	43.4958	2.16708e-07	43.4924	2.10148e-07	43.4833	2.23314e-07	43.4933	2.01369e-07	43.4928	2.15225e-07	43.4905	2.09556e-07	43.4814	2.23623e-07	43.4912	2.09849e-07	43.4861	2.22668e-07	43.4873	2.18577e-07	43.4783	2.30658e-07
43.5542	1.93338e-07	43.5541	2.07154e-07	43.5635	2.02617e-07	43.5476	2.14739e-07	43.5511	2.00959e-07	43.5572	2.16711e-07	43.5538	2.10072e-07	43.5447	2.23318e-07	43.5548	2.01299e-07	43.5542	2.15236e-07	43.5519	2.09473e-07	43.5428	2.23621e-07	43.5527	2.09772e-07	43.5475	2.22661e-07	43.5487	2.18491e-07	43.5398	2.30663e-07
43.6156	1.93258e-07	43.6155	2.07156e-07	43.625	2.02538e-07	43.609	2.14745e-07	43.6126	2.00869e-07	43.6186	2.16703e-07	43.6153	2.0999e-07	43.6061	2.23325e-07	43.6163	2.01226e-07	43.6157	2.15244e-07	43.6134	2.094e-07	43.6042	2.23621e-07	43.6142	2.09698e-07	43.6089	2.22671e-07	43.6102	2.18422e-07	43.6012	2.30664e-07
43.6771	1.93195e-07	43.677	2.07156e-07	43.6865	2.02471e-07	43.6704	2.14741e-07	43.674	2.00798e-07	43.68	2.16717e-07	43.6767	2.09925e-07	43.6675	2.23322e-07	43.6778	2.01155e-07	43.6771	2.15245e-07	43.6749	2.09319e-07	43.6656	2.23621e-07	43.6756	2.09613e-07	43.6703	2.22657e-07	43.6717	2.18337e-07	43.6626	2.30667e-07
43.7386	1.93113e-07	43.7384	2.07162e-07	43.748	2.024e-07	43.7318	2.14748e-07	43.7355	2.00724e-07	43.7414	2.16719e-07	43.7382	2.0985e-07	43.7289	2.23322e-07	43.7392	2.01074e-07	43.7385	2.15252e-07	43.7363	2.09247e-07	43.727	2.23626e-07	43.7371	2.09534e-07	43.7318	2.22662e-07	43.7331	2.18268e-07	43.724	2.30672e-07
43.8	1.93038e-07	43.7998	2.07173e-07	43.8094	2.02332e-07	43.7932	2.14752e-07	43.797	2.00652e-07	43.8028	2.16724e-07	43.7997	2.09783e-07	43.7903	2.23317e-07	43.8007	2.01004e-07	43.7999	2.15252e-07	43.7978	2.09167e-07	43.7884	2.23627e-07	43.7985	2.09463e-07	43.7932	2.22661e-07	43.7946	2.18188e-07	43.7854	2.30672e-07
43.8615	1.92972e-07	43.8612	2.07177e-07	43.8709	2.02258e-07	43.8546	2.1476e-07	43.8584	2.00569e-07	43.8643	2.16722e-07	43.8612	2.0971e-07	43.8518	2.2333e-07	43.8622	2.00925e-07	43.8613	2.15249e-07	43.8593	2.09099e-07	43.8498	2.23626e-07	43.86	2.0938e-07	43.8546	2.22665e-07	43.8561	2.18111e-07	43.8468	2.30675e-07
43.923	1.92893e-07	43.9226	2.07179e-07	43.9324	2.02174e-07	43.916	2.14754e-07	43.9199	2.005e-07	43.9257	2.16723e-07	43.9226	2.09632e-07	43.9131	2.23319e-07	43.9237	2.00856e-07	43.9227	2.15259e-07	43.9208	2.0902e-07	43.9113	2.23638e-07	43.9215	2.093e-07	43.916	2.22664e-07	43.9175	2.18028e-07	43.9083	2.30673e-07
43.9844	1.96745e-07	43.984	2.07183e-07	43.9938	2.0602e-07	43.9774	2.14756e-07	43.9814	2.04359e-07	43.9871	2.16723e-07	43.9841	2.13349e-07	43.9745	2.23329e-07	43.9851	2.04718e-07	43.9842	2.15258e-07	43.9822	2.12756e-07	43.9727	2.23624e-07	43.9829	2.13044e-07	43.9774	2.22671e-07	43.979	2.21416e-07	43.9697	2.30679e-07
44.0458	1.96961e-07	44.0454	2.07197e-07	44.0553	2.06199e-07	44.0389	2.14754e-07	44.0428	2.04543e-07	44.0485	2.16733e-07	44.0455	2.13496e-07	44.036	2.2333e-07	44.0465	2.04898e-07	44.0456	2.15266e-07	44.0436	2.12897e-07	44.0341	2.23633e-07	44.0443	2.13181e-07	44.0388	2.22675e-07	44.0404	2.21538e-07	44.0311	2.30682e-07
44.1072	1.97047e-07	44.1068	2.07197e-07	44.1167	2.06262e-07	44.1003	2.14767e-07	44.1042	2.04615e-07	44.1099	2.16744e-07	44.1069	2.13544e-07	44.0974	2.23334e-07	44.108	2.04967e-07	44.107	2.15263e-07	44.1051	2.12949e-07	44.0955	2.23624e-07	44.1057	2.13241e-07	44.1002	2.22681e-07	44.1018	2.2158e-07	44.0925	2.30686e-07
44.1686	1.97106e-07	44.1682	2.07213e-07	44.1781	2.0631e-07	44.1617	2.14767e-07	44.1656	2.04655e-07	44.1713	2.16745e-07	44.1683	2.13577e-07	44.1588	2.23325e-07	44.1694	2.05011e-07	44.1684	2.15271e-07	44.1665	2.12981e-07	44.1569	2.23632e-07	44.1671	2.1327e-07	44.1617	2.22671e-07	44.1632	2.2159e-07	44.1539	2.30682e-07
44.23	1.9715e-07	44.2296	2.07214e-07	44.2395	2.06343e-07	44.2231	2.14782e-07	44.227	2.04686e-07	44.2327	2.16743e-07	44.2298	2.13603e-07	44.2202	2.23326e-07	44.2308	2.05045e-07	44.2298	2.15275e-07	44.2279	2.13012e-07	44.2183	2.23628e-07	44.2286	2.13294e-07	44.2231	2.22673e-07	44.2246	2.21609e-07	44.2153	2.30681e-07
44.2914	1.97192e-07	44.291	2.07227e-07	44.3009	2.0637e-07	44.2845	2.14785e-07	44.2884	2.04715e-07	44.2942	2.16739e-07	44.2912	2.13619e-07	44.2816	2.23315e-07	44.2922	2.05084e-07	44.2912	2.1528e-07	44.2893	2.13022e-07	44.2797	2.23633e-07	44.29	2.13312e-07	44.2845	2.22673e-07	44.286	2.21607e-07	44.2767	2.3068e-07
44.3528	1.97223e-07	44.3524	2.07226e-07	44.3623	2.06391e-07	44.3459	2.14794e-07	44.3498	2.04736e-07	44.3556	2.1674e-07	44.3526	2.13631e-07	44.343	2.2332e-07	44.3536	2.05101e-07	44.3526	2.15274e-07	44.3507	2.13042e-07	44.3411	2.23628e-07	44.3513	2.13339e-07	44.3459	2.22683e-07	44.3474	2.21618e-07	44.3381	2.30689e-07
44.4142	1.97258e-07	44.4139	2.07235e-07	44.4237	2.06411e-07	44.4073	2.14783e-07	44.4112	2.04766e-07	44.417	2.16748e-07	44.414	2.13658e-07	44.4045	2.23317e-07	44.415	2.05129e-07	44.4141	2.15285e-07	44.4121	2.13049e-07	44.4025	2.23632e-07	44.4128	2.1335e-07	44.4073	2.22674e-07	44.4088	2.21634e-07	44.3995	2.30686e-07
44.4756	1.97292e-07	44.4753	2.07232e-07	44.4851	2.0643e-07	44.4687	2.1479e-07	44.4725	2.04785e-07	44.4784	2.1675e-07	44.4754	2.13666e-07	44.4659	2.23326e-07	44.4764	2.05152e-07	44.4755	2.15283e-07	44.4735	2.13068e-07	44.4639	2.23621e-07	44.4742	2.13373e-07	44.4687	2.22686e-07	44.4703	2.21641e-07	44.461	2.30685e-07
44.5371	1.97322e-07	44.5367	2.07239e-07	44.5465	2.0646e-07	44.5301	2.14788e-07	44.5339	2.04816e-07	44.5399	2.16766e-07	44.5368	2.13691e-07	44.5273	2.23324e-07	44.5378	2.05178e-07	44.5369	2.1529e-07	44.5349	2.13084e-07	44.5254	2.23629e-07	44.5356	2.1338e-07	44.5301	2.2268e-07	44.5317	2.21649e-07	44.5224	2.30678e-07
44.5985	1.97354e-07	44.5981	2.07247e-07	44.6079	2.06476e-07	44.5916	2.14807e-07	44.5954	2.04832e-07	44.6013	2.16766e-07	44.5982	2.13701e-07	44.5887	2.23326e-07	44.5992	2.05197e-07	44.5983	2.15294e-07	44.5963	2.131e-07	44.5868	2.2363e-07	44.597	2.13399e-07	44.5915	2.2269e-07	44.5931	2.21659e-07	44.5838	2.30675e-07
44.6599	1.97378e-07	44.6595	2.07261e-07	44.6694	2.06498e-07	44.653	2.14807e-07	44.6568	2.04856e-07	44.6627	2.16771e-07	44.6596	2.13726e-07	44.6501	2.23316e-07	44.6606	2.05225e-07	44.6598	2.1529e-07	44.6577	2.13117e-07	44.6482	2.23627e-07	44.6584	2.13405e-07	44.653	2.22684e-07	44.6546	2.21667e-07	44.6452	2.3067e-07
44.7213	1.974e-07	44.7209	2.07262e-07	44.7308	2.06518e-07	44.7144	2.14806e-07	44.7181	2.04869e-07	44.7241	2.16768e-07	44.721	2.13727e-07	44.7115	2.23313e-07	44.722	2.05248e-07	44.7212	2.15288e-07	44.7191	2.13134e-07	44.7096	2.23621e-07	44.7198	2.13422e-07	44.7144	2.22684e-07	44.716	2.21671e-07	44.7066	2.30684e-07
44.7827	1.97426e-07	44.7823	2.07272e-07	44.7921	2.06542e-07	44.7758	2.14805e-07	44.7795	2.04888e-07	44.7855	2.16771e-07	44.7824	2.13746e-07	44.7729	2.23302e-07	44.7834	2.05267e-07	44.7826	2.15303e-07	44.7805	2.1314e-07	44.771	2.23627e-07	44.7812	2.1344e-07	44.7758	2.22681e-07	44.7774	2.21678e-07	44.768	2.30677e-07
44.8441	1.97451e-07	44.8437	2.07271e-07	44.8536	2.06548e-07	44.8372	2.14812e-07	44.841	2.04909e-07	44.8469	2.16776e-07	44.8438	2.1375e-07	44.8344	2.23306e-07	44.8448	2.05277e-07	44.844	2.15305e-07	44.8419	2.13148e-07	44.8324	2.23624e-07	44.8426	2.13449e-07	44.8372	2.22689e-07	44.8389	2.21685e-07	44.8294	2.30682e-07
44.9055	1.97479e-07	44.9051	2.07281e-07	44.915	2.06573e-07	44.8986	2.1481e-07	44.9023	2.04929e-07	44.9084	2.16783e-07	44.9052	2.13763e-07	44.8958	2.23299e-07	44.9062	2.05301e-07	44.9054	2.15318e-07	44.9033	2.13155e-07	44.8938	2.2363e-07	44.904	2.13459e-07	44.8986	2.22681e-07	44.9003	2.21691e-07	44.8909	2.30681e-07
44.967	1.975e-07	44.9665	2.07287e-07	44.9764	2.06578e-07	44.96	2.14822e-07	44.9638	2.04945e-07	44.9698	2.16785e-07	44.9666	2.13774e-07	44.9572	2.23295e-07	44.9676	2.0532e-07	44.9668	2.15316e-07	44.9647	2.13176e-07	44.9552	2.23625e-07	44.9654	2.13471e-07	44.96	2.22689e-07	44.9617	2.21697e-07	44.9523	2.30684e-07
45.0284	1.9753e-07	45.028	2.07304e-07	45.0378	2.06613e-07	45.0215	2.14821e-07	45.0252	2.04968e-07	45.0312	2.16784e-07	45.0281	2.13794e-07	45.0186	2.23298e-07	45.029	2.05341e-07	45.0283	2.15323e-07	45.0261	2.13185e-07	45.0166	2.23622e-07	45.0268	2.13483e-07	45.0214	2.22688e-07	45.0231	2.217e-07	45.0137	2.30681e-07
45.0898	1.97552e-07	45.0894	2.07298e-07	45.0992	2.06621e-07	45.0829	2.14827e-07	45.0866	2.0499e-07	45.0926	2.16786e-07	45.0895	2.13798e-07	45.08	2.23288e-07	45.0904	2.05342e-07	45.0896	2.15321e-07	45.0875	2.13208e-07	45.078	2.23615e-07	45.0882	2.135e-07	45.0828	2.22694e-07	45.0845	2.2171e-07	45.0751	2.30693e-07
45.1512	1.97571e-07	45.1508	2.07306e-07	45.1606	2.0664e-07	45.1443	2.14824e-07	45.148	2.04997e-07	45.154	2.16785e-07	45.1509	2.13806e-07	45.1415	2.23281e-07	45.1518	2.05368e-07	45.1511	2.15329e-07	45.149	2.13209e-07	45.1394	2.23618e-07	45.1497	2.13517e-07	45.1442	2.22688e-07	45.1459	2.21717e-07	45.1365	2.30676e-07
45.2126	1.97594e-07	45.2122	2.073e-07	45.2221	2.06648e-07	45.2057	2.14826e-07	45.2094	2.05008e-07	45.2154	2.16794e-07	45.2123	2.13822e-07	45.2029	2.23284e-07	45.2132	2.05385e-07	45.2125	2.15332e-07	45.2103	2.13228e-07	45.2009	2.23617e-07	45.2111	2.13518e-07	45.2057	2.22688e-07	45.2074	2.21729e-07	45.1979	2.30682e-07
45.274	1.97603e-07	45.2736	2.07319e-07	45.2835	2.06671e-07	45.2671	2.14822e-07	45.2708	2.05036e-07	45.2768	2.16794e-07	45.2738	2.13832e-07	45.2643	2.23287e-07	45.2747	2.05401e-07	45.2739	2.1534e-07	45.2718	2.13224e-07	45.2623	2.23617e-07	45.2725	2.13533e-07	45.2671	2.22694e-07	45.2688	2.21737e-07	45.2593	2.30673e-07
45.3355	1.97635e-07	45.335	2.07323e-07	45.3449	2.06681e-07	45.3285	2.14829e-07	45.3323	2.0505e-07	45.3383	2.16799e-07	45.3351	2.13846e-07	45.3257	2.23277e-07	45.3361	2.05404e-07	45.3353	2.15335e-07	45.3332	2.13243e-07	45.3237	2.23613e-07	45.3339	2.13537e-07	45.3285	2.22705e-07	45.3302	2.21735e-07	45.3208	2.3068e-07
45.3969	1.97657e-07	45.3964	2.07336e-07	45.4064	2.06706e-07	45.3899	2.1484e-07	45.3936	2.05061e-07	45.3997	2.16801e-07	45.3966	2.13852e-07	45.3871	2.23279e-07	45.3975	2.05428e-07	45.3967	2.15344e-07	45.3946	2.13255e-07	45.3851	2.23621e-07	45.3953	2.13548e-07	45.3899	2.22688e-07	45.3916	2.21736e-07	45.3822	2.30677e-07
45.4583	1.97676e-07	45.4578	2.07331e-07	45.4678	2.06708e-07	45.4513	2.14832e-07	45.455	2.05069e-07	45.4611	2.16805e-07	45.458	2.13866e-07	45.4485	2.23275e-07	45.4589	2.05444e-07	45.4582	2.15343e-07	45.456	2.13275e-07	45.4465	2.2362e-07	45.4567	2.13565e-07	45.4513	2.22694e-07	45.4531	2.21749e-07	45.4436	2.30688e-07
45.5197	1.97693e-07	45.5192	2.0734e-07	45.5292	2.06731e-07	45.5128	2.14841e-07	45.5165	2.05079e-07	45.5225	2.16804e-07	45.5194	2.13872e-07	45.5099	2.23274e-07	45.5203	2.05463e-07	45.5196	2.15347e-07	45.5174	2.13272e-07	45.5079	2.23617e-07	45.5182	2.13577e-07	45.5127	2.22692e-07	45.5145	2.21752e-07	45.505	2.30689e-07
45.5811	1.97712e-07	45.5806	2.07334e-07	45.5906	2.06747e-07	45.5742	2.14842e-07	45.5779	2.051e-07	45.5839	2.1681e-07	45.5808	2.13881e-07	45.5713	2.23269e-07	45.5818	2.05474e-07	45.581	2.15347e-07	45.5788	2.13287e-07	45.5693	2.23608e-07	45.5796	2.13577e-07	45.5741	2.22698e-07	45.5759	2.21759e-07	45.5664	2.30689e-07
45.6425	1.97728e-07	45.642	2.07347e-07	45.652	2.06763e-07	45.6356	2.14843e-07	45.6393	2.05119e-07	45.6454	2.16811e-07	45.6422	2.13894e-07	45.6328	2.23272e-07	45.6432	2.05494e-07	45.6424	2.15358e-07	45.6402	2.13297e-07	45.6307	2.23616e-07	45.641	2.13593e-07	45.6355	2.2269e-07	45.6373	2.21768e-07	45.6278	2.30674e-07
45.704	1.9775e-07	45.7034	2.07345e-07	45.7134	2.06782e-07	45.697	2.14846e-07	45.7007	2.05141e-07	45.7068	2.16819e-07	45.7036	2.13901e-07	45.6942	2.23256e-07	45.7046	2.05502e-07	45.7039	2.15356e-07	45.7016	2.13304e-07	45.6922	2.23621e-07	45.7024	2.13602e-07	45.697	2.22695e-07	45.6988	2.21763e-07	45.6892	2.30683e-07
45.7654	1.97768e-07	45.7648	2.07351e-07	45.7749	2.06796e-07	45.7584	2.14858e-07	45.7621	2.05149e-07	45.7682	2.16812e-07	45.7651	2.1391e-07	45.7556	2.23254e-07	45.766	2.05521e-07	45.7653	2.15365e-07	45.763	2.13322e-07	45.7536	2.23635e-07	45.7638	2.13621e-07	45.7584	2.22697e-07	45.7602	2.21773e-07	45.7507	2.30674e-07
45.8268	1.97795e-07	45.8263	2.07357e-07	45.8363	2.06805e-07	45.8198	2.14855e-07	45.8235	2.05172e-07	45.8296	2.16819e-07	45.8265	2.13911e-07	45.817	2.23251e-07	45.8274	2.05536e-07	45.8267	2.15363e-07	45.8244	2.13326e-07	45.815	2.23636e-07	45.8252	2.13628e-07	45.8198	2.22699e-07	45.8216	2.21776e-07	45.8121	2.30684e-07
45.8882	1.97801e-07	45.8877	2.07367e-07	45.8977	2.06823e-07	45.8812	2.14857e-07	45.8849	2.05173e-07	45.891	2.1682e-07	45.8879	2.13922e-07	45.8784	2.23258e-07	45.8889	2.05554e-07	45.8881	2.15377e-07	45.8858	2.13335e-07	45.8764	2.23632e-07	45.8867	2.13645e-07	45.8812	2.22701e-07	45.883	2.21784e-07	45.8734	2.30693e-07
45.9496	1.97821e-07	45.9491	2.07375e-07	45.9591	2.06833e-07	45.9426	2.14858e-07	45.9463	2.05197e-07	45.9524	2.16833e-07	45.9494	2.1393e-07	45.9398	2.23256e-07	45.9503	2.05565e-07	45.9495	2.15372e-07	45.9472	2.13344e-07	45.9378	2.23639e-07	45.9481	2.1365e-07	45.9426	2.22708e-07	45.9444	2.21783e-07	45.9349	2.30696e-07
46.011	1.97832e-07	46.0105	2.07373e-07	46.0205	2.06847e-07	46.0041	2.14857e-07	46.0077	2.05208e-07	46.0138	2.16822e-07	46.0108	2.13945e-07	46.0012	2.23268e-07	46.0117	2.0558e-07	46.011	2.15377e-07	46.0087	2.13353e-07	45.9992	2.23641e-07	46.0095	2.13655e-07	46.004	2.22704e-07	46.0058	2.21789e-07	45.9963	2.30689e-07
46.0725	1.97866e-07	46.0719	2.07384e-07	46.082	2.06863e-07	46.0655	2.14858e-07	46.0691	2.05219e-07	46.0752	2.16836e-07	46.0722	2.13947e-07	46.0627	2.23259e-07	46.0731	2.05594e-07	46.0724	2.15383e-07	46.0701	2.13355e-07	46.0606	2.23643e-07	46.0709	2.13662e-07	46.0654	2.22704e-07	46.0673	2.21788e-07	46.0577	2.30696e-07
46.1339	1.97877e-07	46.1333	2.07384e-07	46.1434	2.06878e-07	46.1269	2.1486e-07	46.1305	2.05235e-07	46.1367	2.16835e-07	46.1337	2.13958e-07	46.1241	2.23261e-07	46.1345	2.05603e-07	46.1338	2.15381e-07	46.1315	2.1337e-07	46.1221	2.23651e-07	46.1323	2.13672e-07	46.1268	2.22703e-07	46.1287	2.21801e-07	46.1191	2.3069e-07
46.1953	1.97897e-07	46.1947	2.07385e-07	46.2048	2.06887e-07	46.1883	2.14861e-07	46.1919	2.05253e-07	46.1981	2.16843e-07	46.1951	2.1397e-07	46.1855	2.23264e-07	46.196	2.05618e-07	46.1952	2.15388e-07	46.1928	2.13377e-07	46.1835	2.23648e-07	46.1937	2.13677e-07	46.1882	2.22707e-07	46.1901	2.21802e-07	46.1806	2.30698e-07
46.2567	1.97909e-07	46.2561	2.07385e-07	46.2662	2.069e-07	46.2497	2.14863e-07	46.2533	2.05265e-07	46.2595	2.16838e-07	46.2565	2.13968e-07	46.2469	2.23269e-07	46.2574	2.05625e-07	46.2566	2.15388e-07	46.2543	2.13391e-07	46.2449	2.23654e-07	46.2551	2.13687e-07	46.2496	2.22714e-07	46.2515	2.21812e-07	46.242	2.30689e-07
46.3181	1.97937e-07	46.3175	2.07396e-07	46.3276	2.06919e-07	46.3111	2.14863e-07	46.3147	2.05277e-07	46.321	2.16849e-07	46.3179	2.13979e-07	46.3083	2.23265e-07	46.3188	2.05644e-07	46.3181	2.15389e-07	46.3157	2.13388e-07	46.3063	2.23651e-07	46.3165	2.13695e-07	46.311	2.22708e-07	46.313	2.21813e-07	46.3034	2.30696e-07
46.3795	1.97946e-07	46.3789	2.07394e-07	46.389	2.06929e-07	46.3725	2.14868e-07	46.3761	2.05292e-07	46.3824	2.1684e-07	46.3793	2.13989e-07	46.3697	2.23267e-07	46.3802	2.05656e-07	46.3795	2.15392e-07	46.3771	2.13401e-07	46.3677	2.23652e-07	46.3779	2.13705e-07	46.3724	2.22717e-07	46.3744	2.21818e-07	46.3648	2.3069e-07
46.4409	1.97962e-07	46.4403	2.07404e-07	46.4505	2.06947e-07	46.4339	2.14874e-07	46.4375	2.05312e-07	46.4438	2.1685e-07	46.4408	2.14004e-07	46.4311	2.23273e-07	46.4417	2.05668e-07	46.4409	2.15407e-07	46.4385	2.13409e-07	46.4291	2.23655e-07	46.4394	2.13715e-07	46.4338	2.22713e-07	46.4358	2.21818e-07	46.4262	2.30703e-07
46.5024	1.97974e-07	46.5017	2.07413e-07	46.5119	2.06959e-07	46.4953	2.14868e-07	46.4989	2.05318e-07	46.5052	2.16847e-07	46.5022	2.14012e-07	46.4926	2.23276e-07	46.5031	2.05674e-07	46.5024	2.15404e-07	46.4999	2.13424e-07	46.4905	2.2366e-07	46.5008	2.13727e-07	46.4953	2.22721e-07	46.4972	2.21827e-07	46.4876	2.30695e-07
46.5638	1.97999e-07	46.5631	2.07419e-07	46.5733	2.06966e-07	46.5568	2.14872e-07	46.5603	2.05336e-07	46.5666	2.16856e-07	46.5636	2.14018e-07	46.554	2.23273e-07	46.5645	2.05695e-07	46.5638	2.15414e-07	46.5614	2.13431e-07	46.5519	2.23667e-07	46.5622	2.13732e-07	46.5567	2.2272e-07	46.5587	2.21827e-07	46.5491	2.30705e-07
46.6252	1.98017e-07	46.6246	2.07411e-07	46.6347	2.06971e-07	46.6182	2.14872e-07	46.6217	2.05346e-07	46.628	2.16859e-07	46.625	2.14014e-07	46.6154	2.23278e-07	46.6259	2.05706e-07	46.6252	2.15411e-07	46.6228	2.13433e-07	46.6133	2.23654e-07	46.6236	2.13754e-07	46.6181	2.22718e-07	46.6201	2.21831e-07	46.6105	2.30698e-07
46.6866	1.98031e-07	46.6859	2.0742e-07	46.6961	2.06988e-07	46.6796	2.14862e-07	46.6831	2.0536e-07	46.6894	2.16863e-07	46.6864	2.14028e-07	46.6768	2.23277e-07	46.6873	2.05716e-07	46.6866	2.15416e-07	46.6842	2.13434e-07	46.6747	2.23661e-07	46.685	2.13755e-07	46.6795	2.22718e-07	46.6815	2.21836e-07	46.6718	2.3071e-07
46.748	1.98041e-07	46.7474	2.07421e-07	46.7575	2.06995e-07	46.741	2.14876e-07	46.7446	2.0537e-07	46.7509	2.16854e-07	46.7479	2.14034e-07	46.7383	2.23287e-07	46.7488	2.05724e-07	46.748	2.15419e-07	46.7456	2.13446e-07	46.7362	2.23664e-07	46.7465	2.13767e-07	46.7409	2.2272e-07	46.7429	2.21846e-07	46.7333	2.30705e-07
46.8095	1.98063e-07	46.8088	2.07423e-07	46.819	2.07013e-07	46.8024	2.1487e-07	46.806	2.05389e-07	46.8123	2.16857e-07	46.8093	2.14048e-07	46.7997	2.23284e-07	46.8102	2.05738e-07	46.8094	2.15424e-07	46.807	2.13454e-07	46.7976	2.23666e-07	46.8079	2.1377e-07	46.8023	2.22714e-07	46.8043	2.21845e-07	46.7947	2.30705e-07
46.8708	1.98075e-07	46.8702	2.07426e-07	46.8804	2.07031e-07	46.8638	2.14889e-07	46.8674	2.05396e-07	46.8737	2.16862e-07	46.8707	2.14052e-07	46.8611	2.23284e-07	46.8716	2.05742e-07	46.8708	2.15428e-07	46.8684	2.13462e-07	46.859	2.23667e-07	46.8693	2.13778e-07	46.8638	2.22723e-07	46.8657	2.21853e-07	46.8561	2.30705e-07
46.9323	1.98099e-07	46.9316	2.07437e-07	46.9418	2.0704e-07	46.9252	2.14884e-07	46.9288	2.05409e-07	46.9351	2.16866e-07	46.9322	2.14064e-07	46.9225	2.23285e-07	46.933	2.05763e-07	46.9322	2.15427e-07	46.9298	2.13485e-07	46.9204	2.23669e-07	46.9307	2.1379e-07	46.9252	2.22725e-07	46.9272	2.21849e-07	46.9175	2.30713e-07
46.9937	1.98117e-07	46.993	2.07437e-07	47.0032	2.07049e-07	46.9866	2.14889e-07	46.9902	2.05421e-07	46.9965	2.16867e-07	46.9936	2.14064e-07	46.9839	2.23294e-07	46.9944	2.05773e-07	46.9937	2.15421e-07	46.9912	2.13484e-07	46.9818	2.23664e-07	46.9921	2.13807e-07	46.9866	2.22726e-07	46.9886	2.21857e-07	46.9789	2.30712e-07
47.0551	1.9813e-07	47.0544	2.07446e-07	47.0646	2.07063e-07	47.048	2.14881e-07	47.0516	2.05436e-07	47.058	2.16873e-07	47.055	2.1408e-07	47.0453	2.23291e-07	47.0559	2.05779e-07	47.0551	2.15431e-07	47.0526	2.13486e-07	47.0432	2.23671e-07	47.0535	2.13808e-07	47.048	2.22734e-07	47.05	2.21858e-07	47.0404	2.30713e-07
47.1166	1.98144e-07	47.1158	2.07446e-07	47.126	2.07073e-07	47.1094	2.14885e-07	47.113	2.0545e-07	47.1194	2.16867e-07	47.1164	2.14084e-07	47.1067	2.23305e-07	47.1173	2.05788e-07	47.1165	2.15437e-07	47.114	2.13489e-07	47.1046	2.23662e-07	47.1149	2.13817e-07	47.1094	2.22731e-07	47.1114	2.21864e-07	47.1017	2.30709e-07
47.178	1.98154e-07	47.1772	2.07453e-07	47.1874	2.07091e-07	47.1708	2.14881e-07	47.1745	2.05471e-07	47.1808	2.16878e-07	47.1778	2.14101e-07	47.1681	2.23299e-07	47.1787	2.05805e-07	47.1779	2.15448e-07	47.1755	2.13493e-07	47.1661	2.23668e-07	47.1763	2.13824e-07	47.1708	2.22732e-07	47.1728	2.21865e-07	47.1632	2.30704e-07
47.2394	1.98168e-07	47.2386	2.07453e-07	47.2488	2.07096e-07	47.2323	2.14882e-07	47.2359	2.05474e-07	47.2422	2.16881e-07	47.2392	2.141e-07	47.2296	2.23321e-07	47.2401	2.05813e-07	47.2394	2.15444e-07	47.2369	2.13504e-07	47.2275	2.23671e-07	47.2377	2.13831e-07	47.2322	2.22743e-07	47.2343	2.21872e-07	47.2246	2.30712e-07
47.3008	1.98184e-07	47.3	2.07461e-07	47.3103	2.07114e-07	47.2937	2.14881e-07	47.2973	2.05488e-07	47.3037	2.16885e-07	47.3007	2.14108e-07	47.291	2.23306e-07	47.3015	2.05832e-07	47.3008	2.15445e-07	47.2983	2.13513e-07	47.2889	2.23686e-07	47.2991	2.13843e-07	47.2936	2.22737e-07	47.2957	2.21868e-07	47.286	2.30701e-07
47.3622	1.98203e-07	47.3615	2.07473e-07	47.3717	2.07116e-07	47.3551	2.14898e-07	47.3587	2.05496e-07	47.3651	2.16885e-07	47.3621	2.1411e-07	47.3524	2.23314e-07	47.363	2.05838e-07	47.3622	2.15455e-07	47.3597	2.13515e-07	47.3503	2.23671e-07	47.3605	2.13851e-07	47.355	2.22737e-07	47.3571	2.21872e-07	47.3474	2.30705e-07
47.4237	1.98216e-07	47.4229	2.07473e-07	47.4331	2.07126e-07	47.4165	2.14883e-07	47.4201	2.05515e-07	47.4265	2.16891e-07	47.4235	2.14124e-07	47.4138	2.23312e-07	47.4244	2.05852e-07	47.4236	2.15456e-07	47.4211	2.13522e-07	47.4117	2.23681e-07	47.422	2.1386e-07	47.4164	2.22736e-07	47.4186	2.2188e-07	47.4088	2.30711e-07
47.4851	1.98227e-07	47.4843	2.07479e-07	47.4945	2.07133e-07	47.4779	2.14892e-07	47.4815	2.05515e-07	47.4879	2.16889e-07	47.4849	2.14125e-07	47.4752	2.23317e-07	47.4858	2.05863e-07	47.4851	2.15455e-07	47.4825	2.13529e-07	47.4731	2.23675e-07	47.4834	2.13863e-07	47.4779	2.22741e-07	47.48	2.21881e-07	47.4702	2.30711e-07
47.5465	1.98241e-07	47.5457	2.07479e-07	47.5559	2.07143e-07	47.5393	2.14884e-07	47.5429	2.05535e-07	47.5493	2.169e-07	47.5463	2.14136e-07	47.5367	2.23316e-07	47.5472	2.05877e-07	47.5465	2.15469e-07	47.544	2.13532e-07	47.5345	2.23683e-07	47.5448	2.13871e-07	47.5393	2.22737e-07	47.5414	2.21879e-07	47.5317	2.30695e-07
47.6079	1.98252e-07	47.6071	2.07485e-07	47.6174	2.0715e-07	47.6007	2.14889e-07	47.6043	2.05535e-07	47.6108	2.16894e-07	47.6078	2.14138e-07	47.5981	2.23323e-07	47.6086	2.05887e-07	47.6079	2.15465e-07	47.6054	2.13546e-07	47.596	2.23684e-07	47.6062	2.13874e-07	47.6007	2.22745e-07	47.6028	2.21884e-07	47.5931	2.30694e-07
47.6693	1.98275e-07	47.6685	2.07497e-07	47.6788	2.0716e-07	47.6621	2.14888e-07	47.6657	2.05556e-07	47.6722	2.16898e-07	47.6692	2.14155e-07	47.6595	2.23315e-07	47.67	2.059e-07	47.6693	2.15465e-07	47.6668	2.13549e-07	47.6574	2.23693e-07	47.6676	2.13885e-07	47.6621	2.22737e-07	47.6642	2.2189e-07	47.6545	2.307e-07
47.7307	1.98289e-07	47.7299	2.07498e-07	47.7402	2.07167e-07	47.7235	2.14894e-07	47.7272	2.05566e-07	47.7336	2.16899e-07	47.7306	2.14148e-07	47.7209	2.23316e-07	47.7314	2.05906e-07	47.7307	2.15471e-07	47.7282	2.13562e-07	47.7188	2.23696e-07	47.729	2.13902e-07	47.7236	2.22747e-07	47.7257	2.21897e-07	47.7159	2.30697e-07
47.7922	1.98301e-07	47.7914	2.07504e-07	47.8016	2.07189e-07	47.7849	2.14888e-07	47.7886	2.05578e-07	47.795	2.16901e-07	47.792	2.14161e-07	47.7823	2.23306e-07	47.7929	2.05923e-07	47.7921	2.15475e-07	47.7896	2.13562e-07	47.7802	2.23701e-07	47.7904	2.13904e-07	47.785	2.22736e-07	47.7871	2.21902e-07	47.7773	2.30693e-07
47.8536	1.98316e-07	47.8527	2.07497e-07	47.863	2.07188e-07	47.8464	2.14886e-07	47.85	2.05584e-07	47.8565	2.16912e-07	47.8535	2.14163e-07	47.8437	2.23312e-07	47.8543	2.05925e-07	47.8535	2.15475e-07	47.851	2.13578e-07	47.8416	2.23696e-07	47.8518	2.13916e-07	47.8464	2.2275e-07	47.8485	2.21899e-07	47.8388	2.30702e-07
47.915	1.98328e-07	47.9141	2.07502e-07	47.9244	2.07207e-07	47.9078	2.14885e-07	47.9114	2.05606e-07	47.9179	2.16912e-07	47.9149	2.14171e-07	47.9051	2.23304e-07	47.9157	2.05945e-07	47.915	2.1549e-07	47.9124	2.13576e-07	47.903	2.23701e-07	47.9133	2.13926e-07	47.9078	2.22744e-07	47.9099	2.21909e-07	47.9001	2.30698e-07
47.9764	1.98343e-07	47.9756	2.07506e-07	47.9859	2.07218e-07	47.9692	2.14893e-07	47.9728	2.05612e-07	47.9793	2.16918e-07	47.9763	2.14182e-07	47.9665	2.23308e-07	47.9771	2.05948e-07	47.9764	2.15486e-07	47.9738	2.13585e-07	47.9644	2.23698e-07	47.9747	2.13923e-07	47.9692	2.22747e-07	47.9713	2.21899e-07	47.9616	2.307e-07
48.0378	1.98357e-07	48.037	2.07521e-07	48.0473	2.07228e-07	48.0306	2.14894e-07	48.0342	2.05628e-07	48.0407	2.16917e-07	48.0377	2.1419e-07	48.028	2.23302e-07	48.0385	2.05969e-07	48.0378	2.15493e-07	48.0353	2.13589e-07	48.0258	2.23716e-07	48.0361	2.13932e-07	48.0306	2.22748e-07	48.0327	2.21909e-07	48.023	2.30697e-07
48.0992	1.98375e-07	48.0984	2.07523e-07	48.1087	2.0723e-07	48.092	2.1489e-07	48.0956	2.05632e-07	48.1022	2.16918e-07	48.0991	2.14195e-07	48.0894	2.23306e-07	48.1	2.05979e-07	48.0992	2.15484e-07	48.0967	2.13603e-07	48.0873	2.23711e-07	48.0975	2.13934e-07	48.092	2.22758e-07	48.0942	2.2191e-07	48.0844	2.307e-07
48.1606	1.98385e-07	48.1598	2.07527e-07	48.1701	2.07242e-07	48.1534	2.14892e-07	48.157	2.05633e-07	48.1636	2.16924e-07	48.1606	2.14202e-07	48.1508	2.23305e-07	48.1614	2.05991e-07	48.1607	2.15495e-07	48.1581	2.13605e-07	48.1487	2.23719e-07	48.1589	2.13954e-07	48.1534	2.22748e-07	48.1556	2.21913e-07	48.1458	2.30691e-07
48.2221	1.98401e-07	48.2212	2.07527e-07	48.2315	2.07252e-07	48.2148	2.14896e-07	48.2185	2.05643e-07	48.225	2.1693e-07	48.2219	2.14202e-07	48.2122	2.23303e-07	48.2228	2.05996e-07	48.2221	2.15491e-07	48.2195	2.13616e-07	48.2101	2.2371e-07	48.2203	2.13957e-07	48.2148	2.22758e-07	48.217	2.21918e-07	48.2072	2.30704e-07
48.2835	1.98414e-07	48.2826	2.07534e-07	48.293	2.0726e-07	48.2762	2.14894e-07	48.2799	2.05657e-07	48.2864	2.16925e-07	48.2834	2.14219e-07	48.2736	2.23309e-07	48.2842	2.06013e-07	48.2835	2.15498e-07	48.281	2.13616e-07	48.2715	2.23716e-07	48.2818	2.13963e-07	48.2763	2.22759e-07	48.2785	2.21915e-07	48.2686	2.30696e-07
48.3449	1.98427e-07	48.344	2.07541e-07	48.3543	2.07269e-07	48.3377	2.14908e-07	48.3413	2.05669e-07	48.3478	2.16929e-07	48.3448	2.14222e-07	48.335	2.233e-07	48.3456	2.06019e-07	48.345	2.155e-07	48.3424	2.13634e-07	48.3329	2.23716e-07	48.3432	2.13964e-07	48.3377	2.2276e-07	48.3399	2.2192e-07	48.33	2.30693e-07
48.4063	1.98441e-07	48.4054	2.07552e-07	48.4158	2.0728e-07	48.3991	2.14897e-07	48.4027	2.05685e-07	48.4093	2.16928e-07	48.4062	2.14229e-07	48.3964	2.23298e-07	48.407	2.06037e-07	48.4064	2.15504e-07	48.4038	2.13631e-07	48.3943	2.23722e-07	48.4046	2.13974e-07	48.3991	2.22758e-07	48.4013	2.21918e-07	48.3915	2.30678e-07
48.4678	1.98463e-07	48.4668	2.07552e-07	48.4772	2.07291e-07	48.4605	2.14902e-07	48.4641	2.05686e-07	48.4707	2.16932e-07	48.4676	2.1423e-07	48.4579	2.23303e-07	48.4685	2.06041e-07	48.4678	2.15495e-07	48.4652	2.13648e-07	48.4558	2.2372e-07	48.466	2.13975e-07	48.4605	2.22764e-07	48.4627	2.2192e-07	48.4529	2.30675e-07
48.5292	1.98467e-07	48.5283	2.07556e-07	48.5386	2.07301e-07	48.5219	2.14903e-07	48.5256	2.05696e-07	48.5321	2.16934e-07	48.5291	2.14236e-07	48.5193	2.23302e-07	48.5299	2.06047e-07	48.5292	2.15515e-07	48.5266	2.13645e-07	48.5172	2.23722e-07	48.5274	2.13988e-07	48.5219	2.22759e-07	48.5241	2.21928e-07	48.5143	2.30674e-07
48.5906	1.98476e-07	48.5897	2.07561e-07	48.6	2.07305e-07	48.5834	2.14904e-07	48.587	2.05706e-07	48.5935	2.16938e-07	48.5905	2.14248e-07	48.5807	2.23293e-07	48.5913	2.06054e-07	48.5906	2.15505e-07	48.5881	2.13657e-07	48.5786	2.23719e-07	48.5888	2.13993e-07	48.5833	2.22758e-07	48.5855	2.21924e-07	48.5757	2.30672e-07
48.652	1.98492e-07	48.6511	2.07568e-07	48.6615	2.07323e-07	48.6448	2.14904e-07	48.6484	2.05716e-07	48.6549	2.16936e-07	48.6519	2.14249e-07	48.6421	2.23296e-07	48.6527	2.0607e-07	48.652	2.15518e-07	48.6495	2.13663e-07	48.64	2.23724e-07	48.6502	2.13997e-07	48.6447	2.22753e-07	48.6469	2.21931e-07	48.6371	2.30663e-07
48.7134	1.98505e-07	48.7125	2.07571e-07	48.7229	2.07332e-07	48.7062	2.14908e-07	48.7098	2.05725e-07	48.7163	2.16951e-07	48.7133	2.14258e-07	48.7035	2.23301e-07	48.7142	2.06071e-07	48.7134	2.15519e-07	48.7109	2.13666e-07	48.7014	2.23712e-07	48.7116	2.14005e-07	48.7061	2.22766e-07	48.7084	2.21928e-07	48.6985	2.30665e-07
48.7749	1.98515e-07	48.7739	2.07583e-07	48.7843	2.07342e-07	48.7676	2.1491e-07	48.7712	2.0573e-07	48.7778	2.16946e-07	48.7747	2.14267e-07	48.7649	2.23311e-07	48.7756	2.06087e-07	48.7749	2.15524e-07	48.7723	2.13673e-07	48.7628	2.23713e-07	48.773	2.14015e-07	48.7675	2.22766e-07	48.7698	2.21942e-07	48.7599	2.30658e-07
48.8363	1.98536e-07	48.8353	2.07589e-07	48.8458	2.07345e-07	48.829	2.14918e-07	48.8326	2.05749e-07	48.8392	2.16954e-07	48.8361	2.14275e-07	48.8263	2.23302e-07	48.837	2.06089e-07	48.8363	2.15523e-07	48.8337	2.13685e-07	48.8242	2.23713e-07	48.8344	2.14021e-07	48.8289	2.22774e-07	48.8312	2.21936e-07	48.8214	2.30663e-07
48.8977	1.98545e-07	48.8967	2.07589e-07	48.9072	2.07357e-07	48.8904	2.1491e-07	48.894	2.05746e-07	48.9006	2.16954e-07	48.8975	2.14276e-07	48.8878	2.2331e-07	48.8984	2.061e-07	48.8977	2.15533e-07	48.8952	2.13691e-07	48.8856	2.23717e-07	48.8959	2.14027e-07	48.8903	2.2277e-07	48.8926	2.2195e-07	48.8828	2.30653e-07
48.9591	1.9856e-07	48.9581	2.07596e-07	48.9686	2.07361e-07	48.9518	2.14908e-07	48.9555	2.05752e-07	48.962	2.16956e-07	48.959	2.14287e-07	48.9492	2.23318e-07	48.9598	2.06105e-07	48.9591	2.15533e-07	48.9566	2.13689e-07	48.947	2.23716e-07	48.9573	2.14023e-07	48.9518	2.22765e-07	48.9541	2.21942e-07	48.9442	2.30656e-07
49.0206	1.98565e-07	49.0195	2.07606e-07	49.03	2.07367e-07	49.0132	2.14911e-07	49.0169	2.05768e-07	49.0235	2.16957e-07	49.0204	2.14285e-07	49.0106	2.23326e-07	49.0213	2.06112e-07	49.0205	2.15533e-07	49.018	2.13695e-07	49.0085	2.23714e-07	49.0187	2.14027e-07	49.0132	2.22766e-07	49.0155	2.21956e-07	49.0056	2.30646e-07
49.082	1.98583e-07	49.0809	2.07616e-07	49.0914	2.07374e-07	49.0746	2.14906e-07	49.0783	2.05781e-07	49.0849	2.16965e-07	49.0818	2.14292e-07	49.072	2.23323e-07	49.0827	2.06121e-07	49.082	2.1554e-07	49.0794	2.13705e-07	49.0699	2.23715e-07	49.0801	2.14035e-07	49.0746	2.22774e-07	49.0769	2.21947e-07	49.067	2.30646e-07
49.1434	1.98592e-07	49.1423	2.07623e-07	49.1528	2.07391e-07	49.1361	2.14917e-07	49.1397	2.05782e-07	49.1463	2.16962e-07	49.1432	2.14298e-07	49.1334	2.23333e-07	49.1441	2.06128e-07	49.1434	2.15546e-07	49.1408	2.13717e-07	49.1313	2.23713e-07	49.1415	2.14047e-07	49.136	2.22776e-07	49.1383	2.21963e-07	49.1284	2.30635e-07
49.2048	1.98614e-07	49.2037	2.07626e-07	49.2142	2.07391e-07	49.1975	2.14926e-07	49.2011	2.05796e-07	49.2077	2.16966e-07	49.2046	2.14305e-07	49.1949	2.23335e-07	49.2055	2.06142e-07	49.2049	2.15554e-07	49.2022	2.1373e-07	49.1927	2.23726e-07	49.2029	2.14054e-07	49.1974	2.22783e-07	49.1998	2.21957e-07	49.1899	2.3064e-07
49.2662	1.98624e-07	49.2652	2.07637e-07	49.2757	2.07404e-07	49.2589	2.14927e-07	49.2625	2.05801e-07	49.2692	2.16965e-07	49.266	2.14304e-07	49.2563	2.23344e-07	49.2669	2.06147e-07	49.2663	2.15547e-07	49.2637	2.13726e-07	49.2541	2.23727e-07	49.2643	2.14063e-07	49.2588	2.22773e-07	49.2612	2.21963e-07	49.2513	2.30633e-07
49.3276	1.98638e-07	49.3266	2.07633e-07	49.3371	2.07402e-07	49.3203	2.14932e-07	49.3239	2.05817e-07	49.3306	2.16967e-07	49.3275	2.14316e-07	49.3177	2.23346e-07	49.3284	2.06145e-07	49.3277	2.15543e-07	49.3251	2.1373e-07	49.3155	2.23733e-07	49.3257	2.14053e-07	49.3202	2.22779e-07	49.3226	2.21959e-07	49.3127	2.30632e-07
49.389	1.98644e-07	49.388	2.07644e-07	49.3985	2.07421e-07	49.3817	2.14929e-07	49.3853	2.05826e-07	49.392	2.16969e-07	49.3889	2.14312e-07	49.3791	2.23353e-07	49.3898	2.06163e-07	49.3891	2.15558e-07	49.3865	2.1374e-07	49.3769	2.23721e-07	49.3872	2.14069e-07	49.3816	2.2278e-07	49.384	2.21969e-07	49.3741	2.30627e-07
49.4505	1.98662e-07	49.4494	2.07655e-07	49.4599	2.07424e-07	49.4432	2.14929e-07	49.4468	2.05835e-07	49.4534	2.16979e-07	49.4503	2.1432e-07	49.4405	2.23358e-07	49.4512	2.06172e-07	49.4505	2.15553e-07	49.4479	2.13744e-07	49.4383	2.23722e-07	49.4486	2.14071e-07	49.443	2.22783e-07	49.4454	2.21962e-07	49.4355	2.30625e-07
49.5119	1.98671e-07	49.5108	2.07659e-07	49.5213	2.07435e-07	49.5046	2.14947e-07	49.5082	2.05842e-07	49.5148	2.16982e-07	49.5117	2.14328e-07	49.5019	2.23362e-07	49.5126	2.0618e-07	49.5119	2.15561e-07	49.5093	2.13757e-07	49.4997	2.23713e-07	49.51	2.14087e-07	49.5045	2.22782e-07	49.5068	2.21964e-07	49.4969	2.30622e-07
49.5733	1.98682e-07	49.5722	2.07667e-07	49.5827	2.07444e-07	49.566	2.14936e-07	49.5696	2.05852e-07	49.5762	2.1698e-07	49.5731	2.14338e-07	49.5633	2.23356e-07	49.574	2.06185e-07	49.5734	2.1556e-07	49.5707	2.13754e-07	49.5612	2.23732e-07	49.5714	2.14082e-07	49.5659	2.22788e-07	49.5682	2.21967e-07	49.5583	2.30621e-07
49.6347	1.98697e-07	49.6336	2.07674e-07	49.6442	2.07446e-07	49.6274	2.14951e-07	49.631	2.05852e-07	49.6377	2.16978e-07	49.6345	2.14334e-07	49.6247	2.23359e-07	49.6355	2.062e-07	49.6348	2.15562e-07	49.6321	2.1377e-07	49.6226	2.23728e-07	49.6328	2.14094e-07	49.6272	2.22786e-07	49.6297	2.21968e-07	49.6198	2.30612e-07
49.6962	1.98708e-07	49.695	2.07675e-07	49.7056	2.07455e-07	49.6888	2.14941e-07	49.6924	2.05868e-07	49.6991	2.16981e-07	49.6959	2.14341e-07	49.6862	2.23363e-07	49.6969	2.06209e-07	49.6962	2.1557e-07	49.6936	2.1377e-07	49.684	2.23729e-07	49.6942	2.14095e-07	49.6887	2.22791e-07	49.6911	2.2197e-07	49.6812	2.30613e-07
49.7576	1.98713e-07	49.7564	2.07682e-07	49.767	2.07459e-07	49.7502	2.14947e-07	49.7538	2.0587e-07	49.7605	2.1698e-07	49.7574	2.14337e-07	49.7476	2.23373e-07	49.7583	2.06217e-07	49.7576	2.1557e-07	49.755	2.13779e-07	49.7454	2.23726e-07	49.7557	2.14099e-07	49.7501	2.22787e-07	49.7525	2.21971e-07	49.7426	2.30609e-07
49.819	1.9873e-07	49.8178	2.07685e-07	49.8284	2.07478e-07	49.8116	2.14944e-07	49.8152	2.05892e-07	49.8219	2.16992e-07	49.8188	2.14345e-07	49.809	2.23369e-07	49.8197	2.06232e-07	49.819	2.15574e-07	49.8164	2.13779e-07	49.8068	2.23724e-07	49.8171	2.14095e-07	49.8115	2.22788e-07	49.814	2.21977e-07	49.804	2.30607e-07
49.8804	1.98742e-07	49.8792	2.077e-07	49.8898	2.07482e-07	49.873	2.14946e-07	49.8766	2.05898e-07	49.8833	2.16987e-07	49.8802	2.14354e-07	49.8704	2.23378e-07	49.8812	2.0624e-07	49.8805	2.15585e-07	49.8778	2.1379e-07	49.8682	2.23727e-07	49.8785	2.14112e-07	49.8729	2.22786e-07	49.8754	2.21978e-07	49.8654	2.30613e-07
49.9418	1.98758e-07	49.9406	2.07715e-07	49.9512	2.0749e-07	49.9345	2.14946e-07	49.938	2.05912e-07	49.9448	2.16994e-07	49.9417	2.14369e-07	49.9318	2.23371e-07	49.9426	2.06247e-07	49.9419	2.1559e-07	49.9392	2.13794e-07	49.9296	2.23735e-07	49.9399	2.1412e-07	49.9343	2.22787e-07	49.9368	2.21983e-07	49.9268	2.30606e-07
50.0033	1.98766e-07	50.0021	2.07713e-07	50.0126	2.07485e-07	49.9959	2.14961e-07	49.9994	2.05905e-07	50.0062	2.16992e-07	50.0031	2.14363e-07	49.9932	2.23381e-07	50.004	2.06247e-07	50.0033	2.15585e-07	50.0006	2.13807e-07	49.9911	2.23729e-07	50.0013	2.14133e-07	49.9958	2.22794e-07	49.9982	2.21984e-07	49.9882	2.30612e-07
50.0647	1.9878e-07	50.0635	2.07708e-07	50.0741	2.07501e-07	50.0573	2.14958e-07	50.0609	2.05929e-07	50.0676	2.16998e-07	50.0645	2.14371e-07	50.0547	2.23368e-07	50.0654	2.06256e-07	50.0647	2.15601e-07	50.0621	2.13806e-07	50.0525	2.23737e-07	50.0627	2.14131e-07	50.0572	2.22792e-07	50.0596	2.21979e-07	50.0496	2.30613e-07
50.1261	1.98791e-07	50.1249	2.07716e-07	50.1355	2.07505e-07	50.1187	2.14964e-07	50.1223	2.05922e-07	50.129	2.17e-07	50.1259	2.14375e-07	50.1161	2.23374e-07	50.1268	2.06264e-07	50.1262	2.156e-07	50.1234	2.13816e-07	50.1139	2.23737e-07	50.1241	2.14144e-07	50.1186	2.22795e-07	50.1211	2.21992e-07	50.1111	2.30617e-07
50.1875	1.98802e-07	50.1863	2.07718e-07	50.1969	2.07517e-07	50.1801	2.14957e-07	50.1837	2.05942e-07	50.1904	2.17011e-07	50.1874	2.14386e-07	50.1775	2.23374e-07	50.1882	2.06277e-07	50.1876	2.156e-07	50.1849	2.13815e-07	50.1753	2.23742e-07	50.1855	2.14134e-07	50.18	2.22801e-07	50.1825	2.21989e-07	50.1725	2.30604e-07
50.2489	1.98811e-07	50.2477	2.07731e-07	50.2583	2.07526e-07	50.2415	2.14964e-07	50.2451	2.05944e-07	50.2519	2.17007e-07	50.2488	2.14383e-07	50.2389	2.23376e-07	50.2497	2.06277e-07	50.249	2.15601e-07	50.2463	2.13822e-07	50.2367	2.23736e-07	50.2469	2.14142e-07	50.2414	2.22799e-07	50.2439	2.21991e-07	50.2339	2.30607e-07
50.3104	1.98825e-07	50.3091	2.07743e-07	50.3197	2.07537e-07	50.303	2.14976e-07	50.3065	2.05964e-07	50.3133	2.17018e-07	50.3102	2.14386e-07	50.3003	2.23375e-07	50.3111	2.06289e-07	50.3104	2.15602e-07	50.3077	2.13824e-07	50.2981	2.23736e-07	50.3083	2.14144e-07	50.3028	2.22801e-07	50.3053	2.21987e-07	50.2953	2.30597e-07
50.3718	1.98843e-07	50.3705	2.07748e-07	50.3811	2.0753e-07	50.3644	2.1498e-07	50.3679	2.05968e-07	50.3747	2.17012e-07	50.3716	2.14384e-07	50.3617	2.23379e-07	50.3725	2.06294e-07	50.3719	2.15605e-07	50.3691	2.13843e-07	50.3595	2.23742e-07	50.3697	2.14162e-07	50.3642	2.22806e-07	50.3667	2.21992e-07	50.3567	2.30601e-07
50.4332	1.98856e-07	50.4319	2.07758e-07	50.4425	2.0755e-07	50.4258	2.14971e-07	50.4293	2.05976e-07	50.4361	2.1702e-07	50.433	2.14391e-07	50.4232	2.2337e-07	50.4339	2.06303e-07	50.4333	2.15612e-07	50.4305	2.13846e-07	50.4209	2.23745e-07	50.4312	2.14171e-07	50.4256	2.22801e-07	50.4281	2.21991e-07	50.4181	2.306e-07
50.4946	1.98861e-07	50.4933	2.07762e-07	50.504	2.07549e-07	50.4872	2.14976e-07	50.4908	2.05982e-07	50.4975	2.17016e-07	50.4944	2.14397e-07	50.4846	2.23383e-07	50.4954	2.06294e-07	50.4947	2.15614e-07	50.492	2.13853e-07	50.4823	2.23734e-07	50.4926	2.14179e-07	50.487	2.22803e-07	50.4896	2.21998e-07	50.4796	2.30603e-07
50.5561	1.98878e-07	50.5547	2.07763e-07	50.5654	2.07563e-07	50.5486	2.14972e-07	50.5522	2.06e-07	50.559	2.1702e-07	50.5558	2.14401e-07	50.546	2.23378e-07	50.5568	2.06318e-07	50.5561	2.15621e-07	50.5534	2.13858e-07	50.5438	2.23734e-07	50.554	2.1417e-07	50.5484	2.22801e-07	50.551	2.21999e-07	50.5409	2.30599e-07
50.6175	1.98881e-07	50.6161	2.0777e-07	50.6268	2.07563e-07	50.61	2.14985e-07	50.6136	2.06007e-07	50.6204	2.17026e-07	50.6172	2.14404e-07	50.6074	2.23392e-07	50.6182	2.06315e-07	50.6175	2.15622e-07	50.6148	2.13871e-07	50.6052	2.23736e-07	50.6154	2.14177e-07	50.6098	2.22805e-07	50.6124	2.22007e-07	50.6024	2.30598e-07
50.6789	1.989e-07	50.6775	2.07783e-07	50.6882	2.07582e-07	50.6715	2.14983e-07	50.675	2.06027e-07	50.6818	2.17035e-07	50.6786	2.14416e-07	50.6688	2.23382e-07	50.6796	2.06326e-07	50.6789	2.15625e-07	50.6763	2.13858e-07	50.6666	2.23743e-07	50.6768	2.14184e-07	50.6713	2.22801e-07	50.6738	2.22002e-07	50.6638	2.30592e-07
50.7403	1.98913e-07	50.739	2.07785e-07	50.7496	2.07584e-07	50.7329	2.14998e-07	50.7364	2.06019e-07	50.7432	2.17024e-07	50.74	2.14417e-07	50.7303	2.23387e-07	50.7411	2.06331e-07	50.7404	2.15622e-07	50.7377	2.13874e-07	50.728	2.23742e-07	50.7382	2.14183e-07	50.7327	2.22812e-07	50.7353	2.22005e-07	50.7252	2.30591e-07
50.8018	1.98928e-07	50.8004	2.07796e-07	50.811	2.07594e-07	50.7943	2.15e-07	50.7978	2.06031e-07	50.8046	2.17027e-07	50.8015	2.14417e-07	50.7917	2.23386e-07	50.8025	2.06347e-07	50.8018	2.15629e-07	50.7991	2.13878e-07	50.7894	2.23744e-07	50.7996	2.14193e-07	50.7941	2.22809e-07	50.7967	2.22001e-07	50.7866	2.30584e-07
50.8632	1.9893e-07	50.8618	2.07795e-07	50.8725	2.07581e-07	50.8557	2.15006e-07	50.8593	2.06043e-07	50.866	2.1703e-07	50.8629	2.14417e-07	50.8531	2.23396e-07	50.8639	2.0635e-07	50.8632	2.15628e-07	50.8605	2.13887e-07	50.8508	2.23741e-07	50.861	2.14205e-07	50.8555	2.22808e-07	50.8581	2.22011e-07	50.848	2.30586e-07
50.9246	1.98938e-07	50.9232	2.07803e-07	50.9339	2.076e-07	50.9171	2.15002e-07	50.9207	2.06051e-07	50.9274	2.17032e-07	50.9243	2.14433e-07	50.9145	2.23395e-07	50.9253	2.06365e-07	50.9247	2.15637e-07	50.9219	2.13884e-07	50.9123	2.23747e-07	50.9224	2.14209e-07	50.9169	2.22807e-07	50.9195	2.22023e-07	50.9094	2.30582e-07
50.986	1.98955e-07	50.9846	2.07798e-07	50.9953	2.07606e-07	50.9785	2.15006e-07	50.9821	2.06059e-07	50.9889	2.17042e-07	50.9858	2.14431e-07	50.9759	2.23402e-07	50.9867	2.06366e-07	50.986	2.15638e-07	50.9833	2.13889e-07	50.9737	2.23742e-07	50.9838	2.1421e-07	50.9783	2.22814e-07	50.9809	2.2202e-07	50.9709	2.30588e-07
51.0474	1.98971e-07	51.046	2.0781e-07	51.0567	2.0762e-07	51.0399	2.15004e-07	51.0436	2.06073e-07	51.0503	2.17038e-07	51.0472	2.14456e-07	51.0373	2.23396e-07	51.0482	2.06379e-07	51.0475	2.15645e-07	51.0447	2.13899e-07	51.0351	2.23746e-07	51.0453	2.1422e-07	51.0397	2.22819e-07	51.0423	2.22017e-07	51.0323	2.30575e-07
51.1088	1.98974e-07	51.1074	2.07806e-07	51.1181	2.07622e-07	51.1013	2.15013e-07	51.105	2.06079e-07	51.1117	2.17037e-07	51.1086	2.14454e-07	51.0988	2.23398e-07	51.1096	2.06387e-07	51.1089	2.1564e-07	51.1061	2.1391e-07	51.0965	2.23746e-07	51.1067	2.14232e-07	51.1011	2.22822e-07	51.1038	2.22017e-07	51.0937	2.30582e-07
51.1702	1.98991e-07	51.1688	2.07816e-07	51.1795	2.07626e-07	51.1628	2.15015e-07	51.1664	2.06085e-07	51.1731	2.17042e-07	51.17	2.14465e-07	51.1602	2.23399e-07	51.171	2.06394e-07	51.1703	2.15652e-07	51.1675	2.13918e-07	51.1579	2.23751e-07	51.1681	2.14244e-07	51.1625	2.22817e-07	51.1652	2.22024e-07	51.1551	2.30579e-07
51.2317	1.98997e-07	51.2302	2.07816e-07	51.241	2.07633e-07	51.2242	2.1502e-07	51.2278	2.06094e-07	51.2345	2.1704e-07	51.2315	2.14456e-07	51.2216	2.23396e-07	51.2324	2.06399e-07	51.2317	2.15645e-07	51.229	2.13928e-07	51.2193	2.23742e-07	51.2295	2.14252e-07	51.224	2.2282e-07	51.2266	2.22011e-07	51.2165	2.3058e-07
51.2931	1.9901e-07	51.2916	2.07829e-07	51.3024	2.07641e-07	51.2856	2.15021e-07	51.2892	2.06101e-07	51.296	2.17043e-07	51.2929	2.14459e-07	51.283	2.23392e-07	51.2938	2.06404e-07	51.2932	2.15655e-07	51.2904	2.13929e-07	51.2807	2.2375e-07	51.2909	2.14254e-07	51.2854	2.22812e-07	51.288	2.2202e-07	51.2779	2.30567e-07
51.3545	1.99023e-07	51.353	2.07829e-07	51.3638	2.07636e-07	51.347	2.15023e-07	51.3506	2.06107e-07	51.3574	2.17052e-07	51.3543	2.14464e-07	51.3445	2.23402e-07	51.3553	2.06411e-07	51.3546	2.15657e-07	51.3518	2.13933e-07	51.3421	2.23751e-07	51.3523	2.14255e-07	51.3468	2.22819e-07	51.3494	2.22021e-07	51.3393	2.30576e-07
51.4159	1.99034e-07	51.4144	2.07831e-07	51.4252	2.07661e-07	51.4084	2.15027e-07	51.412	2.06126e-07	51.4188	2.17054e-07	51.4157	2.14477e-07	51.4059	2.23395e-07	51.4167	2.06419e-07	51.416	2.15664e-07	51.4132	2.13935e-07	51.4036	2.23756e-07	51.4137	2.14256e-07	51.4082	2.22816e-07	51.4109	2.22021e-07	51.4008	2.30572e-07
51.4773	1.99047e-07	51.4758	2.07838e-07	51.4866	2.07655e-07	51.4699	2.15033e-07	51.4735	2.06132e-07	51.4802	2.17054e-07	51.4771	2.14481e-07	51.4673	2.23397e-07	51.4781	2.06423e-07	51.4774	2.15663e-07	51.4746	2.13938e-07	51.465	2.23755e-07	51.4751	2.14265e-07	51.4696	2.22829e-07	51.4723	2.22024e-07	51.4622	2.30573e-07
51.5387	1.99062e-07	51.5372	2.07844e-07	51.5481	2.07661e-07	51.5313	2.15035e-07	51.5349	2.06139e-07	51.5417	2.17055e-07	51.5385	2.14482e-07	51.5287	2.2339e-07	51.5395	2.06439e-07	51.5388	2.15663e-07	51.5361	2.13942e-07	51.5264	2.23762e-07	51.5365	2.14265e-07	51.531	2.22823e-07	51.5337	2.22026e-07	51.5236	2.30559e-07
51.6001	1.99069e-07	51.5986	2.07848e-07	51.6095	2.07672e-07	51.5927	2.15035e-07	51.5963	2.06149e-07	51.6031	2.17062e-07	51.5999	2.14483e-07	51.5901	2.23386e-07	51.6009	2.06443e-07	51.6003	2.15657e-07	51.5975	2.13952e-07	51.5878	2.23761e-07	51.598	2.14267e-07	51.5924	2.22827e-07	51.5951	2.22028e-07	51.585	2.3057e-07
51.6615	1.99077e-07	51.66	2.07854e-07	51.6709	2.07677e-07	51.6541	2.15038e-07	51.6577	2.06159e-07	51.6645	2.17063e-07	51.6614	2.14492e-07	51.6515	2.23381e-07	51.6624	2.06458e-07	51.6617	2.15674e-07	51.6589	2.13956e-07	51.6492	2.2376e-07	51.6594	2.14284e-07	51.6538	2.22817e-07	51.6566	2.22037e-07	51.6464	2.30568e-07
51.7229	1.99092e-07	51.7215	2.07854e-07	51.7323	2.0768e-07	51.7155	2.15044e-07	51.7192	2.06165e-07	51.7259	2.17066e-07	51.7228	2.14501e-07	51.7129	2.23379e-07	51.7238	2.06464e-07	51.7231	2.15666e-07	51.7203	2.13958e-07	51.7106	2.23751e-07	51.7208	2.14276e-07	51.7152	2.22833e-07	51.718	2.22038e-07	51.7079	2.30565e-07
51.7844	1.99101e-07	51.7829	2.07863e-07	51.7937	2.0769e-07	51.777	2.15047e-07	51.7806	2.06176e-07	51.7873	2.17063e-07	51.7842	2.14501e-07	51.7743	2.23385e-07	51.7852	2.06477e-07	51.7846	2.15673e-07	51.7817	2.13967e-07	51.7721	2.23753e-07	51.7822	2.14288e-07	51.7766	2.22823e-07	51.7794	2.22041e-07	51.7693	2.30571e-07
51.8458	1.99113e-07	51.8443	2.0786e-07	51.8551	2.07688e-07	51.8384	2.15051e-07	51.842	2.06183e-07	51.8487	2.17064e-07	51.8456	2.14508e-07	51.8358	2.23373e-07	51.8466	2.06472e-07	51.846	2.15676e-07	51.8431	2.13976e-07	51.8335	2.23756e-07	51.8436	2.14284e-07	51.838	2.22837e-07	51.8408	2.22037e-07	51.8307	2.30569e-07
51.9072	1.99124e-07	51.9057	2.07865e-07	51.9165	2.07701e-07	51.8998	2.15058e-07	51.9034	2.06191e-07	51.9101	2.17064e-07	51.907	2.14519e-07	51.8972	2.23378e-07	51.908	2.06492e-07	51.9074	2.15685e-07	51.9045	2.13973e-07	51.8949	2.23758e-07	51.905	2.1429e-07	51.8995	2.22829e-07	51.9022	2.22042e-07	51.8921	2.30566e-07
51.9686	1.99138e-07	51.9671	2.07864e-07	51.9779	2.07706e-07	51.9612	2.15055e-07	51.9648	2.06196e-07	51.9715	2.17072e-07	51.9685	2.14522e-07	51.9586	2.23371e-07	51.9694	2.06497e-07	51.9688	2.15683e-07	51.9659	2.13987e-07	51.9563	2.23755e-07	51.9664	2.14302e-07	51.9609	2.22838e-07	51.9637	2.22035e-07	51.9535	2.30574e-07
52.03	1.99137e-07	52.0285	2.07877e-07	52.0393	2.0772e-07	52.0226	2.1506e-07	52.0262	2.06203e-07	52.033	2.1707e-07	52.0299	2.14525e-07	52.02	2.2338e-07	52.0309	2.06503e-07	52.0302	2.15691e-07	52.0274	2.1398e-07	52.0177	2.23759e-07	52.0278	2.143e-07	52.0223	2.22832e-07	52.0251	2.22049e-07	52.0149	2.30574e-07
52.0914	1.9915e-07	52.0899	2.07876e-07	52.1008	2.07731e-07	52.084	2.1506e-07	52.0876	2.06214e-07	52.0944	2.1708e-07	52.0913	2.14528e-07	52.0814	2.23373e-07	52.0923	2.06512e-07	52.0916	2.15684e-07	52.0888	2.13986e-07	52.0791	2.23753e-07	52.0892	2.143e-07	52.0837	2.22851e-07	52.0865	2.22043e-07	52.0763	2.30572e-07
52.1529	1.99158e-07	52.1513	2.0788e-07	52.1622	2.07732e-07	52.1454	2.15066e-07	52.1491	2.06226e-07	52.1558	2.17083e-07	52.1527	2.14534e-07	52.1429	2.23382e-07	52.1537	2.06524e-07	52.1531	2.15689e-07	52.1502	2.13999e-07	52.1405	2.23754e-07	52.1506	2.14312e-07	52.1451	2.22842e-07	52.1479	2.22053e-07	52.1377	2.30581e-07
52.2143	1.99182e-07	52.2127	2.07886e-07	52.2236	2.07742e-07	52.2068	2.1506e-07	52.2105	2.06235e-07	52.2172	2.17088e-07	52.2141	2.14545e-07	52.2043	2.23368e-07	52.2152	2.06525e-07	52.2144	2.15691e-07	52.2116	2.14006e-07	52.2019	2.23762e-07	52.2121	2.14317e-07	52.2065	2.22857e-07	52.2093	2.22044e-07	52.1992	2.30572e-07
52.2757	1.99185e-07	52.2741	2.07897e-07	52.285	2.07743e-07	52.2682	2.15072e-07	52.2719	2.06235e-07	52.2786	2.17085e-07	52.2756	2.14551e-07	52.2657	2.23377e-07	52.2766	2.06538e-07	52.2759	2.15696e-07	52.273	2.14004e-07	52.2634	2.2376e-07	52.2734	2.14317e-07	52.2679	2.22846e-07	52.2707	2.22054e-07	52.2606	2.3057e-07
52.3371	1.99193e-07	52.3355	2.07888e-07	52.3464	2.0775e-07	52.3297	2.15068e-07	52.3334	2.06246e-07	52.34	2.17087e-07	52.337	2.14559e-07	52.3271	2.23361e-07	52.338	2.06555e-07	52.3373	2.15694e-07	52.3344	2.14013e-07	52.3248	2.23766e-07	52.3349	2.14324e-07	52.3293	2.22852e-07	52.3322	2.2205e-07	52.322	2.30585e-07
52.3985	1.99193e-07	52.3969	2.07906e-07	52.4079	2.07753e-07	52.391	2.15074e-07	52.3948	2.06253e-07	52.4015	2.17087e-07	52.3984	2.1456e-07	52.3885	2.23358e-07	52.3994	2.0656e-07	52.3987	2.15699e-07	52.3959	2.14016e-07	52.3862	2.23764e-07	52.3963	2.14326e-07	52.3907	2.22843e-07	52.3936	2.2205e-07	52.3834	2.30579e-07
52.4599	1.99214e-07	52.4584	2.07906e-07	52.4693	2.07764e-07	52.4525	2.15079e-07	52.4562	2.06266e-07	52.4629	2.17098e-07	52.4598	2.14562e-07	52.4499	2.23351e-07	52.4608	2.06571e-07	52.4601	2.15704e-07	52.4573	2.1402e-07	52.4476	2.23751e-07	52.4577	2.14324e-07	52.4521	2.22855e-07	52.455	2.22058e-07	52.4448	2.30579e-07
52.5214	1.99215e-07	52.5198	2.07915e-07	52.5307	2.07775e-07	52.5139	2.15085e-07	52.5176	2.06275e-07	52.5243	2.17094e-07	52.5212	2.14566e-07	52.5113	2.23351e-07	52.5223	2.06578e-07	52.5215	2.15707e-07	52.5187	2.14021e-07	52.509	2.23753e-07	52.5191	2.1433e-07	52.5136	2.22846e-07	52.5164	2.22063e-07	52.5063	2.30574e-07
52.5828	1.99236e-07	52.5812	2.07919e-07	52.5921	2.07786e-07	52.5753	2.15083e-07	52.579	2.06285e-07	52.5857	2.17107e-07	52.5827	2.14574e-07	52.5727	2.23346e-07	52.5837	2.0658e-07	52.583	2.15711e-07	52.5801	2.14029e-07	52.5704	2.23749e-07	52.5805	2.14337e-07	52.575	2.22849e-07	52.5779	2.22053e-07	52.5677	2.30578e-07
52.6442	1.99243e-07	52.6426	2.07928e-07	52.6535	2.07792e-07	52.6367	2.15093e-07	52.6404	2.06286e-07	52.6471	2.17095e-07	52.6441	2.14573e-07	52.6342	2.23355e-07	52.6451	2.06593e-07	52.6444	2.15717e-07	52.6415	2.14033e-07	52.6318	2.23751e-07	52.6419	2.14341e-07	52.6364	2.22843e-07	52.6393	2.22063e-07	52.6291	2.30579e-07
52.7056	1.99258e-07	52.704	2.07925e-07	52.7149	2.07804e-07	52.6981	2.1509e-07	52.7018	2.06297e-07	52.7086	2.17101e-07	52.7055	2.14584e-07	52.6956	2.23349e-07	52.7065	2.066e-07	52.7058	2.15711e-07	52.7029	2.14029e-07	52.6932	2.23748e-07	52.7033	2.14342e-07	52.6978	2.22853e-07	52.7007	2.2206e-07	52.6905	2.30576e-07
52.767	1.99267e-07	52.7654	2.07942e-07	52.7764	2.07807e-07	52.7595	2.15088e-07	52.7632	2.06298e-07	52.77	2.17103e-07	52.7669	2.14588e-07	52.757	2.23364e-07	52.7679	2.06608e-07	52.7672	2.15708e-07	52.7643	2.14036e-07	52.7546	2.23743e-07	52.7647	2.14347e-07	52.7592	2.22848e-07	52.7621	2.22069e-07	52.7519	2.30588e-07
52.8284	1.99279e-07	52.8268	2.07945e-07	52.8378	2.0782e-07	52.8209	2.15087e-07	52.8247	2.06311e-07	52.8314	2.17102e-07	52.8283	2.14594e-07	52.8184	2.23354e-07	52.8294	2.06614e-07	52.8286	2.15717e-07	52.8258	2.14047e-07	52.8161	2.2374e-07	52.8261	2.14355e-07	52.8206	2.22844e-07	52.8235	2.22069e-07	52.8133	2.30586e-07
52.8899	1.99278e-07	52.8882	2.07951e-07	52.8992	2.0783e-07	52.8823	2.15096e-07	52.8861	2.06311e-07	52.8928	2.17101e-07	52.8897	2.14595e-07	52.8798	2.23368e-07	52.8908	2.06618e-07	52.89	2.15722e-07	52.8872	2.14048e-07	52.8775	2.23733e-07	52.8875	2.14352e-07	52.882	2.22847e-07	52.8849	2.22071e-07	52.8748	2.30584e-07
52.9513	1.99294e-07	52.9496	2.07951e-07	52.9606	2.0784e-07	52.9437	2.15102e-07	52.9475	2.06335e-07	52.9542	2.17115e-07	52.9511	2.14605e-07	52.9413	2.23359e-07	52.9522	2.06635e-07	52.9515	2.15723e-07	52.9486	2.14056e-07	52.9389	2.23734e-07	52.949	2.14354e-07	52.9434	2.22853e-07	52.9464	2.22063e-07	52.9362	2.30591e-07
53.0127	1.99298e-07	53.011	2.07962e-07	53.022	2.07841e-07	53.0052	2.15104e-07	53.0089	2.06333e-07	53.0157	2.17108e-07	53.0125	2.14603e-07	53.0027	2.23357e-07	53.0136	2.0664e-07	53.0128	2.1572e-07	53.01	2.14064e-07	53.0003	2.23742e-07	53.0104	2.14368e-07	53.0049	2.22849e-07	53.0078	2.22073e-07	52.9976	2.30591e-07
53.0741	1.99315e-07	53.0724	2.07955e-07	53.0834	2.07854e-07	53.0666	2.15102e-07	53.0703	2.06346e-07	53.0771	2.17113e-07	53.074	2.14619e-07	53.0641	2.23355e-07	53.0751	2.06656e-07	53.0743	2.15728e-07	53.0714	2.14061e-07	53.0618	2.23747e-07	53.0718	2.14373e-07	53.0662	2.22844e-07	53.0692	2.2207e-07	53.059	2.30595e-07
53.1355	1.99321e-07	53.1339	2.07967e-07	53.1449	2.07862e-07	53.128	2.15104e-07	53.1317	2.06345e-07	53.1385	2.17115e-07	53.1354	2.14618e-07	53.1255	2.23366e-07	53.1365	2.06649e-07	53.1357	2.15731e-07	53.1328	2.14068e-07	53.1232	2.23743e-07	53.1332	2.14394e-07	53.1276	2.22847e-07	53.1306	2.22075e-07	53.1205	2.30608e-07
53.197	1.99333e-07	53.1953	2.07968e-07	53.2063	2.07867e-07	53.1894	2.15101e-07	53.1932	2.06364e-07	53.1999	2.17128e-07	53.1968	2.14625e-07	53.1869	2.23355e-07	53.1979	2.06658e-07	53.1971	2.1573e-07	53.1943	2.14073e-07	53.1846	2.23754e-07	53.1946	2.14388e-07	53.1891	2.22848e-07	53.1921	2.22077e-07	53.1819	2.30604e-07
53.2584	1.99338e-07	53.2567	2.0798e-07	53.2677	2.07867e-07	53.2508	2.15109e-07	53.2546	2.06369e-07	53.2614	2.17123e-07	53.2583	2.14624e-07	53.2484	2.2337e-07	53.2593	2.06663e-07	53.2585	2.15737e-07	53.2557	2.14079e-07	53.246	2.23746e-07	53.256	2.14389e-07	53.2505	2.22853e-07	53.2535	2.22083e-07	53.2433	2.30605e-07
53.3198	1.99355e-07	53.3181	2.07977e-07	53.3291	2.07875e-07	53.3122	2.15105e-07	53.316	2.06383e-07	53.3228	2.17132e-07	53.3197	2.14635e-07	53.3098	2.23362e-07	53.3208	2.06676e-07	53.3199	2.15743e-07	53.3171	2.14083e-07	53.3074	2.23748e-07	53.3174	2.14387e-07	53.3119	2.22853e-07	53.3149	2.22078e-07	53.3047	2.30608e-07
53.3812	1.99365e-07	53.3795	2.07993e-07	53.3905	2.07882e-07	53.3736	2.15116e-07	53.3774	2.06387e-07	53.3842	2.1713e-07	53.3811	2.14632e-07	53.3712	2.23371e-07	53.3822	2.06684e-07	53.3814	2.15737e-07	53.3785	2.1409e-07	53.3688	2.23752e-07	53.3788	2.14398e-07	53.3733	2.22852e-07	53.3763	2.2208e-07	53.3661	2.30615e-07
53.4426	1.99379e-07	53.4409	2.07992e-07	53.4519	2.07879e-07	53.4351	2.15121e-07	53.4389	2.06389e-07	53.4456	2.17129e-07	53.4425	2.1464e-07	53.4326	2.23367e-07	53.4436	2.06699e-07	53.4428	2.15744e-07	53.4399	2.14095e-07	53.4302	2.23754e-07	53.4402	2.14395e-07	53.4347	2.22862e-07	53.4377	2.22082e-07	53.4276	2.30601e-07
53.5041	1.99384e-07	53.5023	2.0799e-07	53.5134	2.07883e-07	53.4965	2.15124e-07	53.5003	2.06396e-07	53.507	2.17129e-07	53.5039	2.14645e-07	53.494	2.23366e-07	53.505	2.06702e-07	53.5042	2.15742e-07	53.5013	2.14102e-07	53.4916	2.23745e-07	53.5016	2.14415e-07	53.4961	2.22846e-07	53.4992	2.22084e-07	53.489	2.30614e-07
53.5655	1.99394e-07	53.5637	2.08e-07	53.5748	2.07898e-07	53.5579	2.15111e-07	53.5617	2.06404e-07	53.5684	2.17133e-07	53.5653	2.14653e-07	53.5554	2.2336e-07	53.5664	2.06709e-07	53.5656	2.15749e-07	53.5628	2.14097e-07	53.553	2.23748e-07	53.563	2.14405e-07	53.5575	2.22849e-07	53.5605	2.22093e-07	53.5504	2.30625e-07
53.6269	1.99399e-07	53.6251	2.08007e-07	53.6362	2.07903e-07	53.6193	2.15123e-07	53.6231	2.06409e-07	53.6298	2.1714e-07	53.6268	2.14653e-07	53.6168	2.23364e-07	53.6279	2.06709e-07	53.627	2.15752e-07	53.6242	2.14102e-07	53.6144	2.23744e-07	53.6244	2.14414e-07	53.6189	2.22847e-07	53.622	2.22094e-07	53.6118	2.3062e-07
53.6883	1.99417e-07	53.6865	2.08007e-07	53.6977	2.07919e-07	53.6807	2.15117e-07	53.6845	2.06424e-07	53.6912	2.17142e-07	53.6882	2.1466e-07	53.6783	2.23364e-07	53.6893	2.06722e-07	53.6884	2.15757e-07	53.6856	2.14109e-07	53.6758	2.23743e-07	53.6858	2.14407e-07	53.6803	2.22851e-07	53.6834	2.22092e-07	53.6732	2.30618e-07
53.7497	1.99424e-07	53.7479	2.08017e-07	53.7591	2.07916e-07	53.7421	2.15128e-07	53.7459	2.06427e-07	53.7526	2.17135e-07	53.7496	2.14662e-07	53.7397	2.23365e-07	53.7507	2.06722e-07	53.7499	2.15754e-07	53.747	2.14117e-07	53.7373	2.23745e-07	53.7472	2.14423e-07	53.7417	2.22854e-07	53.7448	2.22088e-07	53.7346	2.30632e-07
53.8111	1.99443e-07	53.8094	2.08024e-07	53.8205	2.07916e-07	53.8035	2.15124e-07	53.8073	2.06436e-07	53.8141	2.17143e-07	53.811	2.14669e-07	53.8011	2.23377e-07	53.8121	2.06733e-07	53.8113	2.15759e-07	53.8084	2.14119e-07	53.7987	2.23745e-07	53.8086	2.14421e-07	53.8031	2.2285e-07	53.8062	2.22098e-07	53.796	2.30633e-07
53.8726	1.9944e-07	53.8708	2.08022e-07	53.8819	2.07915e-07	53.865	2.1513e-07	53.8688	2.06438e-07	53.8755	2.17134e-07	53.8724	2.14667e-07	53.8625	2.23388e-07	53.8735	2.06744e-07	53.8727	2.15759e-07	53.8698	2.1413e-07	53.8601	2.23733e-07	53.87	2.14435e-07	53.8645	2.22852e-07	53.8676	2.22094e-07	53.8574	2.30649e-07
53.934	1.99456e-07	53.9322	2.08037e-07	53.9433	2.07925e-07	53.9264	2.15126e-07	53.9302	2.06455e-07	53.9369	2.17143e-07	53.9338	2.1468e-07	53.9239	2.23393e-07	53.9349	2.06748e-07	53.9341	2.15767e-07	53.9312	2.14128e-07	53.9215	2.23731e-07	53.9314	2.14434e-07	53.926	2.22848e-07	53.9291	2.22099e-07	53.9189	2.30638e-07
53.9954	1.99459e-07	53.9936	2.0803e-07	54.0047	2.07931e-07	53.9878	2.15135e-07	53.9916	2.06452e-07	53.9983	2.17146e-07	53.9952	2.14678e-07	53.9854	2.23394e-07	53.9963	2.06759e-07	53.9955	2.15762e-07	53.9927	2.1413e-07	53.9829	2.23728e-07	53.9929	2.14447e-07	53.9874	2.22841e-07	53.9905	2.22102e-07	53.9803	2.30648e-07
54.0568	1.99471e-07	54.055	2.0804e-07	54.0662	2.07942e-07	54.0492	2.15132e-07	54.053	2.06468e-07	54.0598	2.17152e-07	54.0566	2.14694e-07	54.0468	2.23399e-07	54.0578	2.0678e-07	54.057	2.15773e-07	54.0541	2.14126e-07	54.0443	2.23741e-07	54.0543	2.1444e-07	54.0488	2.22844e-07	54.0519	2.22104e-07	54.0417	2.30637e-07
54.1182	1.9948e-07	54.1164	2.08037e-07	54.1276	2.07942e-07	54.1106	2.15135e-07	54.1144	2.06476e-07	54.1212	2.17154e-07	54.1181	2.1469e-07	54.1082	2.23406e-07	54.1192	2.06777e-07	54.1184	2.15769e-07	54.1155	2.14139e-07	54.1057	2.2374e-07	54.1157	2.14454e-07	54.1102	2.22852e-07	54.1133	2.22097e-07	54.1031	2.3065e-07
54.1796	1.99497e-07	54.1778	2.08054e-07	54.189	2.07954e-07	54.172	2.15145e-07	54.1759	2.06485e-07	54.1826	2.17153e-07	54.1795	2.14697e-07	54.1696	2.23404e-07	54.1806	2.06785e-07	54.1798	2.15776e-07	54.1769	2.14144e-07	54.1671	2.23741e-07	54.1771	2.14458e-07	54.1716	2.22849e-07	54.1748	2.22102e-07	54.1645	2.30646e-07
54.241	1.99503e-07	54.2392	2.08052e-07	54.2504	2.07954e-07	54.2334	2.15152e-07	54.2373	2.06481e-07	54.244	2.17162e-07	54.2409	2.14702e-07	54.231	2.23395e-07	54.242	2.06783e-07	54.2412	2.15773e-07	54.2383	2.14138e-07	54.2285	2.23737e-07	54.2385	2.14461e-07	54.233	2.22848e-07	54.2362	2.22101e-07	54.226	2.30649e-07
54.3025	1.99513e-07	54.3006	2.08055e-07	54.3118	2.07961e-07	54.2948	2.15143e-07	54.2987	2.06491e-07	54.3054	2.17158e-07	54.3024	2.14708e-07	54.2924	2.234e-07	54.3034	2.06801e-07	54.3026	2.15782e-07	54.2997	2.1414e-07	54.2899	2.23736e-07	54.2999	2.14472e-07	54.2944	2.22843e-07	54.2976	2.22106e-07	54.2874	2.30653e-07
54.3639	1.99517e-07	54.3621	2.08051e-07	54.3732	2.07966e-07	54.3562	2.15142e-07	54.3601	2.06495e-07	54.3668	2.17165e-07	54.3638	2.14709e-07	54.3539	2.2341e-07	54.3649	2.06805e-07	54.364	2.15769e-07	54.3612	2.14154e-07	54.3514	2.23735e-07	54.3613	2.14465e-07	54.3558	2.22853e-07	54.359	2.22104e-07	54.3488	2.30648e-07
54.4253	1.99535e-07	54.4235	2.08063e-07	54.4347	2.07974e-07	54.4177	2.15149e-07	54.4215	2.06511e-07	54.4283	2.17167e-07	54.4252	2.14712e-07	54.4153	2.23404e-07	54.4263	2.0681e-07	54.4254	2.15783e-07	54.4226	2.14153e-07	54.4128	2.23734e-07	54.4227	2.14475e-07	54.4172	2.22844e-07	54.4204	2.22111e-07	54.4102	2.30639e-07
54.4867	1.99531e-07	54.4849	2.08065e-07	54.4961	2.07976e-07	54.4791	2.15151e-07	54.483	2.06518e-07	54.4897	2.17163e-07	54.4866	2.14714e-07	54.4767	2.23406e-07	54.4877	2.06812e-07	54.4869	2.15785e-07	54.484	2.14165e-07	54.4742	2.23737e-07	54.4841	2.14468e-07	54.4786	2.22862e-07	54.4818	2.22104e-07	54.4716	2.30643e-07
54.5481	1.99549e-07	54.5463	2.08076e-07	54.5575	2.07982e-07	54.5405	2.15156e-07	54.5444	2.06531e-07	54.5511	2.17167e-07	54.548	2.14728e-07	54.5381	2.23405e-07	54.5491	2.06835e-07	54.5483	2.15788e-07	54.5454	2.14164e-07	54.5356	2.23744e-07	54.5455	2.14477e-07	54.54	2.2285e-07	54.5433	2.22118e-07	54.5331	2.30639e-07
54.6095	1.9956e-07	54.6077	2.08075e-07	54.6189	2.07982e-07	54.6019	2.15164e-07	54.6058	2.06534e-07	54.6125	2.17173e-07	54.6094	2.14722e-07	54.5995	2.23408e-07	54.6106	2.06833e-07	54.6097	2.15791e-07	54.6068	2.14172e-07	54.597	2.23733e-07	54.6069	2.14489e-07	54.6014	2.22856e-07	54.6047	2.22115e-07	54.5945	2.30643e-07
54.6709	1.99567e-07	54.6691	2.08077e-07	54.6804	2.07997e-07	54.6633	2.15159e-07	54.6672	2.06546e-07	54.6739	2.1717e-07	54.6709	2.14739e-07	54.661	2.23412e-07	54.672	2.06845e-07	54.6711	2.15795e-07	54.6682	2.14176e-07	54.6584	2.23736e-07	54.6683	2.14495e-07	54.6628	2.22859e-07	54.6661	2.22124e-07	54.6559	2.30642e-07
54.7324	1.99576e-07	54.7306	2.08086e-07	54.7418	2.08e-07	54.7247	2.15164e-07	54.7286	2.06549e-07	54.7354	2.17175e-07	54.7323	2.1474e-07	54.7224	2.23413e-07	54.7334	2.06848e-07	54.7325	2.15798e-07	54.7296	2.14179e-07	54.7198	2.23731e-07	54.7297	2.14491e-07	54.7243	2.22855e-07	54.7275	2.22115e-07	54.7173	2.30639e-07
54.7938	1.99586e-07	54.7919	2.08088e-07	54.8032	2.07998e-07	54.7861	2.15166e-07	54.79	2.06556e-07	54.7968	2.17174e-07	54.7937	2.14747e-07	54.7838	2.23418e-07	54.7948	2.06864e-07	54.7939	2.15805e-07	54.7911	2.14178e-07	54.7812	2.23734e-07	54.7912	2.14497e-07	54.7856	2.22852e-07	54.7889	2.22129e-07	54.7787	2.30633e-07
54.8552	1.99595e-07	54.8533	2.08092e-07	54.8646	2.0801e-07	54.8475	2.15167e-07	54.8514	2.0656e-07	54.8582	2.17184e-07	54.8551	2.14748e-07	54.8452	2.23418e-07	54.8563	2.06867e-07	54.8553	2.158e-07	54.8525	2.1419e-07	54.8427	2.23729e-07	54.8526	2.14496e-07	54.8471	2.22856e-07	54.8504	2.22119e-07	54.8401	2.30634e-07
54.9166	1.99613e-07	54.9148	2.08107e-07	54.926	2.08016e-07	54.909	2.15169e-07	54.9128	2.06569e-07	54.9196	2.17185e-07	54.9165	2.14753e-07	54.9066	2.23422e-07	54.9177	2.06875e-07	54.9168	2.15806e-07	54.9139	2.14188e-07	54.9041	2.23738e-07	54.914	2.14504e-07	54.9085	2.22856e-07	54.9118	2.2213e-07	54.9016	2.30629e-07
54.978	1.99621e-07	54.9761	2.08104e-07	54.9875	2.0802e-07	54.9704	2.15174e-07	54.9743	2.06577e-07	54.9811	2.17177e-07	54.9779	2.14745e-07	54.968	2.23421e-07	54.9791	2.06888e-07	54.9782	2.15797e-07	54.9753	2.14195e-07	54.9655	2.23735e-07	54.9754	2.1451e-07	54.9699	2.22855e-07	54.9732	2.22118e-07	54.963	2.30633e-07
55.0395	1.99622e-07	55.0376	2.08108e-07	55.0489	2.08019e-07	55.0318	2.15176e-07	55.0357	2.06581e-07	55.0425	2.17181e-07	55.0394	2.14751e-07	55.0294	2.23421e-07	55.0405	2.06895e-07	55.0396	2.15806e-07	55.0367	2.14195e-07	55.0269	2.23731e-07	55.0368	2.14518e-07	55.0313	2.22854e-07	55.0346	2.22122e-07	55.0244	2.30638e-07
55.1009	1.99639e-07	55.099	2.08114e-07	55.1103	2.08026e-07	55.0932	2.15178e-07	55.0971	2.06583e-07	55.1039	2.1719e-07	55.1008	2.14755e-07	55.0908	2.23419e-07	55.1019	2.06902e-07	55.101	2.15804e-07	55.0982	2.14202e-07	55.0883	2.23726e-07	55.0982	2.14524e-07	55.0927	2.22859e-07	55.0961	2.22133e-07	55.0858	2.30639e-07
55.1623	1.99638e-07	55.1604	2.08108e-07	55.1717	2.08029e-07	55.1546	2.15177e-07	55.1585	2.06592e-07	55.1653	2.17186e-07	55.1622	2.14763e-07	55.1523	2.23431e-07	55.1634	2.06909e-07	55.1624	2.15808e-07	55.1596	2.14211e-07	55.1497	2.2373e-07	55.1596	2.14526e-07	55.1542	2.22863e-07	55.1575	2.22132e-07	55.1472	2.30632e-07
55.2237	1.99654e-07	55.2218	2.0811e-07	55.2331	2.08032e-07	55.2161	2.15186e-07	55.22	2.06607e-07	55.2267	2.17204e-07	55.2237	2.14773e-07	55.2137	2.23424e-07	55.2248	2.0691e-07	55.2238	2.15812e-07	55.221	2.1421e-07	55.2111	2.23729e-07	55.221	2.14525e-07	55.2156	2.22865e-07	55.2189	2.22125e-07	55.2086	2.30641e-07
55.2851	1.99654e-07	55.2832	2.08129e-07	55.2946	2.0804e-07	55.2775	2.15189e-07	55.2814	2.06608e-07	55.2881	2.17196e-07	55.2851	2.14777e-07	55.2751	2.23426e-07	55.2862	2.06926e-07	55.2853	2.15814e-07	55.2824	2.14218e-07	55.2726	2.23735e-07	55.2824	2.14529e-07	55.277	2.2286e-07	55.2803	2.22142e-07	55.27	2.30633e-07
55.3465	1.99674e-07	55.3446	2.08135e-07	55.356	2.0805e-07	55.3389	2.15197e-07	55.3428	2.06619e-07	55.3496	2.17202e-07	55.3465	2.14777e-07	55.3365	2.23419e-07	55.3476	2.06938e-07	55.3467	2.15809e-07	55.3438	2.14222e-07	55.334	2.23744e-07	55.3438	2.14536e-07	55.3383	2.22865e-07	55.3417	2.22131e-07	55.3315	2.30636e-07
55.4079	1.99678e-07	55.406	2.08136e-07	55.4174	2.08051e-07	55.4003	2.152e-07	55.4042	2.06624e-07	55.411	2.17198e-07	55.4079	2.14785e-07	55.398	2.23431e-07	55.4091	2.0694e-07	55.4081	2.1582e-07	55.4052	2.14222e-07	55.3954	2.23744e-07	55.4052	2.14542e-07	55.3998	2.22866e-07	55.4031	2.22138e-07	55.3929	2.30633e-07
55.4694	1.99691e-07	55.4675	2.08135e-07	55.4789	2.0806e-07	55.4617	2.15202e-07	55.4657	2.06638e-07	55.4724	2.17202e-07	55.4693	2.14789e-07	55.4594	2.2342e-07	55.4705	2.06953e-07	55.4695	2.15823e-07	55.4667	2.14225e-07	55.4568	2.23741e-07	55.4666	2.14537e-07	55.4612	2.22871e-07	55.4645	2.22137e-07	55.4543	2.30637e-07
55.5308	1.99701e-07	55.5288	2.08142e-07	55.5403	2.08058e-07	55.5231	2.15194e-07	55.5271	2.06637e-07	55.5338	2.17195e-07	55.5308	2.1479e-07	55.5208	2.23435e-07	55.5319	2.06958e-07	55.5309	2.15829e-07	55.5281	2.14228e-07	55.5182	2.23739e-07	55.5281	2.14538e-07	55.5226	2.22871e-07	55.526	2.22143e-07	55.5157	2.3064e-07
55.5922	1.99709e-07	55.5903	2.08142e-07	55.6017	2.08073e-07	55.5845	2.15203e-07	55.5885	2.06648e-07	55.5952	2.1721e-07	55.5922	2.14793e-07	55.5822	2.23432e-07	55.5933	2.06963e-07	55.5923	2.15832e-07	55.5895	2.14233e-07	55.5796	2.23741e-07	55.5895	2.14539e-07	55.584	2.22872e-07	55.5874	2.22144e-07	55.5771	2.30639e-07

## Sheet: figure4c
Pulse number	Drain I
	nA
	1111	1110	1101	1100	1011	1010	1001	1000	0111	0110	0101	0100	0011	0010	0001	0000
0	230.183	230.143	230.288	230.194	230.371	230.944	230.147	230.379	230.407	230.211	230.193	230.565	230.536	230.31	230.116	230.646
1	219.964	220.209	220.981	220.596	220.385	222.546	220.808	222.6	230.406	230.215	230.193	230.511	230.543	230.327	230.134	230.698
2	211.687	212.25	213.236	212.927	220.947	223.061	221.38	222.984	220.606	221.304	220.604	223.038	230.59	230.275	230.153	230.659
3	204.035	205.349	214.428	214.106	212.347	215.783	221.592	223.159	212.554	214.148	221.154	223.49	221.122	222.182	230.191	230.632
4	197.897	207.385	206.887	214.861	205.253	216.843	213.97	223.264	205.618	215.388	213.377	223.648	213.677	222.707	221.802	230.698

## Sheet: figure4d
sequence	△ Current
	nA
1111	32.286
1110	22.758
1101	23.401
1100	15.333
1011	25.118
1010	14.101
1001	16.177
1000	7.115
111	24.789
110	14.823
101	16.816
100	6.917
11	16.859
10	7.603
1	8.314
0	0

## Sheet: figure4e
Epoch	Accuracy
	%
1	5
2	15
3	25
4	25
5	40
6	40
7	40
8	40
9	45
10	45
11	50
12	55
13	55
14	60
15	65
16	65
17	70
18	75
19	75
20	75
21	75
22	75
23	75
24	80
25	80
26	80
27	80
28	80
29	85
30	85
31	85
32	85
33	90
34	90
35	90
36	90
37	90
38	95
39	95
40	100
41	100
42	100
43	100
44	100
45	100
46	100
47	100
48	100
49	100
50	100
51	100
52	100
53	100
54	100
55	100
56	100
57	100
58	100
59	100
60	100
61	100
62	100
63	100
64	100
65	100
66	100
67	100
68	100
69	100
70	100
71	100
72	100
73	100
74	100
75	100
76	100
77	100
78	100
79	100
80	100
81	100
82	100
83	100
84	100
85	100
86	100
87	100
88	100
89	100
90	100
91	100
92	100
93	100
94	100
95	100
96	100
97	100
98	100
99	100
100	100
101	100
102	100
103	100
104	100
105	100
106	100
107	100
108	100
109	100
110	100
111	100
112	100
113	100
114	100
115	100
116	100
117	100
118	100
119	100
120	100
121	100
122	100
123	100
124	100
125	100
126	100
127	100
128	100
129	100
130	100
131	100
132	100
133	100
134	100
135	100
136	100
137	100
138	100
139	100
140	100
141	100
142	100
143	100
144	100
145	100
146	100
147	100
148	100
149	100
150	100
151	100
152	100
153	100
154	100
155	100
156	100
157	100
158	100
159	100
160	100
161	100
162	100
163	100
164	100
165	100
166	100
167	100
168	100
169	100
170	100
171	100
172	100
173	100
174	100
175	100
176	100
177	100
178	100
179	100
180	100
181	100
182	100
183	100
184	100
185	100
186	100
187	100
188	100
189	100
190	100
191	100
192	100
193	100
194	100
195	100
196	100
197	100
198	100
199	100
200	100

## Sheet: figure5d
Weight distribution	Count	Weight distribution	Count
	Initial		Final
-8	0	-8	2
-7	0	-7	4
-6	0	-6	6
-5	0	-5	13
-4	3	-4	28
-3	27	-3	39
-2	73	-2	73
-1	125	-1	77
0	146	0	110
1	130	1	91
2	76	2	76
3	34	3	47
4	8	4	26
5	3	5	18
6	0	6	7
7	0	7	5
8	0	8	3

## Sheet: figure5e
Epoch	Accuracy	Cross Entropy Loss
	%
1	20	144.973
2	42.7	64.7792
3	66.4	45.9213
4	81.4	35.1262
5	89.3	28.2336
6	94.6	23.4423
7	97.5	19.9218
8	98.3	17.2372
9	99.1	15.1334
10	99.4	13.4489
11	99.7	12.0755
12	99.8	10.9383
13	99.8	9.98394
14	99.8	9.17348
15	99.9	8.47794
16	100	8.22319
17	100	8.22319
18	100	8.22319
19	100	8.22319
20	100	8.22319
21	100	8.22319
22	100	8.22319
23	100	8.22319
24	100	8.22319
25	100	8.22319
26	100	8.22319
27	100	8.22319
28	100	8.22319
29	100	8.22319
30	100	8.22319
31	100	8.22319
32	100	8.22319
33	100	8.22319
34	100	8.22319
35	100	8.22319
36	100	8.22319
37	100	8.22319
38	100	8.22319
39	100	8.22319
40	100	8.22319
41	100	8.22319
42	100	8.22319
43	100	8.22319
44	100	8.22319
45	100	8.22319
46	100	8.22319
47	100	8.22319
48	100	8.22319
49	100	8.22319
50	100	8.22319
51	100	8.22319
52	100	8.22319
53	100	8.22319
54	100	8.22319
55	100	8.22319
56	100	8.22319
57	100	8.22319
58	100	8.22319
59	100	8.22319
60	100	8.22319
61	100	8.22319
62	100	8.22319
63	100	8.22319
64	100	8.22319
65	100	8.22319
66	100	8.22319
67	100	8.22319
68	100	8.22319
69	100	8.22319
70	100	8.22319
71	100	8.22319
72	100	8.22319
73	100	8.22319
74	100	8.22319
75	100	8.22319
76	100	8.22319
77	100	8.22319
78	100	8.22319
79	100	8.22319
80	100	8.22319
81	100	8.22319
82	100	8.22319
83	100	8.22319
84	100	8.22319
85	100	8.22319
86	100	8.22319
87	100	8.22319
88	100	8.22319
89	100	8.22319
90	100	8.22319
91	100	8.22319
92	100	8.22319
93	100	8.22319
94	100	8.22319
95	100	8.22319
96	100	8.22319
97	100	8.22319
98	100	8.22319
99	100	8.22319
100	100	8.22319

[truncated: 4 more sheets: figure6b, figure6c, figure6d, figure6e]
